# Supplementary material for: Machine learning-based tissue of origin classification for cancer of unknown primary diagnostics using genome-wide mutation features
Source: Nat Commun. 2022 Jul 11;13:4013. doi: 10.1038/s41467-022-31666-w (PMC9273599; doi:10.1038/s41467-022-31666-w)
Supplement: Supplementary file 4 — Supplementary Data 1 [file 41467_2022_31666_MOESM4_ESM.xlsx]

## Sheet: Sheet1
Sample IDs				Label	Blacklisting												Misc. annotations
index	cohort	patient_id	sample_id	cancer_type	biopsy_date	tumor_purity	tumor_purity_rank	n_biopsies_in_patient	n_cancer_types_in_patient	is_selected_biopsy	tmb_smnv	is_blacklisted_sample	blacklisted_sample_comment	is_blacklisted_cancer_type	is_training_sample	is_holdout_sample	msi_status	hr_status	smoking_history	treatment_platinum	treatment_5FU	coverage_bin
1	HMF	HMF000658	HMF000658A	Adrenal	2018-09-04	0.63	1	1	1	TRUE	4716	FALSE		TRUE	FALSE	FALSE	MSS	HR_proficient	NA	NA	NA	90X
2	HMF	HMF002649	HMF002649A	Adrenal	2018-09-03	0.93	1	1	1	TRUE	7600	FALSE		TRUE	FALSE	FALSE	MSS	HR_deficient	NA	NA	NA	90X
3	HMF	HMF003038	HMF003038A	Adrenal	2018-07-05	0.46	1	1	1	TRUE	10167	FALSE		TRUE	FALSE	FALSE	MSS	HR_proficient	NA	NA	NA	90X
4	HMF	HMF003354	HMF003354A	Adrenal	2017-12-04	0.57	1	1	1	TRUE	2107	FALSE		TRUE	FALSE	FALSE	MSS	HR_proficient	NA	NA	NA	90X
5	HMF	HMF003454	HMF003454A	Adrenal	2017-10-05	0.89	1	1	1	TRUE	4777	FALSE		TRUE	FALSE	FALSE	MSS	HR_proficient	NA	NA	NA	90X
6	HMF	HMF000049	HMF000049A	Colorectal	2016-08-08	0.63	1	1	1	TRUE	16425	FALSE		FALSE	FALSE	TRUE	MSS	HR_proficient	NA	FALSE	FALSE	90X
7	HMF	HMF000075	HMF000075A	Colorectal	2016-08-12	0.55	1	1	1	TRUE	20915	FALSE		FALSE	FALSE	TRUE	MSS	HR_proficient	NA	TRUE	FALSE	90X
8	HMF	HMF000156	HMF000156A	Colorectal	2016-10-03	0.31	1	1	1	TRUE	26135	FALSE		FALSE	TRUE	FALSE	MSS	HR_proficient	NA	TRUE	TRUE	90X
9	HMF	HMF000641	HMF000641A	Colorectal	2018-03-12	0.75	1	2	1	FALSE	31171	TRUE	Duplicate biopsy	FALSE	FALSE	FALSE	MSS	HR_proficient	NA	NA	NA	90X
10	HMF	HMF000641	HMF000641B	Colorectal	24/11/2017	0.47	2	2	1	TRUE	29887	FALSE		FALSE	FALSE	TRUE	MSS	HR_proficient	NA	FALSE	FALSE	90X
11	HMF	HMF001424	HMF001424A	Colorectal	22/08/2017	0.91	1	1	1	TRUE	7221	FALSE		FALSE	FALSE	TRUE	MSS	HR_proficient	NA	FALSE	FALSE	90X
12	HMF	HMF001497	HMF001497A	Colorectal	27/06/2017	0.85	1	1	1	TRUE	4951	FALSE		FALSE	FALSE	TRUE	MSS	HR_proficient	NA	TRUE	FALSE	90X
13	HMF	HMF001544	HMF001544A	Colorectal	2017-12-01	0.5	1	1	1	TRUE	11352	FALSE		FALSE	FALSE	TRUE	MSS	HR_proficient	NA	FALSE	FALSE	90X
14	HMF	HMF001918	HMF001918A	Colorectal	20/07/2018	0.8	1	1	1	TRUE	11233	FALSE		FALSE	FALSE	TRUE	MSS	HR_proficient	NA	NA	NA	90X
15	HMF	HMF002209	HMF002209A	Colorectal	22/05/2018	0.45	1	1	1	TRUE	63959	FALSE		FALSE	FALSE	TRUE	MSS	HR_proficient	NA	TRUE	FALSE	90X
16	HMF	HMF003086	HMF003086A	Colorectal	23/04/2018	0.68	1	1	1	TRUE	16452	FALSE		FALSE	FALSE	TRUE	MSS	HR_proficient	NA	FALSE	FALSE	90X
17	HMF	HMF003265	HMF003265A	Colorectal	22/03/2018	0.7	1	1	1	TRUE	24505	FALSE		FALSE	FALSE	TRUE	MSS	HR_proficient	NA	NA	NA	90X
18	HMF	HMF003365	HMF003365A	Colorectal	22/11/2016	0.82	1	1	1	TRUE	6889	FALSE		FALSE	FALSE	TRUE	MSS	HR_proficient	NA	NA	NA	90X
19	HMF	HMF003522	HMF003522A	Colorectal	2017-09-05	0.38	1	1	1	TRUE	19605	FALSE		FALSE	FALSE	TRUE	MSS	HR_proficient	NA	FALSE	FALSE	90X
20	HMF	HMF003661	HMF003661A	Colorectal	29/03/2018	0.57	1	1	1	TRUE	14956	FALSE		FALSE	FALSE	TRUE	MSS	HR_proficient	NA	FALSE	FALSE	90X
21	HMF	HMF004194	HMF004194A	Colorectal	NA	0.69	1	1	1	TRUE	6340	FALSE		FALSE	TRUE	FALSE	MSS	HR_proficient	NA	NA	NA	90X
22	HMF	HMF004437	HMF004437A	Colorectal	NA	0.79	1	1	1	TRUE	110512	FALSE		FALSE	FALSE	TRUE	MSS	HR_proficient	NA	NA	NA	90X
23	HMF	HMF004567	HMF004567A	Colorectal	NA	0.68	1	1	1	TRUE	18323	FALSE		FALSE	FALSE	TRUE	MSS	HR_proficient	NA	NA	NA	90X
24	HMF	HMF004697	HMF004697A	Colorectal	NA	0.72	1	1	1	TRUE	11894	FALSE		FALSE	FALSE	TRUE	MSS	HR_proficient	NA	NA	NA	90X
25	HMF	HMF004863	HMF004863A	Colorectal	NA	0.38	1	1	1	TRUE	11183	FALSE		FALSE	FALSE	TRUE	MSS	HR_proficient	NA	NA	NA	60X
26	HMF	HMF001184	HMF001184B	Colorectal	25/07/2017	0.42	1	2	2	TRUE	37287	FALSE		FALSE	FALSE	TRUE	MSS	HR_proficient	NA	TRUE	TRUE	90X
27	HMF	HMF000068	HMF000068A	Biliary	2018-07-03	0.6	1	1	1	TRUE	13099	FALSE		FALSE	FALSE	TRUE	MSS	HR_proficient	NA	NA	NA	90X
28	HMF	HMF000132	HMF000132A	Biliary	25/01/2018	0.62	1	1	1	TRUE	7811	FALSE		FALSE	FALSE	TRUE	MSS	HR_proficient	NA	NA	NA	90X
29	HMF	HMF000148	HMF000148A	Biliary	28/08/2017	0.39	1	1	1	TRUE	19986	FALSE		FALSE	TRUE	FALSE	MSS	HR_proficient	NA	TRUE	FALSE	90X
30	HMF	HMF000175	HMF000175A	Biliary	30/01/2017	0.22	1	1	1	TRUE	5461	FALSE		FALSE	TRUE	FALSE	MSS	HR_proficient	NA	NA	NA	90X
31	HMF	HMF000245	HMF000245A	Biliary	28/09/2017	0.25	1	1	1	TRUE	6296	FALSE		FALSE	FALSE	TRUE	MSS	HR_proficient	NA	NA	NA	90X
32	HMF	HMF000317	HMF000317A	Biliary	26/02/2018	0.51	1	1	1	TRUE	7261	FALSE		FALSE	FALSE	TRUE	MSS	HR_proficient	NA	NA	NA	90X
33	HMF	HMF000339	HMF000339A	Biliary	23/11/2017	0.39	1	1	1	TRUE	5481	FALSE		FALSE	TRUE	FALSE	MSS	HR_proficient	NA	NA	NA	90X
34	HMF	HMF000358	HMF000358A	Biliary	20/06/2018	0.72	1	1	1	TRUE	11406	FALSE		FALSE	FALSE	TRUE	MSS	HR_proficient	NA	NA	NA	90X
35	HMF	HMF000412	HMF000412A	Biliary	13/03/2018	0.36	1	1	1	TRUE	18113	FALSE		FALSE	FALSE	TRUE	MSS	HR_proficient	NA	TRUE	TRUE	90X
36	HMF	HMF000528	HMF000528A	Biliary	2016-05-07	0.67	1	1	1	TRUE	4556	FALSE		FALSE	FALSE	TRUE	MSS	HR_proficient	NA	TRUE	FALSE	90X
37	HMF	HMF000585	HMF000585A	Biliary	2017-03-01	0.32	1	1	1	TRUE	7871	FALSE		FALSE	FALSE	TRUE	MSS	HR_proficient	NA	NA	NA	90X
38	HMF	HMF000638	HMF000638A	Biliary	2018-03-05	0.48	1	1	1	TRUE	5695	FALSE		FALSE	FALSE	TRUE	MSS	HR_proficient	NA	NA	NA	90X
39	HMF	HMF000721	HMF000721A	Biliary	17/01/2018	0.3	1	1	1	TRUE	16028	FALSE		FALSE	FALSE	TRUE	MSS	HR_proficient	NA	NA	NA	90X
40	HMF	HMF000816	HMF000816A	Biliary	2016-12-05	0.25	1	1	1	TRUE	5242	FALSE		FALSE	FALSE	TRUE	MSS	HR_proficient	NA	NA	NA	90X
41	HMF	HMF000923	HMF000923A	Biliary	18/11/2016	0.34	1	1	1	TRUE	8205	FALSE		FALSE	FALSE	TRUE	MSS	HR_proficient	NA	NA	NA	90X
42	HMF	HMF000963	HMF000963A	Biliary	2017-05-04	0.36	1	2	1	FALSE	15361	TRUE	Duplicate biopsy	FALSE	FALSE	FALSE	MSS	HR_proficient	NA	NA	NA	90X
43	HMF	HMF000963	HMF000963B	Biliary	30/06/2016	0.22	2	2	1	TRUE	9280	FALSE		FALSE	FALSE	TRUE	MSS	HR_proficient	NA	NA	NA	90X
44	HMF	HMF000966	HMF000966A	Biliary	29/08/2018	0.21	1	1	1	TRUE	9595	FALSE		FALSE	FALSE	TRUE	MSS	HR_proficient	NA	NA	NA	90X
45	HMF	HMF001035	HMF001035A	Biliary	24/05/2017	0.38	1	1	1	TRUE	4293	FALSE		FALSE	FALSE	TRUE	MSS	HR_proficient	NA	NA	NA	90X
46	HMF	HMF001040	HMF001040A	Biliary	2017-07-11	0.37	1	1	1	TRUE	13667	FALSE		FALSE	FALSE	TRUE	MSS	HR_proficient	NA	TRUE	TRUE	90X
47	HMF	HMF001139	HMF001139A	Biliary	21/12/2017	0.2	1	1	1	TRUE	5366	FALSE		FALSE	FALSE	TRUE	MSS	HR_proficient	NA	FALSE	FALSE	90X
48	HMF	HMF001193	HMF001193A	Biliary	26/06/2018	0.57	1	1	1	TRUE	15765	FALSE		FALSE	FALSE	TRUE	MSS	HR_deficient	NA	FALSE	TRUE	90X
49	HMF	HMF001230	HMF001230A	Biliary	23/03/2018	0.23	1	1	1	TRUE	7872	FALSE		FALSE	FALSE	TRUE	MSS	HR_deficient	NA	TRUE	FALSE	90X
50	HMF	HMF001264	HMF001264A	Biliary	24/03/2017	0.62	1	1	1	TRUE	35189	FALSE		FALSE	FALSE	TRUE	MSS	HR_proficient	NA	NA	NA	90X
51	HMF	HMF001321	HMF001321A	Biliary	14/08/2017	0.38	1	1	1	TRUE	7164	FALSE		FALSE	FALSE	TRUE	MSS	HR_proficient	NA	NA	NA	90X
52	HMF	HMF001354	HMF001354A	Biliary	2017-05-12	0.55	1	1	1	TRUE	4590	FALSE		FALSE	FALSE	TRUE	MSS	HR_proficient	NA	NA	NA	90X
53	HMF	HMF001407	HMF001407A	Biliary	29/03/2018	0.5	1	1	1	TRUE	11074	FALSE		FALSE	FALSE	TRUE	MSS	HR_proficient	NA	NA	NA	90X
54	HMF	HMF001457	HMF001457A	Biliary	20/09/2017	0.59	1	1	1	TRUE	14160	FALSE		FALSE	FALSE	TRUE	MSS	HR_proficient	NA	NA	NA	90X
55	HMF	HMF001479	HMF001479A	Biliary	22/11/2017	0.23	1	1	1	TRUE	4002	FALSE		FALSE	FALSE	TRUE	MSS	HR_proficient	NA	NA	NA	90X
56	HMF	HMF001561	HMF001561A	Biliary	2018-08-08	0.67	1	2	1	FALSE	7439	TRUE	Duplicate biopsy	FALSE	FALSE	FALSE	MSS	HR_proficient	NA	NA	NA	90X
57	HMF	HMF001561	HMF001561B	Biliary	2018-12-06	0.42	2	2	1	TRUE	5020	FALSE		FALSE	FALSE	TRUE	MSS	HR_proficient	NA	TRUE	FALSE	90X
58	HMF	HMF001588	HMF001588A	Biliary	2017-01-02	0.29	1	1	1	TRUE	10112	FALSE		FALSE	TRUE	FALSE	MSS	HR_deficient	NA	FALSE	FALSE	90X
59	HMF	HMF001621	HMF001621A	Biliary	26/02/2018	0.28	1	1	1	TRUE	17376	FALSE		FALSE	FALSE	TRUE	MSS	HR_proficient	NA	TRUE	FALSE	90X
60	HMF	HMF001659	HMF001659A	Biliary	20/09/2018	0.54	1	2	1	FALSE	34446	TRUE	Duplicate biopsy	FALSE	FALSE	FALSE	MSS	HR_proficient	NA	NA	NA	90X
61	HMF	HMF001659	HMF001659B	Biliary	2018-06-03	0.6	2	2	1	TRUE	29968	FALSE		FALSE	FALSE	TRUE	MSS	HR_proficient	NA	FALSE	FALSE	90X
62	HMF	HMF001710	HMF001710A	Biliary	23/01/2017	0.24	1	1	1	TRUE	5501	FALSE		FALSE	FALSE	TRUE	MSS	HR_proficient	NA	NA	NA	90X
63	HMF	HMF001714	HMF001714A	Biliary	20/12/2016	0.6	1	1	1	TRUE	19940	FALSE		FALSE	FALSE	TRUE	MSS	HR_deficient	NA	NA	NA	90X
64	HMF	HMF001750	HMF001750A	Biliary	14/11/2016	0.23	1	1	1	TRUE	7774	FALSE		FALSE	FALSE	TRUE	MSS	HR_proficient	NA	NA	NA	90X
65	HMF	HMF001759	HMF001759A	Biliary	2017-09-10	0.39	1	1	1	TRUE	9666	FALSE		FALSE	FALSE	TRUE	MSS	HR_proficient	NA	TRUE	TRUE	90X
66	HMF	HMF001827	HMF001827A	Biliary	28/12/2017	0.23	1	1	1	TRUE	5564	FALSE		FALSE	FALSE	TRUE	MSS	HR_proficient	NA	NA	NA	90X
67	HMF	HMF001861	HMF001861A	Biliary	NA	0.49	1	1	1	TRUE	11490	FALSE		FALSE	FALSE	TRUE	MSS	HR_proficient	NA	TRUE	FALSE	90X
68	HMF	HMF001876	HMF001876A	Biliary	2017-07-02	0.35	1	1	1	TRUE	2852	FALSE		FALSE	FALSE	TRUE	MSS	HR_proficient	NA	NA	NA	90X
69	HMF	HMF001889	HMF001889A	Biliary	18/07/2018	0.26	1	2	1	FALSE	8632	TRUE	Duplicate biopsy	FALSE	FALSE	FALSE	MSS	HR_deficient	NA	NA	NA	90X
70	HMF	HMF001889	HMF001889B	Biliary	24/08/2017	0.35	2	2	1	TRUE	8024	FALSE		FALSE	FALSE	TRUE	MSS	HR_deficient	NA	TRUE	FALSE	90X
71	HMF	HMF001896	HMF001896A	Biliary	24/04/2018	0.32	1	1	1	TRUE	3155	FALSE		FALSE	FALSE	TRUE	MSS	HR_proficient	NA	NA	NA	90X
72	HMF	HMF001904	HMF001904A	Biliary	20/06/2018	0.69	1	1	1	TRUE	7833	FALSE		FALSE	FALSE	TRUE	MSS	HR_proficient	NA	NA	NA	90X
73	HMF	HMF001952	HMF001952A	Biliary	30/11/2018	0.68	1	1	1	TRUE	9187	FALSE		FALSE	FALSE	TRUE	MSS	HR_proficient	NA	NA	NA	90X
74	HMF	HMF002007	HMF002007A	Biliary	22/02/2018	0.83	1	1	1	TRUE	10067	FALSE		FALSE	FALSE	TRUE	MSS	HR_proficient	NA	NA	NA	90X
75	HMF	HMF002048	HMF002048A	Biliary	13/03/2018	0.63	1	1	1	TRUE	12786	FALSE		FALSE	FALSE	TRUE	MSS	HR_proficient	NA	TRUE	TRUE	90X
76	HMF	HMF002072	HMF002072A	Biliary	20/12/2016	0.46	1	1	1	TRUE	7607	FALSE		FALSE	TRUE	FALSE	MSS	HR_proficient	NA	TRUE	FALSE	90X
77	HMF	HMF002229	HMF002229A	Biliary	2018-06-03	0.89	1	2	1	TRUE	11867	FALSE		FALSE	FALSE	TRUE	MSS	HR_proficient	NA	NA	NA	90X
78	HMF	HMF002229	HMF002229B	Biliary	2018-04-06	0.67	2	2	1	FALSE	11679	TRUE	Duplicate biopsy	FALSE	FALSE	FALSE	MSS	HR_proficient	NA	NA	NA	90X
79	HMF	HMF002275	HMF002275A	Biliary	2018-09-01	0.34	1	1	1	TRUE	3633	FALSE		FALSE	FALSE	TRUE	MSS	HR_proficient	NA	NA	NA	90X
80	HMF	HMF002294	HMF002294A	Biliary	22/03/2018	0.46	1	1	1	TRUE	7073	FALSE		FALSE	FALSE	TRUE	MSS	HR_proficient	NA	NA	NA	90X
81	HMF	HMF002398	HMF002398B	Biliary	2018-12-11	0.37	1	1	1	TRUE	4960	FALSE		FALSE	TRUE	FALSE	MSS	HR_proficient	NA	NA	NA	90X
82	HMF	HMF002440	HMF002440A	Biliary	2017-06-03	0.41	1	1	1	TRUE	11300	FALSE		FALSE	FALSE	TRUE	MSS	HR_proficient	NA	TRUE	FALSE	90X
83	HMF	HMF002507	HMF002507A	Biliary	2017-08-11	0.8	1	1	1	TRUE	19405	FALSE		FALSE	FALSE	TRUE	MSS	HR_deficient	NA	NA	NA	90X
84	HMF	HMF002577	HMF002577A	Biliary	2017-12-12	0.68	1	1	1	TRUE	5805	FALSE		FALSE	TRUE	FALSE	MSS	HR_proficient	NA	TRUE	FALSE	90X
85	HMF	HMF002621	HMF002621A	Biliary	17/01/2017	0.52	1	1	1	TRUE	6240	FALSE		FALSE	FALSE	TRUE	MSS	HR_proficient	NA	NA	NA	90X
86	HMF	HMF002623	HMF002623A	Biliary	13/03/2018	0.2	1	1	1	TRUE	7199	FALSE		FALSE	FALSE	TRUE	MSS	HR_proficient	NA	NA	NA	90X
87	HMF	HMF002626	HMF002626A	Biliary	2017-01-09	0.46	1	1	1	TRUE	4855	FALSE		FALSE	FALSE	TRUE	MSS	HR_proficient	NA	NA	NA	90X
88	HMF	HMF002685	HMF002685A	Biliary	29/08/2017	0.52	1	1	1	TRUE	6504	FALSE		FALSE	FALSE	TRUE	MSS	HR_deficient	NA	NA	NA	90X
89	HMF	HMF002695	HMF002695A	Biliary	2018-07-03	0.46	1	1	1	TRUE	5523	FALSE		FALSE	FALSE	TRUE	MSS	HR_proficient	NA	FALSE	FALSE	90X
90	HMF	HMF002705	HMF002705A	Biliary	13/04/2018	0.42	1	1	1	TRUE	8104	FALSE		FALSE	FALSE	TRUE	MSS	HR_proficient	NA	TRUE	FALSE	90X
91	HMF	HMF002709	HMF002709A	Biliary	2017-02-11	0.27	1	1	1	TRUE	4228	FALSE		FALSE	FALSE	TRUE	MSS	HR_proficient	NA	NA	NA	60X
92	HMF	HMF002727	HMF002727A	Biliary	2018-02-03	0.34	1	2	1	TRUE	3923	FALSE		FALSE	FALSE	TRUE	MSS	HR_proficient	NA	NA	NA	90X
93	HMF	HMF002727	HMF002727B	Biliary	27/12/2018	0.27	2	2	1	FALSE	5225	TRUE	Duplicate biopsy	FALSE	FALSE	FALSE	MSS	HR_proficient	NA	NA	NA	90X
94	HMF	HMF002793	HMF002793A	Biliary	2017-02-11	0.42	1	1	1	TRUE	9171	FALSE		FALSE	TRUE	FALSE	MSS	HR_proficient	NA	NA	NA	90X
95	HMF	HMF002826	HMF002826A	Biliary	22/02/2018	0.89	1	1	1	TRUE	8706	FALSE		FALSE	FALSE	TRUE	MSS	HR_proficient	NA	TRUE	FALSE	90X
96	HMF	HMF002910	HMF002910A	Biliary	2017-01-02	0.7	1	1	1	TRUE	3821	FALSE		FALSE	FALSE	TRUE	MSS	HR_proficient	NA	TRUE	FALSE	90X
97	HMF	HMF002929	HMF002929A	Biliary	2018-11-07	0.27	1	1	1	TRUE	2849	FALSE		FALSE	FALSE	TRUE	MSS	HR_proficient	NA	NA	NA	90X
98	HMF	HMF002947	HMF002947A	Biliary	15/12/2017	0.54	1	1	1	TRUE	10463	FALSE		FALSE	FALSE	TRUE	MSS	HR_proficient	NA	NA	NA	90X
99	HMF	HMF002992	HMF002992A	Biliary	27/09/2017	0.64	1	1	1	TRUE	3832	FALSE		FALSE	FALSE	TRUE	MSS	HR_proficient	NA	NA	NA	90X
100	HMF	HMF003076	HMF003076A	Biliary	16/04/2018	0.47	1	1	1	TRUE	4293	FALSE		FALSE	FALSE	TRUE	MSS	HR_proficient	NA	NA	NA	90X
101	HMF	HMF003194	HMF003194A	Biliary	2017-06-06	0.37	1	1	1	TRUE	6699	FALSE		FALSE	FALSE	TRUE	MSS	HR_proficient	NA	NA	NA	90X
102	HMF	HMF003271	HMF003271A	Biliary	26/07/2018	0.42	1	1	1	TRUE	6682	FALSE		FALSE	FALSE	TRUE	MSS	HR_proficient	NA	NA	NA	90X
103	HMF	HMF003304	HMF003304A	Biliary	2017-07-11	0.67	1	1	1	TRUE	8730	FALSE		FALSE	FALSE	TRUE	MSS	HR_proficient	NA	NA	NA	90X
104	HMF	HMF003420	HMF003420A	Biliary	2015-01-12	0.26	1	1	1	TRUE	97174	FALSE		FALSE	FALSE	TRUE	MSI	cannot_be_determined	NA	NA	NA	90X
105	HMF	HMF003424	HMF003424A	Biliary	27/03/2018	0.44	1	1	1	TRUE	14973	FALSE		FALSE	FALSE	TRUE	MSS	HR_proficient	NA	NA	NA	90X
106	HMF	HMF003426	HMF003426A	Biliary	25/09/2017	0.41	1	1	1	TRUE	4931	FALSE		FALSE	FALSE	TRUE	MSS	HR_proficient	NA	NA	NA	90X
107	HMF	HMF003542	HMF003542A	Biliary	22/06/2018	0.46	1	1	1	TRUE	4432	FALSE		FALSE	FALSE	TRUE	MSS	HR_proficient	NA	NA	NA	90X
108	HMF	HMF003572	HMF003572A	Biliary	2016-06-12	0.25	1	1	1	TRUE	6069	FALSE		FALSE	FALSE	TRUE	MSS	HR_proficient	NA	TRUE	FALSE	90X
109	HMF	HMF003687	HMF003687A	Biliary	15/08/2017	0.69	1	1	1	TRUE	4826	FALSE		FALSE	FALSE	TRUE	MSS	HR_proficient	NA	NA	NA	90X
110	HMF	HMF003710	HMF003710A	Biliary	28/05/2018	0.23	1	1	1	TRUE	7024	FALSE		FALSE	FALSE	TRUE	MSS	HR_proficient	NA	NA	NA	90X
111	HMF	HMF003743	HMF003743A	Biliary	30/01/2017	0.82	1	1	1	TRUE	8161	FALSE		FALSE	FALSE	TRUE	MSS	HR_proficient	NA	NA	NA	90X
112	HMF	HMF004173	HMF004173A	Biliary	2019-01-02	0.26	1	1	1	TRUE	4087	FALSE		FALSE	FALSE	TRUE	MSS	HR_proficient	NA	NA	NA	90X
113	HMF	HMF004408	HMF004408A	Biliary	NA	0.57	1	1	1	TRUE	4083	FALSE		FALSE	FALSE	TRUE	MSS	HR_proficient	NA	NA	NA	90X
114	HMF	HMF004649	HMF004649A	Biliary	24/07/2019	0.39	1	1	1	TRUE	139909	FALSE		FALSE	FALSE	TRUE	MSI	cannot_be_determined	NA	NA	NA	90X
115	HMF	HMF004698	HMF004698A	Biliary	NA	0.21	1	1	1	TRUE	4980	FALSE		FALSE	FALSE	TRUE	MSS	HR_proficient	NA	NA	NA	90X
116	HMF	HMF004705	HMF004705A	Biliary	19/07/2019	0.65	1	1	1	TRUE	363235	FALSE		FALSE	FALSE	TRUE	MSI	cannot_be_determined	NA	NA	NA	90X
117	HMF	HMF004754	HMF004754A	Biliary	2019-02-07	0.59	1	1	1	TRUE	228691	FALSE		FALSE	FALSE	TRUE	MSI	cannot_be_determined	NA	NA	NA	90X
118	HMF	HMF005332	HMF005332A	Biliary	NA	0.26	1	1	1	TRUE	5253	FALSE		FALSE	FALSE	TRUE	MSS	HR_proficient	NA	NA	NA	90X
119	HMF	HMF005333	HMF005333A	Biliary	NA	0.49	1	1	1	TRUE	5305	FALSE		FALSE	FALSE	TRUE	MSS	HR_proficient	NA	NA	NA	90X
120	HMF	HMF005336	HMF005336A	Biliary	NA	0.5	1	1	1	TRUE	4760	FALSE		FALSE	FALSE	TRUE	MSS	HR_proficient	NA	NA	NA	90X
121	HMF	HMF000006	HMF000006A	Breast	29/11/2016	0.2	1	1	1	TRUE	47	TRUE	<50 SMNVs	FALSE	FALSE	FALSE	MSS	cannot_be_determined	NA	FALSE	TRUE	90X
122	HMF	HMF000014	HMF000014A	Breast	16/06/2017	0.74	1	1	1	TRUE	9419	FALSE		FALSE	FALSE	TRUE	MSS	HR_proficient	NA	FALSE	TRUE	90X
123	HMF	HMF000021	HMF000021A	Breast	2018-08-02	0.71	1	1	1	TRUE	9972	FALSE		FALSE	FALSE	TRUE	MSS	HR_deficient	NA	FALSE	FALSE	90X
124	HMF	HMF000025	HMF000025A	Breast	25/04/2018	0.4	1	1	1	TRUE	11578	FALSE		FALSE	FALSE	TRUE	MSS	HR_proficient	NA	FALSE	TRUE	90X
125	HMF	HMF000035	HMF000035A	Breast	2018-01-06	0.72	1	1	1	TRUE	3041	FALSE		FALSE	FALSE	TRUE	MSS	HR_proficient	NA	FALSE	FALSE	90X
126	HMF	HMF000044	HMF000044A	Breast	NA	0.74	1	1	1	TRUE	6169	FALSE		FALSE	FALSE	TRUE	MSS	HR_proficient	NA	FALSE	TRUE	90X
127	HMF	HMF000045	HMF000045A	Breast	14/07/2017	0.49	1	1	1	TRUE	2866	FALSE		FALSE	FALSE	TRUE	MSS	HR_proficient	NA	FALSE	TRUE	90X
128	HMF	HMF000054	HMF000054A	Breast	2018-12-09	0.5	1	2	1	FALSE	25822	TRUE	Duplicate biopsy	FALSE	FALSE	FALSE	MSS	HR_deficient	NA	NA	NA	90X
129	HMF	HMF000054	HMF000054B	Breast	18/04/2018	0.62	2	2	1	TRUE	26339	FALSE		FALSE	FALSE	TRUE	MSS	HR_deficient	NA	FALSE	FALSE	90X
130	HMF	HMF000077	HMF000077A	Breast	20/06/2017	0.54	1	1	1	TRUE	4892	FALSE		FALSE	FALSE	TRUE	MSS	HR_proficient	NA	FALSE	FALSE	90X
131	HMF	HMF000082	HMF000082A	Breast	2018-06-07	0.77	1	1	1	TRUE	12931	FALSE		FALSE	FALSE	TRUE	MSS	HR_proficient	NA	FALSE	TRUE	90X
132	HMF	HMF000085	HMF000085A	Breast	2016-08-07	0.48	1	1	1	TRUE	3893	FALSE		FALSE	FALSE	TRUE	MSS	HR_proficient	NA	NA	NA	90X
133	HMF	HMF000086	HMF000086A	Breast	26/10/2017	0.34	1	1	1	TRUE	18785	FALSE		FALSE	TRUE	FALSE	MSS	HR_deficient	NA	FALSE	FALSE	90X
134	HMF	HMF000087	HMF000087A	Breast	27/10/2016	0.31	1	1	1	TRUE	25124	FALSE		FALSE	FALSE	TRUE	MSS	HR_proficient	NA	NA	NA	90X
135	HMF	HMF000100	HMF000100A	Breast	2018-12-02	0.35	1	1	1	TRUE	5852	FALSE		FALSE	FALSE	TRUE	MSS	HR_proficient	NA	FALSE	FALSE	90X
136	HMF	HMF000101	HMF000101A	Breast	19/12/2017	0.72	1	1	1	TRUE	3436	FALSE		FALSE	FALSE	TRUE	MSS	HR_proficient	NA	NA	NA	90X
137	HMF	HMF000116	HMF000116A	Breast	2017-09-10	0.38	1	1	1	TRUE	5514	FALSE		FALSE	FALSE	TRUE	MSS	HR_proficient	NA	FALSE	TRUE	90X
138	HMF	HMF000117	HMF000117A	Breast	30/11/2015	0.81	1	1	1	TRUE	11452	FALSE		FALSE	FALSE	TRUE	MSS	HR_proficient	NA	FALSE	TRUE	90X
139	HMF	HMF000119	HMF000119A	Breast	18/07/2017	0.62	1	1	1	TRUE	4712	FALSE		FALSE	FALSE	TRUE	MSS	HR_proficient	NA	NA	NA	90X
140	HMF	HMF000130	HMF000130A	Breast	2017-07-09	0.83	1	1	1	TRUE	8259	FALSE		FALSE	FALSE	TRUE	MSS	HR_proficient	NA	TRUE	FALSE	90X
141	HMF	HMF000133	HMF000133A	Breast	15/06/2018	0.47	1	1	1	TRUE	10395	FALSE		FALSE	FALSE	TRUE	MSS	HR_proficient	NA	TRUE	FALSE	90X
142	HMF	HMF000135	HMF000135A	Breast	18/04/2012	0.4	1	1	1	TRUE	32460	FALSE		FALSE	FALSE	TRUE	MSS	HR_deficient	NA	FALSE	FALSE	90X
143	HMF	HMF000143	HMF000143A	Breast	29/12/2017	0.76	1	1	1	TRUE	3979	FALSE		FALSE	FALSE	TRUE	MSS	HR_proficient	NA	FALSE	FALSE	90X
144	HMF	HMF000144	HMF000144A	Breast	17/02/2017	0.77	1	1	1	TRUE	7950	FALSE		FALSE	FALSE	TRUE	MSS	HR_proficient	NA	NA	NA	90X
145	HMF	HMF000145	HMF000145A	Breast	24/08/2016	0.25	1	1	1	TRUE	3361	FALSE		FALSE	FALSE	TRUE	MSS	HR_proficient	NA	NA	NA	90X
146	HMF	HMF000150	HMF000150A	Breast	24/05/2017	0.4	1	1	1	TRUE	14235	FALSE		FALSE	FALSE	TRUE	MSS	HR_proficient	NA	FALSE	FALSE	90X
147	HMF	HMF000170	HMF000170A	Breast	15/03/2017	0.62	1	1	1	TRUE	21750	FALSE		FALSE	FALSE	TRUE	MSS	HR_deficient	NA	FALSE	TRUE	90X
148	HMF	HMF000171	HMF000171A	Breast	15/11/2017	0.41	1	1	1	TRUE	38923	FALSE		FALSE	FALSE	TRUE	MSS	HR_proficient	NA	FALSE	TRUE	90X
149	HMF	HMF000179	HMF000179A	Breast	20/07/2018	0.91	1	2	1	FALSE	10448	TRUE	Duplicate biopsy	FALSE	FALSE	FALSE	MSS	HR_deficient	NA	FALSE	FALSE	90X
150	HMF	HMF000179	HMF000179B	Breast	2017-08-11	0.71	2	2	1	TRUE	9197	FALSE		FALSE	FALSE	TRUE	MSS	HR_deficient	NA	FALSE	FALSE	90X
151	HMF	HMF000184	HMF000184A	Breast	26/07/2017	0.42	1	1	1	TRUE	4228	FALSE		FALSE	FALSE	TRUE	MSS	HR_proficient	NA	FALSE	FALSE	90X
152	HMF	HMF000192	HMF000192A	Breast	NA	0.63	1	1	1	TRUE	9172	FALSE		FALSE	TRUE	FALSE	MSS	HR_proficient	NA	NA	NA	90X
153	HMF	HMF000193	HMF000193A	Breast	NA	0.62	1	1	1	TRUE	10350	FALSE		FALSE	FALSE	TRUE	MSS	HR_deficient	NA	NA	NA	90X
154	HMF	HMF000195	HMF000195A	Breast	26/10/2017	0.57	1	2	1	FALSE	11913	TRUE	Duplicate biopsy	FALSE	FALSE	FALSE	MSS	HR_deficient	NA	FALSE	TRUE	90X
155	HMF	HMF000195	HMF000195B	Breast	23/03/2017	0.46	2	2	1	TRUE	9745	FALSE		FALSE	FALSE	TRUE	MSS	HR_deficient	NA	FALSE	TRUE	90X
156	HMF	HMF000196	HMF000196A	Breast	2017-12-01	0.42	1	2	1	TRUE	24265	FALSE		FALSE	FALSE	TRUE	MSS	HR_proficient	NA	FALSE	FALSE	90X
157	HMF	HMF000196	HMF000196B	Breast	NA	0.33	2	2	1	FALSE	43560	TRUE	Duplicate biopsy	FALSE	FALSE	FALSE	MSS	HR_proficient	NA	NA	NA	90X
158	HMF	HMF000218	HMF000218A	Breast	25/01/2018	0.71	1	1	1	TRUE	9942	FALSE		FALSE	FALSE	TRUE	MSS	HR_proficient	NA	FALSE	FALSE	90X
159	HMF	HMF000221	HMF000221A	Breast	19/03/2018	0.8	1	1	1	TRUE	7793	FALSE		FALSE	FALSE	TRUE	MSS	HR_proficient	NA	FALSE	FALSE	90X
160	HMF	HMF000228	HMF000228A	Breast	2016-07-07	0.71	1	1	1	TRUE	6431	FALSE		FALSE	FALSE	TRUE	MSS	HR_proficient	NA	FALSE	TRUE	90X
161	HMF	HMF000233	HMF000233A	Breast	2015-09-03	0.69	1	1	1	TRUE	3969	FALSE		FALSE	FALSE	TRUE	MSS	HR_proficient	NA	FALSE	FALSE	90X
162	HMF	HMF000235	HMF000235A	Breast	14/07/2017	0.53	1	1	1	TRUE	11474	FALSE		FALSE	FALSE	TRUE	MSS	HR_deficient	NA	FALSE	FALSE	90X
163	HMF	HMF000239	HMF000239A	Breast	2017-04-07	0.71	1	1	1	TRUE	27983	FALSE		FALSE	FALSE	TRUE	MSS	HR_proficient	NA	FALSE	FALSE	90X
164	HMF	HMF000251	HMF000251A	Breast	17/10/2018	0.35	1	1	1	TRUE	13120	FALSE		FALSE	FALSE	TRUE	MSS	HR_proficient	NA	FALSE	FALSE	90X
165	HMF	HMF000255	HMF000255A	Breast	28/09/2017	0.95	1	1	1	TRUE	4364	FALSE		FALSE	FALSE	TRUE	MSS	HR_proficient	NA	FALSE	FALSE	90X
166	HMF	HMF000261	HMF000261A	Breast	2018-08-06	0.59	1	2	1	TRUE	92813	FALSE		FALSE	FALSE	TRUE	MSS	HR_proficient	NA	FALSE	FALSE	90X
167	HMF	HMF000261	HMF000261B	Breast	2020-11-09	0.59	2	2	1	FALSE	133665	TRUE	Duplicate biopsy	FALSE	FALSE	FALSE	MSS	HR_proficient	NA	NA	NA	90X
168	HMF	HMF000266	HMF000266A	Breast	2016-12-12	0.72	1	1	1	TRUE	5452	FALSE		FALSE	FALSE	TRUE	MSS	HR_proficient	NA	FALSE	FALSE	90X
169	HMF	HMF000273	HMF000273A	Breast	22/02/2017	0.74	1	1	1	TRUE	5663	FALSE		FALSE	FALSE	TRUE	MSS	HR_proficient	NA	FALSE	FALSE	90X
170	HMF	HMF000275	HMF000275A	Breast	2018-07-06	0.78	1	1	1	TRUE	7824	FALSE		FALSE	FALSE	TRUE	MSS	HR_proficient	NA	FALSE	TRUE	90X
171	HMF	HMF000278	HMF000278B	Breast	15/06/2015	0.51	1	2	2	TRUE	14725	FALSE		FALSE	FALSE	TRUE	MSS	HR_proficient	NA	FALSE	TRUE	90X
172	HMF	HMF000295	HMF000295A	Breast	29/11/2016	0.71	1	1	1	TRUE	10871	FALSE		FALSE	FALSE	TRUE	MSS	HR_proficient	NA	FALSE	FALSE	90X
173	HMF	HMF000309	HMF000309A	Breast	2016-08-09	0.56	1	1	1	TRUE	11397	FALSE		FALSE	FALSE	TRUE	MSS	HR_proficient	NA	FALSE	FALSE	90X
174	HMF	HMF000314	HMF000314A	Breast	29/06/2017	0.74	1	1	1	TRUE	11204	FALSE		FALSE	FALSE	TRUE	MSS	HR_proficient	NA	FALSE	TRUE	90X
175	HMF	HMF000323	HMF000323A	Breast	2017-07-12	0.56	1	2	1	FALSE	21729	TRUE	Duplicate biopsy	FALSE	FALSE	FALSE	MSS	HR_proficient	NA	NA	NA	90X
176	HMF	HMF000323	HMF000323C	Breast	2017-08-02	0.22	2	2	1	TRUE	19887	FALSE		FALSE	FALSE	TRUE	MSS	HR_proficient	NA	FALSE	FALSE	90X
177	HMF	HMF000331	HMF000331A	Breast	2017-06-09	0.51	1	1	1	TRUE	6424	FALSE		FALSE	FALSE	TRUE	MSS	HR_proficient	NA	TRUE	FALSE	90X
178	HMF	HMF000341	HMF000341A	Breast	2018-03-04	0.23	1	2	1	FALSE	4391	TRUE	Duplicate biopsy	FALSE	FALSE	FALSE	MSS	HR_proficient	NA	FALSE	FALSE	90X
179	HMF	HMF000341	HMF000341B	Breast	2015-08-09	0.75	2	2	1	TRUE	11735	FALSE		FALSE	FALSE	TRUE	MSS	HR_proficient	NA	FALSE	FALSE	90X
180	HMF	HMF000342	HMF000342A	Breast	14/02/2018	0.37	1	2	1	FALSE	4968	TRUE	Duplicate biopsy	FALSE	FALSE	FALSE	MSS	HR_proficient	NA	NA	NA	90X
181	HMF	HMF000342	HMF000342B	Breast	2016-09-03	0.84	2	2	1	TRUE	4907	FALSE		FALSE	FALSE	TRUE	MSS	HR_proficient	NA	FALSE	FALSE	90X
182	HMF	HMF000354	HMF000354A	Breast	19/10/2017	0.79	1	1	1	TRUE	4093	FALSE		FALSE	FALSE	TRUE	MSS	HR_proficient	NA	FALSE	FALSE	90X
183	HMF	HMF000360	HMF000360A	Breast	16/02/2017	0.67	1	1	1	TRUE	8023	FALSE		FALSE	FALSE	TRUE	MSS	HR_proficient	NA	FALSE	FALSE	90X
184	HMF	HMF000366	HMF000366A	Breast	13/06/2017	0.44	1	1	1	TRUE	15150	FALSE		FALSE	FALSE	TRUE	MSS	HR_proficient	NA	FALSE	FALSE	90X
185	HMF	HMF000370	HMF000370A	Breast	14/03/2018	0.61	1	1	1	TRUE	22781	FALSE		FALSE	FALSE	TRUE	MSS	HR_deficient	NA	FALSE	TRUE	90X
186	HMF	HMF000371	HMF000371A	Breast	26/04/2018	0.3	1	1	1	TRUE	7042	FALSE		FALSE	FALSE	TRUE	MSS	HR_proficient	NA	FALSE	FALSE	90X
187	HMF	HMF000372	HMF000372A	Breast	2017-03-10	0.73	1	2	1	FALSE	70902	TRUE	Duplicate biopsy	FALSE	FALSE	FALSE	MSS	HR_proficient	NA	NA	NA	90X
188	HMF	HMF000372	HMF000372B	Breast	2016-07-12	0.34	2	2	1	TRUE	51968	FALSE		FALSE	FALSE	TRUE	MSS	HR_proficient	NA	TRUE	TRUE	90X
189	HMF	HMF000374	HMF000374A	Breast	2018-04-01	0.93	1	1	1	TRUE	2859	FALSE		FALSE	FALSE	TRUE	MSS	HR_proficient	NA	NA	NA	90X
190	HMF	HMF000381	HMF000381A	Breast	31/10/2016	0.26	1	1	1	TRUE	6469	FALSE		FALSE	FALSE	TRUE	MSS	HR_proficient	NA	NA	NA	90X
191	HMF	HMF000390	HMF000390A	Breast	28/11/2017	0.77	1	2	1	TRUE	6034	FALSE		FALSE	FALSE	TRUE	MSS	HR_proficient	NA	FALSE	FALSE	90X
192	HMF	HMF000390	HMF000390B	Breast	NA	0.42	2	2	1	FALSE	6514	TRUE	Duplicate biopsy	FALSE	FALSE	FALSE	MSS	HR_proficient	NA	NA	NA	90X
193	HMF	HMF000395	HMF000395A	Breast	27/07/2017	0.59	1	1	1	TRUE	5063	FALSE		FALSE	FALSE	TRUE	MSS	HR_proficient	NA	FALSE	FALSE	90X
194	HMF	HMF000397	HMF000397A	Breast	20/01/2017	0.56	1	1	1	TRUE	8515	FALSE		FALSE	TRUE	FALSE	MSS	HR_proficient	NA	FALSE	FALSE	90X
195	HMF	HMF000403	HMF000403A	Breast	26/01/2017	0.26	1	2	1	TRUE	8056	FALSE		FALSE	FALSE	TRUE	MSS	HR_proficient	NA	FALSE	FALSE	90X
196	HMF	HMF000403	HMF000403B	Breast	20/09/2017	0.37	2	2	1	FALSE	12212	TRUE	Duplicate biopsy	FALSE	FALSE	FALSE	MSS	HR_proficient	NA	FALSE	FALSE	90X
197	HMF	HMF000408	HMF000408A	Breast	15/07/2016	0.5	1	1	1	TRUE	30738	FALSE		FALSE	FALSE	TRUE	MSS	HR_proficient	NA	FALSE	FALSE	90X
198	HMF	HMF000411	HMF000411A	Breast	2017-08-12	0.67	1	2	1	FALSE	20568	TRUE	Duplicate biopsy	FALSE	FALSE	FALSE	MSS	HR_deficient	NA	NA	NA	90X
199	HMF	HMF000411	HMF000411B	Breast	2017-05-09	0.83	2	2	1	TRUE	27710	FALSE		FALSE	FALSE	TRUE	MSS	HR_deficient	NA	FALSE	FALSE	90X
200	HMF	HMF000415	HMF000415A	Breast	30/03/2018	0.25	1	1	1	TRUE	2644	FALSE		FALSE	TRUE	FALSE	MSS	HR_proficient	NA	NA	NA	90X
201	HMF	HMF000417	HMF000417A	Breast	2018-01-03	0.44	1	1	1	TRUE	21100	FALSE		FALSE	TRUE	FALSE	MSS	HR_proficient	NA	FALSE	FALSE	90X
202	HMF	HMF000435	HMF000435A	Breast	16/01/2018	0.54	1	1	1	TRUE	19260	FALSE		FALSE	FALSE	TRUE	MSS	HR_deficient	NA	NA	NA	90X
203	HMF	HMF000452	HMF000452A	Breast	26/09/2017	0.46	1	1	1	TRUE	4445	FALSE		FALSE	FALSE	TRUE	MSS	HR_proficient	NA	FALSE	FALSE	90X
204	HMF	HMF000459	HMF000459A	Breast	2016-11-11	0.21	1	1	1	TRUE	9066	FALSE		FALSE	TRUE	FALSE	MSS	HR_proficient	NA	FALSE	FALSE	90X
205	HMF	HMF000476	HMF000476A	Breast	29/09/2017	0.73	1	2	1	TRUE	10280	FALSE		FALSE	FALSE	TRUE	MSS	HR_proficient	NA	FALSE	FALSE	90X
206	HMF	HMF000476	HMF000476B	Breast	27/02/2018	0.55	2	2	1	FALSE	22282	TRUE	Duplicate biopsy	FALSE	FALSE	FALSE	MSS	HR_proficient	NA	FALSE	FALSE	90X
207	HMF	HMF000479	HMF000479A	Breast	25/02/2016	0.59	1	1	1	TRUE	10884	FALSE		FALSE	FALSE	TRUE	MSS	HR_deficient	NA	FALSE	FALSE	90X
208	HMF	HMF000480	HMF000480A	Breast	2018-03-10	0.25	1	2	1	TRUE	27007	FALSE		FALSE	FALSE	TRUE	MSS	HR_proficient	NA	FALSE	FALSE	90X
209	HMF	HMF000480	HMF000480B	Breast	2019-12-07	0.79	2	2	1	FALSE	28530	TRUE	Duplicate biopsy	FALSE	FALSE	FALSE	MSS	HR_proficient	NA	FALSE	FALSE	90X
210	HMF	HMF000492	HMF000492A	Breast	15/03/2017	0.69	1	1	1	TRUE	24126	FALSE		FALSE	FALSE	TRUE	MSS	HR_proficient	NA	FALSE	FALSE	90X
211	HMF	HMF000497	HMF000497A	Breast	2018-01-03	0.58	1	1	1	TRUE	25988	FALSE		FALSE	FALSE	TRUE	MSS	HR_deficient	NA	TRUE	FALSE	90X
212	HMF	HMF000502	HMF000502A	Breast	2018-06-07	0.59	1	1	1	TRUE	7931	FALSE		FALSE	FALSE	TRUE	MSS	HR_proficient	NA	FALSE	FALSE	90X
213	HMF	HMF000504	HMF000504A	Breast	15/03/2018	0.44	1	1	1	TRUE	11944	FALSE		FALSE	FALSE	TRUE	MSS	HR_proficient	NA	FALSE	FALSE	90X
214	HMF	HMF000514	HMF000514A	Breast	27/07/2018	0.41	1	1	1	TRUE	4913	FALSE		FALSE	FALSE	TRUE	MSS	HR_proficient	NA	FALSE	TRUE	90X
215	HMF	HMF000515	HMF000515A	Breast	20/09/2016	0.38	1	1	1	TRUE	3884	FALSE		FALSE	FALSE	TRUE	MSS	HR_proficient	NA	FALSE	TRUE	90X
216	HMF	HMF000529	HMF000529A	Breast	15/04/2016	0.39	1	1	1	TRUE	72958	FALSE		FALSE	FALSE	TRUE	MSS	HR_proficient	NA	FALSE	TRUE	90X
217	HMF	HMF000545	HMF000545A	Breast	27/09/2017	0.55	1	1	1	TRUE	6373	FALSE		FALSE	FALSE	TRUE	MSS	HR_proficient	NA	NA	NA	90X
218	HMF	HMF000556	HMF000556A	Breast	29/01/2016	0.32	1	1	1	TRUE	5399	FALSE		FALSE	FALSE	TRUE	MSS	HR_proficient	NA	FALSE	FALSE	90X
219	HMF	HMF000558	HMF000558A	Breast	18/08/2016	0.7	1	1	1	TRUE	10440	FALSE		FALSE	FALSE	TRUE	MSS	HR_proficient	NA	FALSE	FALSE	90X
220	HMF	HMF000567	HMF000567A	Breast	19/01/2018	0.32	1	1	1	TRUE	10300	FALSE		FALSE	FALSE	TRUE	MSS	HR_proficient	NA	TRUE	FALSE	90X
221	HMF	HMF000577	HMF000577A	Breast	24/08/2017	0.58	1	1	1	TRUE	12460	FALSE		FALSE	FALSE	TRUE	MSS	HR_proficient	NA	FALSE	FALSE	90X
222	HMF	HMF000579	HMF000579A	Breast	15/09/2017	0.65	1	2	1	FALSE	90040	TRUE	Duplicate biopsy	FALSE	FALSE	FALSE	MSS	HR_proficient	NA	NA	NA	90X
223	HMF	HMF000579	HMF000579B	Breast	2016-06-12	0.68	2	2	1	TRUE	93175	FALSE		FALSE	FALSE	TRUE	MSS	HR_proficient	NA	FALSE	TRUE	90X
224	HMF	HMF000583	HMF000583A	Breast	31/03/2017	0.45	1	1	1	TRUE	8072	FALSE		FALSE	FALSE	TRUE	MSS	HR_proficient	NA	NA	NA	90X
225	HMF	HMF000598	HMF000598A	Breast	17/01/2018	0.49	1	1	1	TRUE	7355	FALSE		FALSE	FALSE	TRUE	MSS	HR_proficient	NA	FALSE	TRUE	90X
226	HMF	HMF000612	HMF000612A	Breast	20/05/2016	0.7	1	1	1	TRUE	40568	FALSE		FALSE	TRUE	FALSE	MSS	HR_deficient	NA	TRUE	FALSE	90X
227	HMF	HMF000620	HMF000620A	Breast	2017-10-10	0.78	1	1	1	TRUE	6462	FALSE		FALSE	FALSE	TRUE	MSS	HR_proficient	NA	TRUE	FALSE	90X
228	HMF	HMF000624	HMF000624A	Breast	16/04/2018	0.8	1	1	1	TRUE	23566	FALSE		FALSE	FALSE	TRUE	MSS	HR_deficient	NA	FALSE	FALSE	90X
229	HMF	HMF000625	HMF000625A	Breast	30/05/2018	0.74	1	1	1	TRUE	4619	FALSE		FALSE	FALSE	TRUE	MSS	HR_proficient	NA	FALSE	FALSE	90X
230	HMF	HMF000629	HMF000629A	Breast	17/05/2018	0.27	1	1	1	TRUE	15430	FALSE		FALSE	FALSE	TRUE	MSS	HR_deficient	NA	FALSE	TRUE	90X
231	HMF	HMF000632	HMF000632A	Breast	2017-02-11	0.82	1	1	1	TRUE	49362	FALSE		FALSE	FALSE	TRUE	MSS	HR_proficient	NA	FALSE	FALSE	90X
232	HMF	HMF000637	HMF000637A	Breast	13/03/2018	0.42	1	1	1	TRUE	6584	FALSE		FALSE	FALSE	TRUE	MSS	HR_proficient	NA	FALSE	FALSE	90X
233	HMF	HMF000646	HMF000646A	Breast	22/09/2015	0.55	1	1	1	TRUE	4171	FALSE		FALSE	FALSE	TRUE	MSS	HR_proficient	NA	FALSE	FALSE	90X
234	HMF	HMF000651	HMF000651A	Breast	31/08/2017	0.75	1	1	1	TRUE	12847	FALSE		FALSE	FALSE	TRUE	MSS	HR_proficient	NA	NA	NA	90X
235	HMF	HMF000656	HMF000656A	Breast	21/03/2017	0.23	1	1	1	TRUE	11902	FALSE		FALSE	FALSE	TRUE	MSS	HR_proficient	NA	FALSE	FALSE	90X
236	HMF	HMF000657	HMF000657A	Breast	2017-09-10	0.2	1	1	1	TRUE	8234	FALSE		FALSE	FALSE	TRUE	MSS	HR_proficient	NA	TRUE	FALSE	90X
237	HMF	HMF000665	HMF000665A	Breast	22/12/2015	0.62	1	1	1	TRUE	5186	FALSE		FALSE	TRUE	FALSE	MSS	HR_proficient	NA	FALSE	TRUE	90X
238	HMF	HMF000668	HMF000668A	Breast	2018-08-03	0.55	1	1	1	TRUE	4592	FALSE		FALSE	TRUE	FALSE	MSS	HR_proficient	NA	FALSE	TRUE	90X
239	HMF	HMF000688	HMF000688A	Breast	23/09/2016	0.74	1	2	1	FALSE	11182	TRUE	Duplicate biopsy	FALSE	FALSE	FALSE	MSS	HR_proficient	NA	FALSE	FALSE	90X
240	HMF	HMF000688	HMF000688B	Breast	30/12/2014	0.58	2	2	1	TRUE	9253	FALSE		FALSE	FALSE	TRUE	MSS	HR_proficient	NA	FALSE	FALSE	90X
241	HMF	HMF000693	HMF000693A	Breast	14/11/2017	0.63	1	2	1	FALSE	24042	TRUE	Duplicate biopsy	FALSE	FALSE	FALSE	MSS	HR_proficient	NA	NA	NA	90X
242	HMF	HMF000693	HMF000693B	Breast	20/10/2016	0.62	2	2	1	TRUE	34126	FALSE		FALSE	FALSE	TRUE	MSS	HR_proficient	NA	FALSE	TRUE	90X
243	HMF	HMF000701	HMF000701A	Breast	23/05/2018	0.93	1	1	1	TRUE	36044	FALSE		FALSE	FALSE	TRUE	MSS	HR_proficient	NA	FALSE	TRUE	90X
244	HMF	HMF000708	HMF000708A	Breast	19/09/2017	0.55	1	1	1	TRUE	12798	FALSE		FALSE	FALSE	TRUE	MSS	HR_proficient	NA	FALSE	FALSE	90X
245	HMF	HMF000710	HMF000710A	Breast	16/03/2017	0.6	1	1	1	TRUE	3491	FALSE		FALSE	FALSE	TRUE	MSS	HR_proficient	NA	FALSE	TRUE	90X
246	HMF	HMF000713	HMF000713A	Breast	2017-11-09	0.58	1	1	1	TRUE	11506	FALSE		FALSE	FALSE	TRUE	MSS	HR_proficient	NA	FALSE	FALSE	90X
247	HMF	HMF000718	HMF000718A	Breast	2017-04-09	0.36	1	3	1	TRUE	7125	FALSE		FALSE	FALSE	TRUE	MSS	HR_proficient	NA	FALSE	FALSE	90X
248	HMF	HMF000718	HMF000718B	Breast	2018-06-08	0.58	2	3	1	FALSE	9702	TRUE	Duplicate biopsy	FALSE	FALSE	FALSE	MSS	HR_proficient	NA	FALSE	FALSE	90X
249	HMF	HMF000718	HMF000718C	Breast	26/07/2019	0.48	3	3	1	FALSE	10024	TRUE	Duplicate biopsy	FALSE	FALSE	FALSE	MSS	HR_proficient	NA	FALSE	FALSE	90X
250	HMF	HMF000719	HMF000719A	Breast	17/07/2018	0.59	1	1	1	TRUE	12418	FALSE		FALSE	FALSE	TRUE	MSS	HR_deficient	NA	FALSE	FALSE	90X
251	HMF	HMF000724	HMF000724A	Breast	NA	0.67	1	1	1	TRUE	42474	FALSE		FALSE	FALSE	TRUE	MSS	HR_deficient	NA	FALSE	FALSE	90X
252	HMF	HMF000727	HMF000727A	Breast	2018-08-06	0.65	1	1	1	TRUE	3932	FALSE		FALSE	FALSE	TRUE	MSS	HR_proficient	NA	TRUE	TRUE	90X
253	HMF	HMF000731	HMF000731A	Breast	2017-03-10	0.63	1	1	1	TRUE	15022	FALSE		FALSE	FALSE	TRUE	MSS	HR_deficient	NA	TRUE	FALSE	90X
254	HMF	HMF000733	HMF000733A	Breast	2017-04-12	0.23	1	1	1	TRUE	2361	FALSE		FALSE	FALSE	TRUE	MSS	HR_proficient	NA	NA	NA	90X
255	HMF	HMF000734	HMF000734A	Breast	27/09/2018	0.69	1	1	1	TRUE	4531	FALSE		FALSE	TRUE	FALSE	MSS	HR_proficient	NA	FALSE	TRUE	90X
256	HMF	HMF000735	HMF000735A	Breast	20/04/2018	0.57	1	1	1	TRUE	9213	FALSE		FALSE	FALSE	TRUE	MSS	HR_proficient	NA	FALSE	FALSE	90X
257	HMF	HMF000737	HMF000737A	Breast	2018-05-06	0.97	1	1	1	TRUE	3480	FALSE		FALSE	FALSE	TRUE	MSS	HR_proficient	NA	FALSE	TRUE	90X
258	HMF	HMF000761	HMF000761A	Breast	15/06/2017	0.22	1	1	1	TRUE	11876	FALSE		FALSE	FALSE	TRUE	MSS	HR_deficient	NA	TRUE	FALSE	90X
259	HMF	HMF000766	HMF000766A	Breast	26/04/2018	0.59	1	1	1	TRUE	15765	FALSE		FALSE	FALSE	TRUE	MSS	HR_proficient	NA	FALSE	FALSE	90X
260	HMF	HMF000768	HMF000768A	Breast	22/03/2018	0.78	1	1	1	TRUE	16075	FALSE		FALSE	FALSE	TRUE	MSS	HR_proficient	NA	FALSE	FALSE	90X
261	HMF	HMF000769	HMF000769A	Breast	2017-09-03	0.7	1	1	1	TRUE	3489	FALSE		FALSE	FALSE	TRUE	MSS	HR_proficient	NA	NA	NA	90X
262	HMF	HMF000771	HMF000771A	Breast	16/03/2016	0.26	1	2	1	TRUE	9501	FALSE		FALSE	FALSE	TRUE	MSS	HR_proficient	NA	FALSE	FALSE	90X
263	HMF	HMF000771	HMF000771B	Breast	24/02/2017	0.64	2	2	1	FALSE	15107	TRUE	Duplicate biopsy	FALSE	FALSE	FALSE	MSS	HR_proficient	NA	FALSE	FALSE	90X
264	HMF	HMF000773	HMF000773A	Breast	16/07/2018	0.86	1	1	1	TRUE	5217	FALSE		FALSE	FALSE	TRUE	MSS	HR_proficient	NA	FALSE	FALSE	90X
265	HMF	HMF000781	HMF000781A	Breast	21/07/2017	0.68	1	1	1	TRUE	3721	FALSE		FALSE	TRUE	FALSE	MSS	HR_proficient	NA	FALSE	FALSE	90X
266	HMF	HMF000785	HMF000785A	Breast	2018-11-04	0.28	1	1	1	TRUE	8607	FALSE		FALSE	FALSE	TRUE	MSS	HR_proficient	NA	FALSE	FALSE	90X
267	HMF	HMF000793	HMF000793A	Breast	31/08/2018	0.79	1	1	1	TRUE	13391	FALSE		FALSE	FALSE	TRUE	MSS	HR_deficient	NA	FALSE	FALSE	90X
268	HMF	HMF000797	HMF000797A	Breast	2018-07-02	0.83	1	1	1	TRUE	3101	FALSE		FALSE	FALSE	TRUE	MSS	HR_proficient	NA	FALSE	FALSE	90X
269	HMF	HMF000802	HMF000802A	Breast	2017-09-05	0.58	1	1	1	TRUE	9707	FALSE		FALSE	FALSE	TRUE	MSS	HR_proficient	NA	FALSE	FALSE	90X
270	HMF	HMF000806	HMF000806A	Breast	24/10/2016	0.71	1	1	1	TRUE	4028	FALSE		FALSE	FALSE	TRUE	MSS	HR_proficient	NA	NA	NA	90X
271	HMF	HMF000807	HMF000807A	Breast	NA	0.52	1	1	1	TRUE	7814	FALSE		FALSE	FALSE	TRUE	MSS	HR_proficient	NA	FALSE	TRUE	90X
272	HMF	HMF000817	HMF000817A	Breast	25/04/2018	0.73	1	1	1	TRUE	16276	FALSE		FALSE	FALSE	TRUE	MSS	HR_proficient	NA	FALSE	FALSE	90X
273	HMF	HMF000818	HMF000818A	Breast	2017-06-02	0.53	1	1	1	TRUE	10376	FALSE		FALSE	FALSE	TRUE	MSS	HR_proficient	NA	FALSE	FALSE	90X
274	HMF	HMF000828	HMF000828A	Breast	28/12/2017	0.22	1	1	1	TRUE	4865	FALSE		FALSE	FALSE	TRUE	MSS	HR_proficient	NA	FALSE	FALSE	90X
275	HMF	HMF000834	HMF000834A	Breast	17/10/2016	0.83	1	2	1	FALSE	5291	TRUE	Duplicate biopsy	FALSE	FALSE	FALSE	MSS	HR_proficient	NA	FALSE	FALSE	90X
276	HMF	HMF000834	HMF000834B	Breast	2016-06-01	0.85	2	2	1	TRUE	3440	FALSE		FALSE	FALSE	TRUE	MSS	HR_proficient	NA	FALSE	FALSE	90X
277	HMF	HMF000848	HMF000848A	Breast	25/04/2018	0.36	1	1	1	TRUE	12147	FALSE		FALSE	FALSE	TRUE	MSS	HR_deficient	NA	FALSE	FALSE	90X
278	HMF	HMF000851	HMF000851A	Breast	2017-04-09	0.22	1	2	1	TRUE	8116	FALSE		FALSE	FALSE	TRUE	MSS	HR_proficient	NA	FALSE	FALSE	90X
279	HMF	HMF000851	HMF000851B	Breast	15/03/2018	0.68	2	2	1	FALSE	12878	TRUE	Duplicate biopsy	FALSE	FALSE	FALSE	MSS	HR_proficient	NA	FALSE	FALSE	90X
280	HMF	HMF000857	HMF000857A	Breast	31/03/2017	0.49	1	1	1	TRUE	4713	FALSE		FALSE	FALSE	TRUE	MSS	HR_proficient	NA	FALSE	FALSE	90X
281	HMF	HMF000867	HMF000867A	Breast	22/01/2018	0.81	1	1	1	TRUE	7871	FALSE		FALSE	TRUE	FALSE	MSS	HR_proficient	NA	FALSE	FALSE	90X
282	HMF	HMF000886	HMF000886A	Breast	NA	0.65	1	2	1	TRUE	47620	FALSE		FALSE	FALSE	TRUE	MSS	HR_proficient	NA	FALSE	FALSE	90X
283	HMF	HMF000886	HMF000886B	Breast	17/08/2016	0.91	2	2	1	FALSE	26318	TRUE	Duplicate biopsy	FALSE	FALSE	FALSE	MSS	HR_proficient	NA	FALSE	FALSE	90X
284	HMF	HMF000887	HMF000887A	Breast	18/05/2017	0.47	1	1	1	TRUE	7156	FALSE		FALSE	FALSE	TRUE	MSS	HR_proficient	NA	NA	NA	90X
285	HMF	HMF000889	HMF000889A	Breast	19/02/2018	0.28	1	3	1	FALSE	16621	TRUE	Duplicate biopsy	FALSE	FALSE	FALSE	MSS	HR_proficient	NA	FALSE	TRUE	90X
286	HMF	HMF000889	HMF000889B	Breast	2016-11-11	0.47	2	3	1	TRUE	48541	FALSE		FALSE	FALSE	TRUE	MSS	HR_proficient	NA	FALSE	TRUE	90X
287	HMF	HMF000889	HMF000889C	Breast	24/05/2018	0.88	3	3	1	FALSE	11261	TRUE	Duplicate biopsy	FALSE	FALSE	FALSE	MSS	HR_proficient	NA	FALSE	TRUE	90X
288	HMF	HMF000901	HMF000901A	Breast	2017-09-11	0.41	1	1	1	TRUE	9840	FALSE		FALSE	TRUE	FALSE	MSS	HR_proficient	NA	FALSE	TRUE	90X
289	HMF	HMF000903	HMF000903A	Breast	30/08/2017	0.63	1	1	1	TRUE	13889	FALSE		FALSE	FALSE	TRUE	MSS	HR_proficient	NA	FALSE	FALSE	90X
290	HMF	HMF000907	HMF000907A	Breast	31/05/2018	0.49	1	1	1	TRUE	2834	FALSE		FALSE	FALSE	TRUE	MSS	HR_proficient	NA	FALSE	FALSE	60X
291	HMF	HMF000908	HMF000908A	Breast	29/11/2016	0.44	1	1	1	TRUE	4629	FALSE		FALSE	FALSE	TRUE	MSS	HR_proficient	NA	FALSE	TRUE	90X
292	HMF	HMF000914	HMF000914A	Breast	23/03/2016	0.51	1	2	1	TRUE	11720	FALSE		FALSE	FALSE	TRUE	MSS	HR_proficient	NA	FALSE	FALSE	90X
293	HMF	HMF000914	HMF000914B	Breast	2017-08-02	0.68	2	2	1	FALSE	14642	TRUE	Duplicate biopsy	FALSE	FALSE	FALSE	MSS	HR_proficient	NA	FALSE	FALSE	90X
294	HMF	HMF000915	HMF000915A	Breast	14/02/2018	0.21	1	1	1	TRUE	5015	FALSE		FALSE	FALSE	TRUE	MSS	HR_proficient	NA	FALSE	FALSE	90X
295	HMF	HMF000919	HMF000919A	Breast	2016-03-11	0.91	1	1	1	TRUE	6733	FALSE		FALSE	FALSE	TRUE	MSS	HR_proficient	NA	FALSE	FALSE	90X
296	HMF	HMF000922	HMF000922A	Breast	2017-09-03	0.27	1	1	1	TRUE	103207	FALSE		FALSE	FALSE	TRUE	MSS	HR_proficient	NA	FALSE	FALSE	90X
297	HMF	HMF000935	HMF000935A	Breast	2018-04-06	0.45	1	1	1	TRUE	4601	FALSE		FALSE	TRUE	FALSE	MSS	HR_proficient	NA	FALSE	TRUE	90X
298	HMF	HMF000937	HMF000937A	Breast	2017-01-08	0.81	1	1	1	TRUE	19204	FALSE		FALSE	FALSE	TRUE	MSS	HR_deficient	NA	FALSE	TRUE	90X
299	HMF	HMF000941	HMF000941A	Breast	22/03/2018	0.38	1	1	1	TRUE	8350	FALSE		FALSE	FALSE	TRUE	MSS	HR_proficient	NA	FALSE	FALSE	90X
300	HMF	HMF000950	HMF000950A	Breast	2017-10-01	0.59	1	1	1	TRUE	6498	FALSE		FALSE	FALSE	TRUE	MSS	HR_proficient	NA	FALSE	FALSE	90X
301	HMF	HMF000953	HMF000953A	Breast	31/08/2017	0.58	1	2	1	TRUE	16589	FALSE		FALSE	FALSE	TRUE	MSS	HR_proficient	NA	FALSE	FALSE	90X
302	HMF	HMF000953	HMF000953B	Breast	29/05/2019	0.62	2	2	1	FALSE	17144	TRUE	Duplicate biopsy	FALSE	FALSE	FALSE	MSS	HR_proficient	NA	FALSE	FALSE	90X
303	HMF	HMF000959	HMF000959A	Breast	2017-03-04	0.74	1	1	1	TRUE	9977	FALSE		FALSE	FALSE	TRUE	MSS	HR_proficient	NA	FALSE	FALSE	90X
304	HMF	HMF000962	HMF000962A	Breast	21/12/2017	0.56	1	1	1	TRUE	54349	FALSE		FALSE	TRUE	FALSE	MSS	HR_proficient	NA	FALSE	TRUE	90X
305	HMF	HMF000964	HMF000964A	Breast	16/01/2018	0.47	1	2	1	TRUE	648004	FALSE		FALSE	FALSE	TRUE	MSI	cannot_be_determined	NA	FALSE	TRUE	90X
306	HMF	HMF000964	HMF000964B	Breast	30/08/2019	0.84	2	2	1	FALSE	840548	TRUE	Duplicate biopsy	FALSE	FALSE	FALSE	MSI	cannot_be_determined	NA	NA	NA	90X
307	HMF	HMF000965	HMF000965A	Breast	21/06/2017	0.85	1	1	1	TRUE	8106	FALSE		FALSE	FALSE	TRUE	MSS	HR_proficient	NA	FALSE	TRUE	90X
308	HMF	HMF000968	HMF000968A	Breast	13/11/2017	0.72	1	1	1	TRUE	2802	FALSE		FALSE	TRUE	FALSE	MSS	HR_proficient	NA	FALSE	FALSE	90X
309	HMF	HMF000982	HMF000982A	Breast	25/04/2017	0.75	1	1	1	TRUE	10822	FALSE		FALSE	FALSE	TRUE	MSS	HR_proficient	NA	TRUE	TRUE	90X
310	HMF	HMF000984	HMF000984A	Breast	2018-04-04	0.76	1	2	1	FALSE	46853	TRUE	Duplicate biopsy	FALSE	FALSE	FALSE	MSS	HR_proficient	NA	NA	NA	90X
311	HMF	HMF000984	HMF000984B	Breast	20/11/2017	0.79	2	2	1	TRUE	40633	FALSE		FALSE	FALSE	TRUE	MSS	HR_proficient	NA	TRUE	FALSE	90X
312	HMF	HMF000987	HMF000987A	Breast	23/12/2016	0.68	1	1	1	TRUE	11204	FALSE		FALSE	FALSE	TRUE	MSS	HR_proficient	NA	TRUE	FALSE	90X
313	HMF	HMF000988	HMF000988A	Breast	29/05/2018	0.47	1	1	1	TRUE	7536	FALSE		FALSE	FALSE	TRUE	MSS	HR_proficient	NA	FALSE	FALSE	90X
314	HMF	HMF000989	HMF000989A	Breast	17/10/2017	0.56	1	1	1	TRUE	8598	FALSE		FALSE	FALSE	TRUE	MSS	HR_proficient	NA	FALSE	FALSE	90X
315	HMF	HMF000992	HMF000992A	Breast	13/11/2018	0.46	1	1	1	TRUE	4570	FALSE		FALSE	FALSE	TRUE	MSS	HR_proficient	NA	FALSE	FALSE	90X
316	HMF	HMF000997	HMF000997A	Breast	28/06/2016	0.52	1	1	1	TRUE	3505	FALSE		FALSE	FALSE	TRUE	MSS	HR_proficient	NA	FALSE	TRUE	90X
317	HMF	HMF001017	HMF001017A	Breast	27/10/2017	0.45	1	1	1	TRUE	3123	FALSE		FALSE	FALSE	TRUE	MSS	HR_proficient	NA	FALSE	FALSE	90X
318	HMF	HMF001019	HMF001019A	Breast	20/04/2017	0.58	1	1	1	TRUE	7381	FALSE		FALSE	FALSE	TRUE	MSS	HR_proficient	NA	FALSE	FALSE	90X
319	HMF	HMF001031	HMF001031A	Breast	30/10/2017	0.75	1	2	1	TRUE	7156	FALSE		FALSE	FALSE	TRUE	MSS	HR_proficient	NA	FALSE	TRUE	90X
320	HMF	HMF001031	HMF001031B	Breast	NA	0.42	2	2	1	FALSE	6946	TRUE	Duplicate biopsy	FALSE	FALSE	FALSE	MSS	HR_proficient	NA	NA	NA	90X
321	HMF	HMF001033	HMF001033A	Breast	20/11/2017	0.53	1	1	1	TRUE	9543	FALSE		FALSE	FALSE	TRUE	MSS	HR_proficient	NA	FALSE	FALSE	90X
322	HMF	HMF001041	HMF001041A	Breast	18/06/2018	0.43	1	1	1	TRUE	28828	FALSE		FALSE	FALSE	TRUE	MSS	HR_proficient	NA	TRUE	FALSE	90X
323	HMF	HMF001042	HMF001042A	Breast	2017-07-07	0.83	1	1	1	TRUE	2986	FALSE		FALSE	TRUE	FALSE	MSS	HR_proficient	NA	FALSE	FALSE	90X
324	HMF	HMF001046	HMF001046A	Breast	17/08/2016	0.53	1	2	1	TRUE	4085	FALSE		FALSE	FALSE	TRUE	MSS	HR_proficient	NA	FALSE	FALSE	90X
325	HMF	HMF001046	HMF001046B	Breast	2017-02-01	0.44	2	2	1	FALSE	4130	TRUE	Duplicate biopsy	FALSE	FALSE	FALSE	MSS	HR_proficient	NA	FALSE	FALSE	90X
326	HMF	HMF001055	HMF001055A	Breast	21/11/2018	0.56	1	2	1	TRUE	20633	FALSE		FALSE	FALSE	TRUE	MSS	HR_proficient	NA	FALSE	FALSE	90X
327	HMF	HMF001055	HMF001055B	Breast	15/03/2019	0.52	2	2	1	FALSE	20619	TRUE	Duplicate biopsy	FALSE	FALSE	FALSE	MSS	HR_proficient	NA	NA	NA	90X
328	HMF	HMF001061	HMF001061A	Breast	19/12/2016	0.33	1	1	1	TRUE	12873	FALSE		FALSE	FALSE	TRUE	MSS	HR_proficient	NA	FALSE	FALSE	90X
329	HMF	HMF001064	HMF001064A	Breast	2018-05-03	0.88	1	1	1	TRUE	2857	FALSE		FALSE	FALSE	TRUE	MSS	HR_proficient	NA	FALSE	TRUE	90X
330	HMF	HMF001066	HMF001066A	Breast	27/02/2018	0.68	1	1	1	TRUE	4314	FALSE		FALSE	TRUE	FALSE	MSS	HR_proficient	NA	FALSE	FALSE	90X
331	HMF	HMF001076	HMF001076A	Breast	29/11/2017	0.45	1	1	1	TRUE	8764	FALSE		FALSE	FALSE	TRUE	MSS	HR_proficient	NA	FALSE	FALSE	90X
332	HMF	HMF001084	HMF001084A	Breast	2017-02-11	0.43	1	2	1	TRUE	17189	FALSE		FALSE	FALSE	TRUE	MSS	HR_proficient	NA	FALSE	FALSE	90X
333	HMF	HMF001084	HMF001084B	Breast	28/03/2019	0.69	2	2	1	FALSE	8047	TRUE	Duplicate biopsy	FALSE	FALSE	FALSE	MSS	HR_proficient	NA	NA	NA	90X
334	HMF	HMF001086	HMF001086A	Breast	27/02/2015	0.52	1	1	1	TRUE	4292	FALSE		FALSE	FALSE	TRUE	MSS	HR_proficient	NA	NA	NA	90X
335	HMF	HMF001089	HMF001089A	Breast	14/12/2015	0.67	1	3	1	TRUE	3078	FALSE		FALSE	FALSE	TRUE	MSS	HR_proficient	NA	FALSE	TRUE	90X
336	HMF	HMF001089	HMF001089B	Breast	19/01/2017	0.71	2	3	1	FALSE	3060	TRUE	Duplicate biopsy	FALSE	FALSE	FALSE	MSS	HR_proficient	NA	FALSE	TRUE	90X
337	HMF	HMF001089	HMF001089C	Breast	2018-03-05	0.36	3	3	1	FALSE	2861	TRUE	Duplicate biopsy	FALSE	FALSE	FALSE	MSS	HR_proficient	NA	FALSE	TRUE	90X
338	HMF	HMF001092	HMF001092B	Breast	2018-09-01	0.83	1	1	1	TRUE	34713	FALSE		FALSE	FALSE	TRUE	MSS	HR_deficient	NA	FALSE	FALSE	90X
339	HMF	HMF001094	HMF001094A	Breast	30/11/2016	0.22	1	1	1	TRUE	60039	FALSE		FALSE	FALSE	TRUE	MSS	HR_proficient	NA	FALSE	FALSE	90X
340	HMF	HMF001103	HMF001103A	Breast	2016-02-12	0.58	1	1	1	TRUE	22228	FALSE		FALSE	FALSE	TRUE	MSS	HR_proficient	NA	FALSE	FALSE	90X
341	HMF	HMF001125	HMF001125A	Breast	30/11/2017	0.26	1	1	1	TRUE	8140	FALSE		FALSE	FALSE	TRUE	MSS	HR_proficient	NA	FALSE	TRUE	90X
342	HMF	HMF001128	HMF001128A	Breast	2018-01-03	0.66	1	1	1	TRUE	8046	FALSE		FALSE	FALSE	TRUE	MSS	HR_proficient	NA	FALSE	FALSE	90X
343	HMF	HMF001130	HMF001130A	Breast	26/09/2018	0.81	1	1	1	TRUE	18793	FALSE		FALSE	FALSE	TRUE	MSS	HR_proficient	NA	FALSE	TRUE	90X
344	HMF	HMF001132	HMF001132A	Breast	22/03/2016	0.83	1	1	1	TRUE	4805	FALSE		FALSE	FALSE	TRUE	MSS	HR_proficient	NA	FALSE	FALSE	90X
345	HMF	HMF001138	HMF001138A	Breast	24/07/2018	0.43	1	2	1	TRUE	18199	FALSE		FALSE	FALSE	TRUE	MSS	HR_proficient	NA	FALSE	FALSE	90X
346	HMF	HMF001138	HMF001138B	Breast	25/06/2019	0.77	2	2	1	FALSE	19608	TRUE	Duplicate biopsy	FALSE	FALSE	FALSE	MSS	HR_proficient	NA	NA	NA	90X
347	HMF	HMF001145	HMF001145A	Breast	2017-11-04	0.7	1	2	1	TRUE	14477	FALSE		FALSE	FALSE	TRUE	MSS	HR_proficient	NA	FALSE	FALSE	90X
348	HMF	HMF001145	HMF001145B	Breast	18/08/2017	0.62	2	2	1	FALSE	13156	TRUE	Duplicate biopsy	FALSE	FALSE	FALSE	MSS	HR_proficient	NA	FALSE	FALSE	90X
349	HMF	HMF001148	HMF001148A	Breast	22/06/2018	0.84	1	1	1	TRUE	27471	FALSE		FALSE	TRUE	FALSE	MSS	HR_proficient	NA	FALSE	FALSE	90X
350	HMF	HMF001157	HMF001157A	Breast	26/08/2016	0.7	1	1	1	TRUE	11017	FALSE		FALSE	FALSE	TRUE	MSS	HR_proficient	NA	FALSE	FALSE	90X
351	HMF	HMF001160	HMF001160A	Breast	2017-04-07	0.73	1	1	1	TRUE	22430	FALSE		FALSE	FALSE	TRUE	MSS	HR_proficient	NA	TRUE	FALSE	90X
352	HMF	HMF001161	HMF001161A	Breast	25/04/2018	0.37	1	1	1	TRUE	2122	FALSE		FALSE	FALSE	TRUE	MSS	HR_proficient	NA	NA	NA	90X
353	HMF	HMF001163	HMF001163A	Breast	23/01/2018	0.75	1	1	1	TRUE	46416	FALSE		FALSE	FALSE	TRUE	MSS	HR_proficient	NA	TRUE	TRUE	90X
354	HMF	HMF001172	HMF001172A	Breast	18/01/2018	0.56	1	1	1	TRUE	23409	FALSE		FALSE	FALSE	TRUE	MSS	HR_proficient	NA	FALSE	FALSE	90X
355	HMF	HMF001174	HMF001174A	Breast	29/03/2018	0.42	1	1	1	TRUE	40764	FALSE		FALSE	FALSE	TRUE	MSS	HR_proficient	NA	FALSE	FALSE	90X
356	HMF	HMF001190	HMF001190A	Breast	2017-06-09	0.56	1	1	1	TRUE	7918	FALSE		FALSE	FALSE	TRUE	MSS	HR_proficient	NA	FALSE	TRUE	90X
357	HMF	HMF001191	HMF001191A	Breast	2018-06-04	0.52	1	1	1	TRUE	3621	FALSE		FALSE	FALSE	TRUE	MSS	HR_proficient	NA	FALSE	TRUE	90X
358	HMF	HMF001204	HMF001204A	Breast	21/12/2016	0.59	1	1	1	TRUE	8375	FALSE		FALSE	TRUE	FALSE	MSS	HR_proficient	NA	NA	NA	90X
359	HMF	HMF001211	HMF001211A	Breast	2015-02-09	0.5	1	1	1	TRUE	11432	FALSE		FALSE	FALSE	TRUE	MSS	HR_deficient	NA	FALSE	TRUE	90X
360	HMF	HMF001219	HMF001219A	Breast	2016-02-08	0.28	1	1	1	TRUE	4017	FALSE		FALSE	FALSE	TRUE	MSS	HR_proficient	NA	FALSE	FALSE	90X
361	HMF	HMF001223	HMF001223A	Breast	22/02/2018	0.31	1	3	1	FALSE	75940	TRUE	Duplicate biopsy	FALSE	FALSE	FALSE	MSS	HR_proficient	NA	NA	NA	90X
362	HMF	HMF001223	HMF001223B	Breast	14/09/2018	0.39	2	3	1	FALSE	71220	TRUE	Duplicate biopsy	FALSE	FALSE	FALSE	MSS	HR_proficient	NA	NA	NA	60X
363	HMF	HMF001223	HMF001223C	Breast	2017-08-11	0.35	3	3	1	TRUE	79547	FALSE		FALSE	TRUE	FALSE	MSS	HR_proficient	NA	FALSE	FALSE	90X
364	HMF	HMF001225	HMF001225A	Breast	19/06/2017	0.65	1	1	1	TRUE	4560	FALSE		FALSE	TRUE	FALSE	MSS	HR_proficient	NA	FALSE	FALSE	90X
365	HMF	HMF001228	HMF001228A	Breast	21/03/2018	0.65	1	1	1	TRUE	13365	FALSE		FALSE	FALSE	TRUE	MSS	HR_proficient	NA	FALSE	FALSE	90X
366	HMF	HMF001244	HMF001244A	Breast	13/11/2017	0.27	1	1	1	TRUE	12486	FALSE		FALSE	FALSE	TRUE	MSS	HR_proficient	NA	FALSE	TRUE	90X
367	HMF	HMF001252	HMF001252A	Breast	2018-02-07	0.74	1	1	1	TRUE	25997	FALSE		FALSE	FALSE	TRUE	MSS	HR_proficient	NA	FALSE	FALSE	90X
368	HMF	HMF001263	HMF001263A	Breast	22/06/2018	0.7	1	1	1	TRUE	19165	FALSE		FALSE	FALSE	TRUE	MSS	HR_proficient	NA	FALSE	FALSE	90X
369	HMF	HMF001269	HMF001269A	Breast	18/07/2018	0.78	1	1	1	TRUE	4376	FALSE		FALSE	FALSE	TRUE	MSS	HR_proficient	NA	TRUE	FALSE	90X
370	HMF	HMF001271	HMF001271A	Breast	2018-11-01	0.52	1	1	1	TRUE	4226	FALSE		FALSE	FALSE	TRUE	MSS	HR_proficient	NA	FALSE	TRUE	90X
371	HMF	HMF001275	HMF001275A	Breast	15/07/2016	0.49	1	1	1	TRUE	19043	FALSE		FALSE	FALSE	TRUE	MSS	HR_proficient	NA	NA	NA	90X
372	HMF	HMF001280	HMF001280A	Breast	18/07/2017	0.53	1	1	1	TRUE	9146	FALSE		FALSE	FALSE	TRUE	MSS	HR_deficient	NA	FALSE	FALSE	90X
373	HMF	HMF001293	HMF001293A	Breast	2016-03-06	0.38	1	1	1	TRUE	6519	FALSE		FALSE	FALSE	TRUE	MSS	HR_proficient	NA	FALSE	FALSE	90X
374	HMF	HMF001298	HMF001298A	Breast	17/05/2016	0.71	1	1	1	TRUE	5012	FALSE		FALSE	FALSE	TRUE	MSS	HR_proficient	NA	TRUE	TRUE	90X
375	HMF	HMF001317	HMF001317A	Breast	26/02/2015	0.62	1	1	1	TRUE	9808	FALSE		FALSE	FALSE	TRUE	MSS	HR_proficient	NA	FALSE	TRUE	90X
376	HMF	HMF001323	HMF001323A	Breast	2016-05-12	0.58	1	1	1	TRUE	2374	FALSE		FALSE	FALSE	TRUE	MSS	HR_proficient	NA	NA	NA	90X
377	HMF	HMF001327	HMF001327A	Breast	2018-04-06	0.48	1	1	1	TRUE	101338	FALSE		FALSE	FALSE	TRUE	MSS	HR_proficient	NA	FALSE	FALSE	90X
378	HMF	HMF001330	HMF001330A	Breast	15/02/2018	0.69	1	1	1	TRUE	8647	FALSE		FALSE	FALSE	TRUE	MSS	HR_proficient	NA	FALSE	FALSE	90X
379	HMF	HMF001334	HMF001334A	Breast	23/12/2016	0.54	1	1	1	TRUE	13931	FALSE		FALSE	FALSE	TRUE	MSS	HR_proficient	NA	NA	NA	90X
380	HMF	HMF001339	HMF001339A	Breast	2018-06-04	0.36	1	1	1	TRUE	8150	FALSE		FALSE	FALSE	TRUE	MSS	HR_proficient	NA	TRUE	TRUE	90X
381	HMF	HMF001340	HMF001340A	Breast	26/03/2018	0.71	1	1	1	TRUE	9842	FALSE		FALSE	FALSE	TRUE	MSS	HR_proficient	NA	TRUE	FALSE	90X
382	HMF	HMF001341	HMF001341A	Breast	2017-09-11	0.75	1	1	1	TRUE	3960	FALSE		FALSE	FALSE	TRUE	MSS	HR_proficient	NA	NA	NA	90X
383	HMF	HMF001347	HMF001347A	Breast	21/03/2016	0.74	1	1	1	TRUE	2946	FALSE		FALSE	FALSE	TRUE	MSS	HR_proficient	NA	NA	NA	90X
384	HMF	HMF001349	HMF001349A	Breast	24/05/2018	0.59	1	1	1	TRUE	6786	FALSE		FALSE	FALSE	TRUE	MSS	HR_proficient	NA	NA	NA	90X
385	HMF	HMF001351	HMF001351A	Breast	13/10/2017	0.8	1	1	1	TRUE	150772	FALSE		FALSE	FALSE	TRUE	MSS	HR_proficient	NA	FALSE	FALSE	90X
386	HMF	HMF001352	HMF001352A	Breast	2018-07-12	0.38	1	1	1	TRUE	4742	FALSE		FALSE	FALSE	TRUE	MSS	HR_proficient	NA	FALSE	FALSE	90X
387	HMF	HMF001364	HMF001364A	Breast	31/03/2015	0.81	1	1	1	TRUE	10389	FALSE		FALSE	FALSE	TRUE	MSS	HR_proficient	NA	FALSE	TRUE	90X
388	HMF	HMF001384	HMF001384A	Breast	28/07/2017	0.81	1	1	1	TRUE	8211	FALSE		FALSE	FALSE	TRUE	MSS	HR_proficient	NA	TRUE	FALSE	90X
389	HMF	HMF001390	HMF001390A	Breast	26/10/2016	0.84	1	1	1	TRUE	9486	FALSE		FALSE	FALSE	TRUE	MSS	HR_proficient	NA	FALSE	FALSE	90X
390	HMF	HMF001391	HMF001391A	Breast	2018-07-03	0.77	1	1	1	TRUE	15092	FALSE		FALSE	FALSE	TRUE	MSS	HR_proficient	NA	FALSE	FALSE	90X
391	HMF	HMF001401	HMF001401A	Breast	26/10/2016	0.23	1	1	1	TRUE	2674	FALSE		FALSE	FALSE	TRUE	MSS	HR_proficient	NA	FALSE	FALSE	90X
392	HMF	HMF001405	HMF001405A	Breast	21/02/2018	0.23	1	1	1	TRUE	6370	FALSE		FALSE	FALSE	TRUE	MSS	HR_proficient	NA	FALSE	TRUE	90X
393	HMF	HMF001418	HMF001418A	Breast	2017-06-03	0.74	1	1	1	TRUE	8010	FALSE		FALSE	FALSE	TRUE	MSS	HR_proficient	NA	FALSE	FALSE	90X
394	HMF	HMF001423	HMF001423A	Breast	NA	0.31	1	3	1	FALSE	23820	TRUE	Duplicate biopsy	FALSE	FALSE	FALSE	MSS	HR_deficient	NA	NA	NA	90X
395	HMF	HMF001423	HMF001423B	Breast	30/03/2018	0.59	2	3	1	FALSE	25021	TRUE	Duplicate biopsy	FALSE	FALSE	FALSE	MSS	HR_deficient	NA	NA	NA	90X
396	HMF	HMF001423	HMF001423C	Breast	30/05/2016	0.43	3	3	1	TRUE	17653	FALSE		FALSE	TRUE	FALSE	MSS	HR_deficient	NA	NA	NA	90X
397	HMF	HMF001425	HMF001425A	Breast	18/07/2018	0.7	1	1	1	TRUE	12389	FALSE		FALSE	FALSE	TRUE	MSS	HR_deficient	NA	NA	NA	90X
398	HMF	HMF001427	HMF001427A	Breast	15/06/2018	0.69	1	1	1	TRUE	8114	FALSE		FALSE	FALSE	TRUE	MSS	HR_proficient	NA	FALSE	FALSE	90X
399	HMF	HMF001428	HMF001428A	Breast	22/12/2017	0.61	1	1	1	TRUE	2553	FALSE		FALSE	FALSE	TRUE	MSS	HR_proficient	NA	FALSE	FALSE	90X
400	HMF	HMF001430	HMF001430A	Breast	16/12/2016	0.47	1	1	1	TRUE	15963	FALSE		FALSE	FALSE	TRUE	MSS	HR_proficient	NA	NA	NA	90X
401	HMF	HMF001443	HMF001443A	Breast	26/05/2016	0.34	1	1	1	TRUE	16495	FALSE		FALSE	FALSE	TRUE	MSS	HR_proficient	NA	FALSE	FALSE	90X
402	HMF	HMF001447	HMF001447A	Breast	22/06/2018	0.83	1	1	1	TRUE	18398	FALSE		FALSE	FALSE	TRUE	MSS	HR_proficient	NA	FALSE	TRUE	90X
403	HMF	HMF001454	HMF001454A	Breast	2017-11-05	0.59	1	1	1	TRUE	3008	FALSE		FALSE	FALSE	TRUE	MSS	HR_proficient	NA	FALSE	TRUE	90X
404	HMF	HMF001455	HMF001455A	Breast	27/01/2017	0.82	1	1	1	TRUE	18433	FALSE		FALSE	FALSE	TRUE	MSS	HR_proficient	NA	FALSE	FALSE	90X
405	HMF	HMF001459	HMF001459A	Breast	20/09/2018	0.93	1	1	1	TRUE	4160	FALSE		FALSE	FALSE	TRUE	MSS	HR_proficient	NA	TRUE	TRUE	90X
406	HMF	HMF001461	HMF001461A	Breast	25/09/2018	0.82	1	2	1	FALSE	64075	TRUE	Duplicate biopsy	FALSE	FALSE	FALSE	MSS	HR_proficient	NA	NA	NA	90X
407	HMF	HMF001461	HMF001461B	Breast	29/03/2018	0.63	2	2	1	TRUE	52467	FALSE		FALSE	FALSE	TRUE	MSS	HR_proficient	NA	FALSE	TRUE	90X
408	HMF	HMF001466	HMF001466A	Breast	22/03/2017	0.69	1	1	1	TRUE	10588	FALSE		FALSE	FALSE	TRUE	MSS	HR_proficient	NA	FALSE	TRUE	90X
409	HMF	HMF001468	HMF001468A	Breast	2016-11-11	0.32	1	1	1	TRUE	12477	FALSE		FALSE	FALSE	TRUE	MSS	HR_proficient	NA	NA	NA	90X
410	HMF	HMF001471	HMF001471A	Breast	26/09/2017	0.68	1	1	1	TRUE	11488	FALSE		FALSE	FALSE	TRUE	MSS	HR_proficient	NA	FALSE	TRUE	90X
411	HMF	HMF001473	HMF001473A	Breast	16/03/2017	0.68	1	1	1	TRUE	6587	FALSE		FALSE	FALSE	TRUE	MSS	HR_proficient	NA	NA	NA	90X
412	HMF	HMF001478	HMF001478A	Breast	31/05/2018	0.64	1	1	1	TRUE	8368	FALSE		FALSE	FALSE	TRUE	MSS	HR_proficient	NA	FALSE	FALSE	90X
413	HMF	HMF001491	HMF001491A	Breast	30/08/2017	0.42	1	1	1	TRUE	6186	FALSE		FALSE	FALSE	TRUE	MSS	HR_proficient	NA	FALSE	FALSE	90X
414	HMF	HMF001496	HMF001496A	Breast	25/01/2017	0.43	1	1	1	TRUE	10887	FALSE		FALSE	FALSE	TRUE	MSS	HR_proficient	NA	NA	NA	90X
415	HMF	HMF001502	HMF001502A	Breast	20/05/2016	0.62	1	1	1	TRUE	11130	FALSE		FALSE	FALSE	TRUE	MSS	HR_proficient	NA	FALSE	FALSE	90X
416	HMF	HMF001504	HMF001504A	Breast	30/03/2018	0.2	1	1	1	TRUE	12789	FALSE		FALSE	FALSE	TRUE	MSS	HR_proficient	NA	FALSE	FALSE	90X
417	HMF	HMF001515	HMF001515B	Breast	2019-03-01	0.62	1	1	1	TRUE	33285	FALSE		FALSE	FALSE	TRUE	MSS	HR_proficient	NA	FALSE	FALSE	90X
418	HMF	HMF001516	HMF001516A	Breast	14/02/2017	0.6	1	1	1	TRUE	2129	FALSE		FALSE	TRUE	FALSE	MSS	HR_proficient	NA	NA	NA	90X
419	HMF	HMF001521	HMF001521A	Breast	24/10/2017	0.27	1	1	1	TRUE	8974	FALSE		FALSE	TRUE	FALSE	MSS	HR_proficient	NA	NA	NA	90X
420	HMF	HMF001533	HMF001533A	Breast	28/06/2016	0.44	1	1	1	TRUE	10537	FALSE		FALSE	FALSE	TRUE	MSS	HR_proficient	NA	FALSE	FALSE	90X
421	HMF	HMF001535	HMF001535A	Breast	14/04/2017	0.53	1	1	1	TRUE	12749	FALSE		FALSE	FALSE	TRUE	MSS	HR_proficient	NA	FALSE	FALSE	90X
422	HMF	HMF001536	HMF001536A	Breast	20/02/2017	0.82	1	1	1	TRUE	16150	FALSE		FALSE	FALSE	TRUE	MSS	HR_deficient	NA	FALSE	FALSE	90X
423	HMF	HMF001540	HMF001540A	Breast	15/11/2017	0.73	1	2	1	TRUE	31629	FALSE		FALSE	TRUE	FALSE	MSS	HR_proficient	NA	FALSE	FALSE	90X
424	HMF	HMF001540	HMF001540B	Breast	24/11/2020	0.67	2	2	1	FALSE	53767	TRUE	Duplicate biopsy	FALSE	FALSE	FALSE	MSS	HR_proficient	NA	NA	NA	90X
425	HMF	HMF001546	HMF001546A	Breast	2016-07-09	0.23	1	1	1	TRUE	7013	FALSE		FALSE	FALSE	TRUE	MSS	HR_proficient	NA	FALSE	FALSE	90X
426	HMF	HMF001559	HMF001559A	Breast	24/04/2018	0.83	1	1	1	TRUE	9232	FALSE		FALSE	FALSE	TRUE	MSS	HR_proficient	NA	NA	NA	90X
427	HMF	HMF001569	HMF001569A	Breast	2017-05-05	0.69	1	1	1	TRUE	3309	FALSE		FALSE	TRUE	FALSE	MSS	HR_proficient	NA	FALSE	FALSE	90X
428	HMF	HMF001575	HMF001575A	Breast	28/08/2018	0.8	1	1	1	TRUE	17264	FALSE		FALSE	FALSE	TRUE	MSS	HR_deficient	NA	FALSE	FALSE	90X
429	HMF	HMF001580	HMF001580A	Breast	21/08/2017	0.21	1	1	1	TRUE	8986	FALSE		FALSE	FALSE	TRUE	MSS	HR_proficient	NA	FALSE	TRUE	90X
430	HMF	HMF001585	HMF001585A	Breast	2017-12-04	0.65	1	1	1	TRUE	11158	FALSE		FALSE	FALSE	TRUE	MSS	HR_proficient	NA	FALSE	FALSE	90X
431	HMF	HMF001587	HMF001587A	Breast	NA	0.9	1	1	1	TRUE	4324	FALSE		FALSE	FALSE	TRUE	MSS	HR_proficient	NA	FALSE	FALSE	90X
432	HMF	HMF001597	HMF001597A	Breast	2018-01-02	0.79	1	1	1	TRUE	92281	FALSE		FALSE	FALSE	TRUE	MSS	HR_proficient	NA	FALSE	FALSE	90X
433	HMF	HMF001607	HMF001607A	Breast	15/07/2016	0.6	1	1	1	TRUE	7683	FALSE		FALSE	TRUE	FALSE	MSS	HR_proficient	NA	FALSE	FALSE	90X
434	HMF	HMF001614	HMF001614A	Breast	31/03/2017	0.58	1	1	1	TRUE	9682	FALSE		FALSE	FALSE	TRUE	MSS	HR_proficient	NA	FALSE	FALSE	90X
435	HMF	HMF001615	HMF001615A	Breast	30/08/2017	0.68	1	1	1	TRUE	3370	FALSE		FALSE	FALSE	TRUE	MSS	HR_proficient	NA	FALSE	FALSE	90X
436	HMF	HMF001619	HMF001619A	Breast	2017-06-12	0.84	1	1	1	TRUE	17668	FALSE		FALSE	FALSE	TRUE	MSS	HR_proficient	NA	TRUE	FALSE	90X
437	HMF	HMF001628	HMF001628A	Breast	15/02/2018	0.81	1	1	1	TRUE	37962	FALSE		FALSE	FALSE	TRUE	MSS	HR_proficient	NA	FALSE	FALSE	90X
438	HMF	HMF001641	HMF001641A	Breast	2018-02-02	0.76	1	1	1	TRUE	4691	FALSE		FALSE	FALSE	TRUE	MSS	HR_proficient	NA	FALSE	FALSE	90X
439	HMF	HMF001646	HMF001646A	Breast	2016-05-10	0.66	1	2	1	FALSE	5319	TRUE	Duplicate biopsy	FALSE	FALSE	FALSE	MSS	HR_proficient	NA	FALSE	FALSE	90X
440	HMF	HMF001646	HMF001646C	Breast	26/05/2016	0.71	2	2	1	TRUE	4208	FALSE		FALSE	FALSE	TRUE	MSS	HR_proficient	NA	FALSE	FALSE	90X
441	HMF	HMF001654	HMF001654A	Breast	2018-01-02	0.37	1	1	1	TRUE	9310	FALSE		FALSE	FALSE	TRUE	MSS	HR_proficient	NA	TRUE	FALSE	90X
442	HMF	HMF001656	HMF001656A	Breast	2017-03-01	0.83	1	1	1	TRUE	122139	TRUE	Duplicate DO217844	FALSE	FALSE	FALSE	MSS	HR_proficient	NA	FALSE	FALSE	90X
443	HMF	HMF001669	HMF001669A	Breast	16/10/2018	0.51	1	1	1	TRUE	8669	FALSE		FALSE	FALSE	TRUE	MSS	HR_proficient	NA	FALSE	FALSE	90X
444	HMF	HMF001671	HMF001671A	Breast	2018-12-04	0.66	1	1	1	TRUE	12189	FALSE		FALSE	TRUE	FALSE	MSS	HR_proficient	NA	NA	NA	90X
445	HMF	HMF001678	HMF001678A	Breast	NA	0.3	1	1	1	TRUE	2589	FALSE		FALSE	FALSE	TRUE	MSS	HR_proficient	NA	NA	NA	90X
446	HMF	HMF001684	HMF001684A	Breast	2018-05-01	0.45	1	1	1	TRUE	12085	FALSE		FALSE	TRUE	FALSE	MSS	HR_proficient	NA	NA	NA	90X
447	HMF	HMF001689	HMF001689A	Breast	2016-02-12	0.22	1	1	1	TRUE	1909	FALSE		FALSE	FALSE	TRUE	MSS	HR_proficient	NA	NA	NA	90X
448	HMF	HMF001690	HMF001690A	Breast	13/02/2018	0.41	1	1	1	TRUE	7508	FALSE		FALSE	FALSE	TRUE	MSS	HR_proficient	NA	FALSE	FALSE	90X
449	HMF	HMF001698	HMF001698A	Breast	2017-03-08	0.67	1	2	1	TRUE	45792	FALSE		FALSE	FALSE	TRUE	MSS	HR_proficient	NA	FALSE	FALSE	90X
450	HMF	HMF001698	HMF001698B	Breast	17/01/2019	0.59	2	2	1	FALSE	131491	TRUE	Duplicate biopsy	FALSE	FALSE	FALSE	MSS	HR_proficient	NA	NA	NA	90X
451	HMF	HMF001708	HMF001708A	Breast	29/05/2018	0.36	1	1	1	TRUE	67899	FALSE		FALSE	FALSE	TRUE	MSS	HR_proficient	NA	TRUE	FALSE	90X
452	HMF	HMF001711	HMF001711A	Breast	2018-04-01	0.27	1	1	1	TRUE	8659	FALSE		FALSE	FALSE	TRUE	MSS	HR_deficient	NA	FALSE	FALSE	90X
453	HMF	HMF001713	HMF001713A	Breast	22/06/2017	0.29	1	1	1	TRUE	11779	FALSE		FALSE	FALSE	TRUE	MSS	HR_deficient	NA	FALSE	FALSE	90X
454	HMF	HMF001718	HMF001718A	Breast	20/09/2016	0.63	1	1	1	TRUE	11987	FALSE		FALSE	FALSE	TRUE	MSS	HR_proficient	NA	TRUE	FALSE	90X
455	HMF	HMF001721	HMF001721A	Breast	29/08/2016	0.3	1	1	1	TRUE	5906	FALSE		FALSE	FALSE	TRUE	MSS	HR_proficient	NA	NA	NA	90X
456	HMF	HMF001725	HMF001725A	Breast	27/09/2017	0.9	1	1	1	TRUE	4611	FALSE		FALSE	FALSE	TRUE	MSS	HR_proficient	NA	FALSE	FALSE	90X
457	HMF	HMF001727	HMF001727A	Breast	15/05/2017	0.72	1	1	1	TRUE	12548	FALSE		FALSE	FALSE	TRUE	MSS	HR_proficient	NA	FALSE	FALSE	90X
458	HMF	HMF001729	HMF001729A	Breast	26/02/2018	0.78	1	1	1	TRUE	3731	FALSE		FALSE	FALSE	TRUE	MSS	HR_proficient	NA	FALSE	FALSE	90X
459	HMF	HMF001730	HMF001730A	Breast	22/09/2017	0.57	1	1	1	TRUE	3459	FALSE		FALSE	TRUE	FALSE	MSS	HR_proficient	NA	NA	NA	90X
460	HMF	HMF001736	HMF001736A	Breast	28/08/2017	0.24	1	1	1	TRUE	4393	FALSE		FALSE	FALSE	TRUE	MSS	HR_proficient	NA	FALSE	FALSE	90X
461	HMF	HMF001745	HMF001745A	Breast	2017-04-04	0.7	1	1	1	TRUE	21839	FALSE		FALSE	FALSE	TRUE	MSS	HR_deficient	NA	FALSE	FALSE	90X
462	HMF	HMF001764	HMF001764A	Breast	24/05/2017	0.41	1	1	1	TRUE	4111	FALSE		FALSE	FALSE	TRUE	MSS	HR_proficient	NA	TRUE	FALSE	90X
463	HMF	HMF001774	HMF001774A	Breast	2017-10-02	0.58	1	1	1	TRUE	7867	FALSE		FALSE	FALSE	TRUE	MSS	HR_proficient	NA	FALSE	FALSE	90X
464	HMF	HMF001775	HMF001775A	Breast	24/11/2016	0.6	1	1	1	TRUE	49276	FALSE		FALSE	FALSE	TRUE	MSS	HR_proficient	NA	NA	NA	90X
465	HMF	HMF001778	HMF001778A	Breast	27/03/2018	0.34	1	1	1	TRUE	14920	FALSE		FALSE	FALSE	TRUE	MSS	HR_deficient	NA	FALSE	TRUE	90X
466	HMF	HMF001779	HMF001779A	Breast	22/02/2017	0.65	1	1	1	TRUE	21098	FALSE		FALSE	FALSE	TRUE	MSS	HR_proficient	NA	TRUE	FALSE	90X
467	HMF	HMF001780	HMF001780A	Breast	2017-06-01	0.91	1	1	1	TRUE	5358	FALSE		FALSE	FALSE	TRUE	MSS	HR_proficient	NA	FALSE	FALSE	90X
468	HMF	HMF001791	HMF001791A	Breast	29/01/2016	0.69	1	1	1	TRUE	8669	FALSE		FALSE	FALSE	TRUE	MSS	HR_proficient	NA	NA	NA	90X
469	HMF	HMF001794	HMF001794A	Breast	20/11/2017	0.86	1	1	1	TRUE	6699	FALSE		FALSE	FALSE	TRUE	MSS	HR_proficient	NA	FALSE	FALSE	90X
470	HMF	HMF001801	HMF001801A	Breast	23/11/2016	0.44	1	1	1	TRUE	2878	FALSE		FALSE	TRUE	FALSE	MSS	HR_proficient	NA	NA	NA	90X
471	HMF	HMF001802	HMF001802A	Breast	28/11/2017	0.26	1	1	1	TRUE	4992	FALSE		FALSE	FALSE	TRUE	MSS	HR_proficient	NA	NA	NA	90X
472	HMF	HMF001820	HMF001820A	Breast	24/08/2017	0.67	1	1	1	TRUE	2957	FALSE		FALSE	FALSE	TRUE	MSS	HR_proficient	NA	FALSE	FALSE	90X
473	HMF	HMF001836	HMF001836A	Breast	2018-12-06	0.59	1	1	1	TRUE	2632	FALSE		FALSE	FALSE	TRUE	MSS	HR_proficient	NA	NA	NA	90X
474	HMF	HMF001841	HMF001841A	Breast	29/11/2017	0.67	1	1	1	TRUE	2893	FALSE		FALSE	FALSE	TRUE	MSS	HR_proficient	NA	FALSE	FALSE	90X
475	HMF	HMF001850	HMF001850A	Breast	2015-06-08	0.69	1	1	1	TRUE	113289	FALSE		FALSE	FALSE	TRUE	MSS	HR_proficient	NA	FALSE	TRUE	90X
476	HMF	HMF001851	HMF001851A	Breast	30/11/2017	0.41	1	1	1	TRUE	14867	FALSE		FALSE	FALSE	TRUE	MSS	HR_deficient	NA	FALSE	FALSE	90X
477	HMF	HMF001860	HMF001860A	Breast	2016-09-11	0.52	1	1	1	TRUE	4485	FALSE		FALSE	FALSE	TRUE	MSS	HR_proficient	NA	NA	NA	90X
478	HMF	HMF001868	HMF001868A	Breast	2016-02-05	0.77	1	1	1	TRUE	17829	FALSE		FALSE	FALSE	TRUE	MSS	HR_proficient	NA	NA	NA	90X
479	HMF	HMF001880	HMF001880A	Breast	21/08/2017	0.9	1	1	1	TRUE	132171	FALSE		FALSE	FALSE	TRUE	MSI	cannot_be_determined	NA	NA	NA	90X
480	HMF	HMF001900	HMF001900A	Breast	27/12/2017	0.27	1	1	1	TRUE	8879	FALSE		FALSE	FALSE	TRUE	MSS	HR_proficient	NA	TRUE	FALSE	90X
481	HMF	HMF001902	HMF001902A	Breast	22/02/2018	0.52	1	2	1	FALSE	6085	TRUE	Duplicate biopsy	FALSE	FALSE	FALSE	MSS	HR_proficient	NA	NA	NA	90X
482	HMF	HMF001902	HMF001902B	Breast	19/12/2016	0.76	2	2	1	TRUE	3470	FALSE		FALSE	FALSE	TRUE	MSS	HR_proficient	NA	NA	NA	90X
483	HMF	HMF001905	HMF001905A	Breast	2017-09-02	0.6	1	1	1	TRUE	22038	FALSE		FALSE	FALSE	TRUE	MSS	HR_deficient	NA	FALSE	FALSE	90X
484	HMF	HMF001916	HMF001916C	Breast	22/09/2016	0.41	1	1	1	TRUE	16493	FALSE		FALSE	FALSE	TRUE	MSS	HR_deficient	NA	FALSE	FALSE	90X
485	HMF	HMF001924	HMF001924A	Breast	2018-12-03	0.56	1	2	1	TRUE	30960	FALSE		FALSE	FALSE	TRUE	MSS	HR_proficient	NA	TRUE	FALSE	90X
486	HMF	HMF001924	HMF001924B	Breast	27/12/2018	0.45	2	2	1	FALSE	32171	TRUE	Duplicate biopsy	FALSE	FALSE	FALSE	MSS	HR_proficient	NA	NA	NA	90X
487	HMF	HMF001930	HMF001930A	Breast	2017-07-02	0.6	1	1	1	TRUE	9853	FALSE		FALSE	FALSE	TRUE	MSS	HR_deficient	NA	FALSE	TRUE	90X
488	HMF	HMF001931	HMF001931A	Breast	24/05/2018	0.75	1	1	1	TRUE	4181	FALSE		FALSE	FALSE	TRUE	MSS	HR_proficient	NA	FALSE	TRUE	90X
489	HMF	HMF001933	HMF001933A	Breast	2018-01-03	0.66	1	2	1	TRUE	7829	FALSE		FALSE	FALSE	TRUE	MSS	HR_proficient	NA	FALSE	FALSE	90X
490	HMF	HMF001933	HMF001933B	Breast	NA	0.7	2	2	1	FALSE	10337	TRUE	Duplicate biopsy	FALSE	FALSE	FALSE	MSS	HR_proficient	NA	NA	NA	90X
491	HMF	HMF001940	HMF001940A	Breast	20/03/2017	0.45	1	1	1	TRUE	8251	FALSE		FALSE	FALSE	TRUE	MSS	HR_proficient	NA	TRUE	FALSE	90X
492	HMF	HMF001945	HMF001945A	Breast	2018-02-05	0.74	1	2	1	FALSE	22666	TRUE	Duplicate biopsy	FALSE	FALSE	FALSE	MSS	HR_deficient	NA	NA	NA	90X
493	HMF	HMF001945	HMF001945B	Breast	28/12/2017	0.55	2	2	1	TRUE	20379	FALSE		FALSE	FALSE	TRUE	MSS	HR_deficient	NA	FALSE	FALSE	90X
494	HMF	HMF001947	HMF001947A	Breast	2018-03-05	0.79	1	1	1	TRUE	17391	FALSE		FALSE	FALSE	TRUE	MSS	HR_proficient	NA	FALSE	TRUE	90X
495	HMF	HMF001962	HMF001962A	Breast	22/07/2016	0.4	1	1	1	TRUE	7513	FALSE		FALSE	TRUE	FALSE	MSS	HR_proficient	NA	FALSE	FALSE	90X
496	HMF	HMF001966	HMF001966A	Breast	2018-05-09	0.71	1	1	1	TRUE	8775	FALSE		FALSE	FALSE	TRUE	MSS	HR_deficient	NA	NA	NA	90X
497	HMF	HMF001969	HMF001969A	Breast	30/10/2017	0.35	1	1	1	TRUE	9780	FALSE		FALSE	FALSE	TRUE	MSS	HR_proficient	NA	FALSE	TRUE	90X
498	HMF	HMF001970	HMF001970A	Breast	27/06/2018	0.7	1	1	1	TRUE	3434	FALSE		FALSE	FALSE	TRUE	MSS	HR_proficient	NA	FALSE	FALSE	90X
499	HMF	HMF001971	HMF001971A	Breast	2017-01-12	0.43	1	1	1	TRUE	75972	FALSE		FALSE	FALSE	TRUE	MSS	HR_proficient	NA	FALSE	FALSE	90X
500	HMF	HMF001982	HMF001982A	Breast	23/11/2017	0.3	1	3	1	TRUE	7409	FALSE		FALSE	FALSE	TRUE	MSS	HR_proficient	NA	FALSE	FALSE	90X
501	HMF	HMF001982	HMF001982B	Breast	25/01/2019	0.5	2	3	1	FALSE	27530	TRUE	Duplicate biopsy	FALSE	FALSE	FALSE	MSS	HR_proficient	NA	FALSE	FALSE	90X
502	HMF	HMF001982	HMF001982C	Breast	29/10/2019	0.27	3	3	1	FALSE	39156	TRUE	Duplicate biopsy	FALSE	FALSE	FALSE	MSS	HR_proficient	NA	NA	NA	90X
503	HMF	HMF002003	HMF002003A	Breast	27/01/2017	0.28	1	1	1	TRUE	23706	FALSE		FALSE	TRUE	FALSE	MSS	HR_proficient	NA	NA	NA	90X
504	HMF	HMF002025	HMF002025A	Breast	22/02/2018	0.71	1	1	1	TRUE	15607	FALSE		FALSE	FALSE	TRUE	MSS	HR_deficient	NA	FALSE	TRUE	90X
505	HMF	HMF002035	HMF002035A	Breast	31/03/2017	0.78	1	1	1	TRUE	22831	FALSE		FALSE	FALSE	TRUE	MSS	HR_deficient	NA	FALSE	TRUE	90X
506	HMF	HMF002037	HMF002037A	Breast	17/01/2018	0.77	1	1	1	TRUE	4743	FALSE		FALSE	TRUE	FALSE	MSS	HR_proficient	NA	FALSE	FALSE	90X
507	HMF	HMF002039	HMF002039A	Breast	21/06/2018	0.22	1	1	1	TRUE	11231	FALSE		FALSE	FALSE	TRUE	MSS	HR_proficient	NA	FALSE	FALSE	90X
508	HMF	HMF002042	HMF002042A	Breast	24/10/2016	0.52	1	1	1	TRUE	15782	FALSE		FALSE	FALSE	TRUE	MSS	HR_proficient	NA	NA	NA	90X
509	HMF	HMF002044	HMF002044A	Breast	NA	0.44	1	1	1	TRUE	5064	FALSE		FALSE	FALSE	TRUE	MSS	HR_proficient	NA	FALSE	FALSE	90X
510	HMF	HMF002058	HMF002058A	Breast	NA	0.69	1	1	1	TRUE	13663	FALSE		FALSE	FALSE	TRUE	MSS	HR_proficient	NA	FALSE	FALSE	90X
511	HMF	HMF002063	HMF002063A	Breast	23/08/2016	0.63	1	1	1	TRUE	22149	FALSE		FALSE	FALSE	TRUE	MSS	HR_proficient	NA	TRUE	FALSE	90X
512	HMF	HMF002073	HMF002073A	Breast	2018-06-04	0.35	1	1	1	TRUE	4374	FALSE		FALSE	FALSE	TRUE	MSS	HR_proficient	NA	NA	NA	90X
513	HMF	HMF002075	HMF002075A	Breast	2018-06-09	0.72	1	1	1	TRUE	45507	FALSE		FALSE	FALSE	TRUE	MSS	HR_proficient	NA	FALSE	FALSE	90X
514	HMF	HMF002080	HMF002080A	Breast	14/11/2017	0.68	1	1	1	TRUE	15925	FALSE		FALSE	FALSE	TRUE	MSS	HR_proficient	NA	FALSE	FALSE	90X
515	HMF	HMF002081	HMF002081A	Breast	2018-08-01	0.76	1	1	1	TRUE	8086	FALSE		FALSE	FALSE	TRUE	MSS	HR_proficient	NA	FALSE	FALSE	90X
516	HMF	HMF002086	HMF002086A	Breast	16/06/2017	0.32	1	1	1	TRUE	9867	FALSE		FALSE	FALSE	TRUE	MSS	HR_proficient	NA	FALSE	FALSE	90X
517	HMF	HMF002088	HMF002088A	Breast	2018-09-11	0.73	1	1	1	TRUE	9002	FALSE		FALSE	FALSE	TRUE	MSS	HR_proficient	NA	NA	NA	90X
518	HMF	HMF002093	HMF002093A	Breast	2017-07-08	0.82	1	1	1	TRUE	8757	FALSE		FALSE	FALSE	TRUE	MSS	HR_proficient	NA	FALSE	FALSE	90X
519	HMF	HMF002099	HMF002099A	Breast	20/10/2017	0.72	1	1	1	TRUE	49576	FALSE		FALSE	FALSE	TRUE	MSS	HR_proficient	NA	FALSE	FALSE	90X
520	HMF	HMF002114	HMF002114A	Breast	2017-03-10	0.47	1	1	1	TRUE	21633	FALSE		FALSE	TRUE	FALSE	MSS	HR_deficient	NA	FALSE	FALSE	90X
521	HMF	HMF002116	HMF002116A	Breast	2016-06-01	0.61	1	1	1	TRUE	4170	FALSE		FALSE	FALSE	TRUE	MSS	HR_proficient	NA	FALSE	FALSE	90X
522	HMF	HMF002119	HMF002119A	Breast	15/08/2018	0.69	1	1	1	TRUE	2976	FALSE		FALSE	TRUE	FALSE	MSS	HR_proficient	NA	FALSE	TRUE	90X
523	HMF	HMF002122	HMF002122A	Breast	19/09/2017	0.73	1	1	1	TRUE	24232	FALSE		FALSE	TRUE	FALSE	MSS	HR_deficient	NA	FALSE	FALSE	90X
524	HMF	HMF002125	HMF002125A	Breast	2018-06-09	0.42	1	1	1	TRUE	5712	FALSE		FALSE	TRUE	FALSE	MSS	HR_proficient	NA	FALSE	TRUE	90X
525	HMF	HMF002135	HMF002135A	Breast	2017-03-05	0.51	1	1	1	TRUE	13336	FALSE		FALSE	FALSE	TRUE	MSS	HR_proficient	NA	FALSE	FALSE	90X
526	HMF	HMF002147	HMF002147A	Breast	26/01/2018	0.71	1	1	1	TRUE	2009	FALSE		FALSE	FALSE	TRUE	MSS	HR_proficient	NA	NA	NA	90X
527	HMF	HMF002151	HMF002151A	Breast	2017-11-08	0.53	1	1	1	TRUE	5700	FALSE		FALSE	FALSE	TRUE	MSS	HR_proficient	NA	NA	NA	90X
528	HMF	HMF002179	HMF002179A	Breast	19/10/2018	0.57	1	1	1	TRUE	8742	FALSE		FALSE	FALSE	TRUE	MSS	HR_proficient	NA	FALSE	TRUE	90X
529	HMF	HMF002181	HMF002181A	Breast	20/02/2018	0.23	1	1	1	TRUE	5450	FALSE		FALSE	FALSE	TRUE	MSS	HR_proficient	NA	FALSE	TRUE	90X
530	HMF	HMF002195	HMF002195A	Breast	25/07/2018	0.48	1	1	1	TRUE	9905	FALSE		FALSE	FALSE	TRUE	MSS	HR_proficient	NA	FALSE	FALSE	90X
531	HMF	HMF002196	HMF002196A	Breast	28/06/2018	0.35	1	1	1	TRUE	4911	FALSE		FALSE	FALSE	TRUE	MSS	HR_proficient	NA	FALSE	FALSE	90X
532	HMF	HMF002197	HMF002197A	Breast	2018-04-07	0.78	1	1	1	TRUE	8046	FALSE		FALSE	TRUE	FALSE	MSS	HR_proficient	NA	FALSE	FALSE	90X
533	HMF	HMF002199	HMF002199A	Breast	22/11/2016	0.92	1	1	1	TRUE	3326	FALSE		FALSE	FALSE	TRUE	MSS	HR_proficient	NA	FALSE	FALSE	90X
534	HMF	HMF002201	HMF002201A	Breast	30/11/2016	0.64	1	1	1	TRUE	3779	FALSE		FALSE	FALSE	TRUE	MSS	HR_proficient	NA	FALSE	FALSE	90X
535	HMF	HMF002225	HMF002225A	Breast	19/06/2018	0.34	1	1	1	TRUE	22566	FALSE		FALSE	FALSE	TRUE	MSS	HR_proficient	NA	FALSE	FALSE	90X
536	HMF	HMF002233	HMF002233A	Breast	2017-03-03	0.29	1	1	1	TRUE	12852	FALSE		FALSE	FALSE	TRUE	MSS	HR_proficient	NA	NA	NA	90X
537	HMF	HMF002241	HMF002241A	Breast	24/08/2018	0.51	1	2	1	FALSE	9158	TRUE	Duplicate biopsy	FALSE	FALSE	FALSE	MSS	HR_proficient	NA	NA	NA	90X
538	HMF	HMF002241	HMF002241B	Breast	13/10/2017	0.38	2	2	1	TRUE	7358	FALSE		FALSE	FALSE	TRUE	MSS	HR_proficient	NA	FALSE	FALSE	90X
539	HMF	HMF002244	HMF002244A	Breast	21/12/2017	0.67	1	1	1	TRUE	5246	FALSE		FALSE	FALSE	TRUE	MSS	HR_proficient	NA	FALSE	FALSE	90X
540	HMF	HMF002252	HMF002252A	Breast	2018-05-04	0.61	1	1	1	TRUE	10145	FALSE		FALSE	FALSE	TRUE	MSS	HR_deficient	NA	FALSE	TRUE	90X
541	HMF	HMF002258	HMF002258A	Breast	19/09/2017	0.26	1	1	1	TRUE	4285	FALSE		FALSE	FALSE	TRUE	MSS	HR_proficient	NA	NA	NA	90X
542	HMF	HMF002265	HMF002265A	Breast	30/05/2018	0.88	1	1	1	TRUE	4013	FALSE		FALSE	FALSE	TRUE	MSS	HR_proficient	NA	FALSE	FALSE	90X
543	HMF	HMF002267	HMF002267A	Breast	15/12/2016	0.83	1	1	1	TRUE	2905	FALSE		FALSE	FALSE	TRUE	MSS	HR_proficient	NA	FALSE	FALSE	90X
544	HMF	HMF002268	HMF002268A	Breast	24/05/2017	0.43	1	1	1	TRUE	7271	FALSE		FALSE	FALSE	TRUE	MSS	HR_proficient	NA	FALSE	FALSE	90X
545	HMF	HMF002270	HMF002270A	Breast	13/03/2017	0.61	1	1	1	TRUE	19652	FALSE		FALSE	FALSE	TRUE	MSS	HR_proficient	NA	FALSE	FALSE	90X
546	HMF	HMF002272	HMF002272A	Breast	25/01/2018	0.72	1	1	1	TRUE	122023	FALSE		FALSE	TRUE	FALSE	MSI	cannot_be_determined	NA	FALSE	FALSE	90X
547	HMF	HMF002280	HMF002280A	Breast	2017-03-10	0.32	1	1	1	TRUE	7120	FALSE		FALSE	FALSE	TRUE	MSS	HR_proficient	NA	FALSE	TRUE	90X
548	HMF	HMF002285	HMF002285A	Breast	21/07/2017	0.73	1	1	1	TRUE	10019	FALSE		FALSE	FALSE	TRUE	MSS	HR_proficient	NA	FALSE	FALSE	90X
549	HMF	HMF002290	HMF002290A	Breast	14/10/2016	0.79	1	1	1	TRUE	6250	FALSE		FALSE	FALSE	TRUE	MSS	HR_proficient	NA	NA	NA	90X
550	HMF	HMF002307	HMF002307A	Breast	20/06/2017	0.48	1	1	1	TRUE	12357	FALSE		FALSE	FALSE	TRUE	MSS	HR_proficient	NA	NA	NA	90X
551	HMF	HMF002311	HMF002311A	Breast	28/07/2017	0.61	1	1	1	TRUE	10741	FALSE		FALSE	FALSE	TRUE	MSS	HR_deficient	NA	FALSE	FALSE	90X
552	HMF	HMF002312	HMF002312A	Breast	20/01/2017	0.57	1	1	1	TRUE	18324	FALSE		FALSE	FALSE	TRUE	MSS	HR_proficient	NA	FALSE	FALSE	90X
553	HMF	HMF002324	HMF002324A	Breast	30/09/2016	0.51	1	1	1	TRUE	18922	FALSE		FALSE	FALSE	TRUE	MSS	HR_deficient	NA	FALSE	FALSE	90X
554	HMF	HMF002325	HMF002325A	Breast	24/07/2017	0.49	1	1	1	TRUE	6353	FALSE		FALSE	FALSE	TRUE	MSS	HR_proficient	NA	FALSE	TRUE	90X
555	HMF	HMF002327	HMF002327A	Breast	2017-03-05	0.42	1	1	1	TRUE	14256	FALSE		FALSE	FALSE	TRUE	MSS	HR_deficient	NA	FALSE	FALSE	90X
556	HMF	HMF002329	HMF002329A	Breast	2017-10-04	0.63	1	1	1	TRUE	30475	FALSE		FALSE	FALSE	TRUE	MSS	HR_proficient	NA	FALSE	TRUE	90X
557	HMF	HMF002342	HMF002342A	Breast	29/11/2017	0.59	1	1	1	TRUE	4584	FALSE		FALSE	FALSE	TRUE	MSS	HR_proficient	NA	FALSE	FALSE	90X
558	HMF	HMF002350	HMF002350A	Breast	31/07/2018	0.5	1	2	1	FALSE	34162	TRUE	Duplicate biopsy	FALSE	FALSE	FALSE	MSS	HR_deficient	NA	NA	NA	90X
559	HMF	HMF002350	HMF002350B	Breast	2016-04-10	0.46	2	2	1	TRUE	20307	FALSE		FALSE	FALSE	TRUE	MSS	HR_deficient	NA	FALSE	TRUE	90X
560	HMF	HMF002355	HMF002355A	Breast	2017-05-05	0.66	1	1	1	TRUE	106097	FALSE		FALSE	FALSE	TRUE	MSI	cannot_be_determined	NA	FALSE	FALSE	90X
561	HMF	HMF002358	HMF002358A	Breast	20/04/2017	0.55	1	1	1	TRUE	5825	FALSE		FALSE	FALSE	TRUE	MSS	HR_proficient	NA	TRUE	TRUE	90X
562	HMF	HMF002359	HMF002359A	Breast	18/06/2018	0.43	1	1	1	TRUE	2962	FALSE		FALSE	FALSE	TRUE	MSS	HR_proficient	NA	FALSE	TRUE	90X
563	HMF	HMF002360	HMF002360A	Breast	17/08/2016	0.25	1	1	1	TRUE	2907	FALSE		FALSE	FALSE	TRUE	MSS	HR_proficient	NA	NA	NA	90X
564	HMF	HMF002363	HMF002363A	Breast	27/06/2018	0.45	1	2	1	TRUE	5078	FALSE		FALSE	FALSE	TRUE	MSS	HR_proficient	NA	FALSE	FALSE	90X
565	HMF	HMF002363	HMF002363B	Breast	NA	0.79	2	2	1	FALSE	7148	TRUE	Duplicate biopsy	FALSE	FALSE	FALSE	MSS	HR_proficient	NA	NA	NA	90X
566	HMF	HMF002364	HMF002364A	Breast	21/04/2017	0.36	1	1	1	TRUE	7829	FALSE		FALSE	FALSE	TRUE	MSS	HR_proficient	NA	FALSE	FALSE	90X
567	HMF	HMF002368	HMF002368A	Breast	26/06/2018	0.49	1	1	1	TRUE	38213	FALSE		FALSE	FALSE	TRUE	MSS	HR_proficient	NA	FALSE	FALSE	90X
568	HMF	HMF002386	HMF002386A	Breast	2017-06-03	0.41	1	1	1	TRUE	10606	FALSE		FALSE	FALSE	TRUE	MSS	HR_proficient	NA	FALSE	FALSE	90X
569	HMF	HMF002391	HMF002391A	Breast	27/06/2016	0.81	1	1	1	TRUE	8263	FALSE		FALSE	FALSE	TRUE	MSS	HR_deficient	NA	FALSE	TRUE	90X
570	HMF	HMF002392	HMF002392A	Breast	2016-09-03	0.3	1	1	1	TRUE	5354	FALSE		FALSE	FALSE	TRUE	MSS	HR_proficient	NA	TRUE	FALSE	60X
571	HMF	HMF002397	HMF002397A	Breast	2016-05-07	0.46	1	1	1	TRUE	7201	FALSE		FALSE	FALSE	TRUE	MSS	HR_proficient	NA	FALSE	FALSE	90X
572	HMF	HMF002412	HMF002412A	Breast	24/08/2017	0.65	1	1	1	TRUE	3517	FALSE		FALSE	FALSE	TRUE	MSS	HR_proficient	NA	FALSE	FALSE	90X
573	HMF	HMF002414	HMF002414A	Breast	17/05/2018	0.39	1	1	1	TRUE	13455	FALSE		FALSE	TRUE	FALSE	MSS	HR_deficient	NA	FALSE	FALSE	90X
574	HMF	HMF002424	HMF002424A	Breast	22/12/2017	0.86	1	1	1	TRUE	3097	FALSE		FALSE	FALSE	TRUE	MSS	HR_proficient	NA	FALSE	TRUE	90X
575	HMF	HMF002428	HMF002428B	Breast	2015-10-08	0.33	1	1	1	TRUE	23633	FALSE		FALSE	FALSE	TRUE	MSS	HR_proficient	NA	FALSE	FALSE	90X
576	HMF	HMF002432	HMF002432A	Breast	19/10/2018	0.52	1	1	1	TRUE	10607	FALSE		FALSE	FALSE	TRUE	MSS	HR_proficient	NA	FALSE	TRUE	90X
577	HMF	HMF002435	HMF002435A	Breast	29/06/2018	0.84	1	1	1	TRUE	6711	FALSE		FALSE	FALSE	TRUE	MSS	HR_proficient	NA	FALSE	TRUE	90X
578	HMF	HMF002442	HMF002442A	Breast	2015-08-12	0.68	1	1	1	TRUE	6660	FALSE		FALSE	FALSE	TRUE	MSS	HR_proficient	NA	FALSE	FALSE	90X
579	HMF	HMF002448	HMF002448A	Breast	2016-01-11	0.76	1	1	1	TRUE	1753	FALSE		FALSE	FALSE	TRUE	MSS	HR_proficient	NA	NA	NA	90X
580	HMF	HMF002454	HMF002454A	Breast	2018-08-02	0.54	1	1	1	TRUE	17775	FALSE		FALSE	TRUE	FALSE	MSS	HR_proficient	NA	FALSE	FALSE	90X
581	HMF	HMF002457	HMF002457A	Breast	29/02/2016	0.63	1	1	1	TRUE	9179	FALSE		FALSE	FALSE	TRUE	MSS	HR_proficient	NA	TRUE	FALSE	90X
582	HMF	HMF002461	HMF002461A	Breast	2016-03-11	0.4	1	1	1	TRUE	12173	FALSE		FALSE	FALSE	TRUE	MSS	HR_proficient	NA	FALSE	TRUE	90X
583	HMF	HMF002463	HMF002463A	Breast	2017-03-03	0.21	1	1	1	TRUE	10340	FALSE		FALSE	FALSE	TRUE	MSS	HR_proficient	NA	FALSE	FALSE	90X
584	HMF	HMF002464	HMF002464A	Breast	18/12/2015	0.62	1	2	1	TRUE	2893	FALSE		FALSE	FALSE	TRUE	MSS	HR_proficient	NA	FALSE	FALSE	90X
585	HMF	HMF002464	HMF002464B	Breast	30/03/2017	0.73	2	2	1	FALSE	3169	TRUE	Duplicate biopsy	FALSE	FALSE	FALSE	MSS	HR_proficient	NA	FALSE	FALSE	90X
586	HMF	HMF002470	HMF002470A	Breast	2017-06-10	0.75	1	1	1	TRUE	14898	FALSE		FALSE	FALSE	TRUE	MSS	HR_proficient	NA	FALSE	TRUE	90X
587	HMF	HMF002473	HMF002473A	Breast	15/11/2018	0.57	1	1	1	TRUE	5347	FALSE		FALSE	FALSE	TRUE	MSS	HR_proficient	NA	FALSE	FALSE	90X
588	HMF	HMF002481	HMF002481A	Breast	23/05/2018	0.72	1	1	1	TRUE	4771	FALSE		FALSE	FALSE	TRUE	MSS	HR_proficient	NA	FALSE	FALSE	90X
589	HMF	HMF002484	HMF002484A	Breast	29/08/2017	0.65	1	1	1	TRUE	9122	FALSE		FALSE	FALSE	TRUE	MSS	HR_proficient	NA	FALSE	FALSE	90X
590	HMF	HMF002491	HMF002491A	Breast	25/02/2016	0.84	1	1	1	TRUE	5859	FALSE		FALSE	FALSE	TRUE	MSS	HR_proficient	NA	FALSE	TRUE	90X
591	HMF	HMF002493	HMF002493A	Breast	2016-05-02	0.48	1	1	1	TRUE	5473	FALSE		FALSE	FALSE	TRUE	MSS	HR_proficient	NA	FALSE	FALSE	90X
592	HMF	HMF002494	HMF002494A	Breast	28/06/2018	0.62	1	1	1	TRUE	40546	FALSE		FALSE	FALSE	TRUE	MSS	HR_proficient	NA	NA	NA	90X
593	HMF	HMF002495	HMF002495A	Breast	2017-03-07	0.73	1	1	1	TRUE	32895	FALSE		FALSE	FALSE	TRUE	MSS	HR_proficient	NA	FALSE	FALSE	90X
594	HMF	HMF002501	HMF002501A	Breast	19/04/2017	0.62	1	1	1	TRUE	6029	FALSE		FALSE	TRUE	FALSE	MSS	HR_proficient	NA	FALSE	FALSE	90X
595	HMF	HMF002521	HMF002521A	Breast	20/07/2017	0.7	1	1	1	TRUE	2132	FALSE		FALSE	TRUE	FALSE	MSS	HR_proficient	NA	NA	NA	90X
596	HMF	HMF002524	HMF002524A	Breast	18/04/2018	0.65	1	1	1	TRUE	3682	FALSE		FALSE	FALSE	TRUE	MSS	HR_proficient	NA	FALSE	FALSE	90X
597	HMF	HMF002526	HMF002526A	Breast	24/03/2017	0.55	1	1	1	TRUE	19553	FALSE		FALSE	FALSE	TRUE	MSS	HR_proficient	NA	FALSE	FALSE	90X
598	HMF	HMF002529	HMF002529A	Breast	NA	0.37	1	1	1	TRUE	2376	FALSE		FALSE	FALSE	TRUE	MSS	HR_proficient	NA	TRUE	FALSE	90X
599	HMF	HMF002535	HMF002535A	Breast	29/09/2017	0.35	1	1	1	TRUE	4622	FALSE		FALSE	FALSE	TRUE	MSS	HR_proficient	NA	FALSE	FALSE	90X
600	HMF	HMF002539	HMF002539A	Breast	2016-07-12	0.34	1	1	1	TRUE	6045	FALSE		FALSE	TRUE	FALSE	MSS	HR_proficient	NA	FALSE	TRUE	90X
601	HMF	HMF002540	HMF002540A	Breast	29/09/2017	0.47	1	1	1	TRUE	6550	FALSE		FALSE	FALSE	TRUE	MSS	HR_proficient	NA	FALSE	FALSE	90X
602	HMF	HMF002542	HMF002542A	Breast	21/04/2015	0.42	1	1	1	TRUE	5084	FALSE		FALSE	FALSE	TRUE	MSS	HR_proficient	NA	FALSE	TRUE	90X
603	HMF	HMF002554	HMF002554A	Breast	22/08/2017	0.51	1	1	1	TRUE	3173	FALSE		FALSE	TRUE	FALSE	MSS	HR_proficient	NA	NA	NA	90X
604	HMF	HMF002559	HMF002559A	Breast	24/06/2016	0.63	1	1	1	TRUE	10237	FALSE		FALSE	FALSE	TRUE	MSS	HR_proficient	NA	TRUE	FALSE	90X
605	HMF	HMF002560	HMF002560A	Breast	2017-08-03	0.92	1	1	1	TRUE	5318	FALSE		FALSE	FALSE	TRUE	MSS	HR_proficient	NA	FALSE	FALSE	90X
606	HMF	HMF002562	HMF002562A	Breast	20/02/2018	0.77	1	1	1	TRUE	7809	FALSE		FALSE	FALSE	TRUE	MSS	HR_proficient	NA	FALSE	TRUE	90X
607	HMF	HMF002568	HMF002568A	Breast	29/03/2018	0.68	1	1	1	TRUE	9519	FALSE		FALSE	FALSE	TRUE	MSS	HR_proficient	NA	FALSE	FALSE	90X
608	HMF	HMF002569	HMF002569A	Breast	20/03/2018	0.39	1	1	1	TRUE	9341	FALSE		FALSE	FALSE	TRUE	MSS	HR_proficient	NA	FALSE	FALSE	90X
609	HMF	HMF002573	HMF002573A	Breast	22/06/2017	0.26	1	2	1	FALSE	74984	TRUE	Duplicate biopsy	FALSE	FALSE	FALSE	MSS	HR_proficient	NA	NA	NA	90X
610	HMF	HMF002573	HMF002573B	Breast	18/08/2016	0.34	2	2	1	TRUE	32594	FALSE		FALSE	FALSE	TRUE	MSS	HR_proficient	NA	NA	NA	90X
611	HMF	HMF002578	HMF002578A	Breast	24/05/2017	0.52	1	1	1	TRUE	6468	FALSE		FALSE	FALSE	TRUE	MSS	HR_proficient	NA	FALSE	FALSE	90X
612	HMF	HMF002579	HMF002579A	Breast	2018-01-05	0.58	1	1	1	TRUE	7000	FALSE		FALSE	FALSE	TRUE	MSS	HR_proficient	NA	TRUE	FALSE	90X
613	HMF	HMF002583	HMF002583A	Breast	16/03/2016	0.77	1	1	1	TRUE	6322	FALSE		FALSE	FALSE	TRUE	MSS	HR_proficient	NA	FALSE	FALSE	90X
614	HMF	HMF002589	HMF002589A	Breast	2016-12-12	0.72	1	1	1	TRUE	20787	FALSE		FALSE	FALSE	TRUE	MSS	HR_proficient	NA	FALSE	FALSE	90X
615	HMF	HMF002596	HMF002596A	Breast	2017-12-05	0.38	1	1	1	TRUE	18074	FALSE		FALSE	FALSE	TRUE	MSS	HR_proficient	NA	FALSE	FALSE	90X
616	HMF	HMF002599	HMF002599A	Breast	29/08/2017	0.39	1	1	1	TRUE	26453	FALSE		FALSE	FALSE	TRUE	MSS	HR_deficient	NA	NA	NA	90X
617	HMF	HMF002600	HMF002600A	Breast	16/06/2017	0.34	1	1	1	TRUE	14617	FALSE		FALSE	FALSE	TRUE	MSS	HR_deficient	NA	NA	NA	90X
618	HMF	HMF002608	HMF002608A	Breast	19/07/2016	0.55	1	1	1	TRUE	15710	FALSE		FALSE	FALSE	TRUE	MSS	HR_proficient	NA	FALSE	FALSE	90X
619	HMF	HMF002611	HMF002611A	Breast	2017-01-12	0.25	1	1	1	TRUE	7676	FALSE		FALSE	FALSE	TRUE	MSS	HR_deficient	NA	TRUE	FALSE	90X
620	HMF	HMF002615	HMF002615A	Breast	27/12/2017	0.58	1	1	1	TRUE	100232	FALSE		FALSE	FALSE	TRUE	MSI	cannot_be_determined	NA	FALSE	FALSE	90X
621	HMF	HMF002625	HMF002625A	Breast	29/05/2018	0.44	1	1	1	TRUE	12986	FALSE		FALSE	FALSE	TRUE	MSS	HR_deficient	NA	NA	NA	90X
622	HMF	HMF002638	HMF002638A	Breast	2018-09-02	0.35	1	1	1	TRUE	7507	FALSE		FALSE	FALSE	TRUE	MSS	HR_proficient	NA	FALSE	FALSE	90X
623	HMF	HMF002642	HMF002642A	Breast	22/12/2017	0.49	1	1	1	TRUE	175952	FALSE		FALSE	TRUE	FALSE	MSS	HR_proficient	NA	TRUE	FALSE	90X
624	HMF	HMF002652	HMF002652A	Breast	2018-12-06	0.81	1	1	1	TRUE	14831	FALSE		FALSE	FALSE	TRUE	MSS	HR_proficient	NA	NA	NA	90X
625	HMF	HMF002655	HMF002655A	Breast	2018-10-04	0.47	1	1	1	TRUE	2845	FALSE		FALSE	FALSE	TRUE	MSS	HR_proficient	NA	FALSE	FALSE	90X
626	HMF	HMF002657	HMF002657A	Breast	2018-11-06	0.25	1	1	1	TRUE	69389	FALSE		FALSE	FALSE	TRUE	MSS	HR_proficient	NA	FALSE	FALSE	90X
627	HMF	HMF002676	HMF002676A	Breast	25/09/2018	0.51	1	1	1	TRUE	3847	FALSE		FALSE	FALSE	TRUE	MSS	HR_proficient	NA	FALSE	TRUE	90X
628	HMF	HMF002680	HMF002680A	Breast	2018-08-05	0.81	1	1	1	TRUE	4594	FALSE		FALSE	TRUE	FALSE	MSS	HR_proficient	NA	FALSE	FALSE	90X
629	HMF	HMF002692	HMF002692A	Breast	20/07/2017	0.45	1	1	1	TRUE	13081	FALSE		FALSE	FALSE	TRUE	MSS	HR_proficient	NA	FALSE	TRUE	90X
630	HMF	HMF002701	HMF002701A	Breast	2018-06-06	0.56	1	1	1	TRUE	8076	FALSE		FALSE	FALSE	TRUE	MSS	HR_proficient	NA	FALSE	TRUE	90X
631	HMF	HMF002721	HMF002721A	Breast	2018-06-03	0.48	1	1	1	TRUE	6052	FALSE		FALSE	TRUE	FALSE	MSS	HR_proficient	NA	FALSE	FALSE	90X
632	HMF	HMF002725	HMF002725A	Breast	2017-05-10	0.32	1	1	1	TRUE	5855	FALSE		FALSE	TRUE	FALSE	MSS	HR_proficient	NA	FALSE	TRUE	90X
633	HMF	HMF002735	HMF002735A	Breast	15/11/2016	0.47	1	1	1	TRUE	15361	FALSE		FALSE	FALSE	TRUE	MSS	HR_proficient	NA	FALSE	FALSE	90X
634	HMF	HMF002743	HMF002743A	Breast	2018-07-02	0.43	1	1	1	TRUE	11015	FALSE		FALSE	FALSE	TRUE	MSS	HR_deficient	NA	FALSE	FALSE	90X
635	HMF	HMF002744	HMF002744A	Breast	2016-02-08	0.76	1	1	1	TRUE	3580	FALSE		FALSE	FALSE	TRUE	MSS	HR_proficient	NA	FALSE	TRUE	90X
636	HMF	HMF002747	HMF002747A	Breast	2018-06-03	0.52	1	1	1	TRUE	4935	FALSE		FALSE	FALSE	TRUE	MSS	HR_proficient	NA	NA	NA	90X
637	HMF	HMF002756	HMF002756A	Breast	2017-04-12	0.58	1	1	1	TRUE	2809	FALSE		FALSE	FALSE	TRUE	MSS	HR_proficient	NA	FALSE	FALSE	90X
638	HMF	HMF002759	HMF002759A	Breast	2017-05-05	0.56	1	1	1	TRUE	6188	FALSE		FALSE	FALSE	TRUE	MSS	HR_proficient	NA	FALSE	FALSE	90X
639	HMF	HMF002761	HMF002761A	Breast	13/04/2017	0.72	1	2	1	TRUE	6139	FALSE		FALSE	FALSE	TRUE	MSS	HR_proficient	NA	NA	NA	90X
640	HMF	HMF002761	HMF002761B	Breast	2019-07-03	0.52	2	2	1	FALSE	18186	TRUE	Duplicate biopsy	FALSE	FALSE	FALSE	MSS	HR_proficient	NA	NA	NA	90X
641	HMF	HMF002764	HMF002764A	Breast	29/04/2016	0.38	1	1	1	TRUE	10963	FALSE		FALSE	FALSE	TRUE	MSS	HR_deficient	NA	FALSE	FALSE	90X
642	HMF	HMF002765	HMF002765A	Breast	17/02/2017	0.69	1	2	1	FALSE	19312	TRUE	Duplicate biopsy	FALSE	FALSE	FALSE	MSS	HR_deficient	NA	NA	NA	90X
643	HMF	HMF002765	HMF002765B	Breast	18/08/2016	0.77	2	2	1	TRUE	20649	FALSE		FALSE	FALSE	TRUE	MSS	HR_deficient	NA	TRUE	TRUE	90X
644	HMF	HMF002775	HMF002775A	Breast	29/09/2016	0.37	1	1	1	TRUE	35608	FALSE		FALSE	FALSE	TRUE	MSS	HR_proficient	NA	FALSE	TRUE	90X
645	HMF	HMF002796	HMF002796A	Breast	2018-09-02	0.95	1	1	1	TRUE	7198	FALSE		FALSE	TRUE	FALSE	MSS	HR_proficient	NA	FALSE	FALSE	90X
646	HMF	HMF002801	HMF002801A	Breast	17/04/2018	0.62	1	2	1	TRUE	27155	FALSE		FALSE	FALSE	TRUE	MSS	HR_proficient	NA	FALSE	TRUE	90X
647	HMF	HMF002801	HMF002801B	Breast	22/09/2020	0.56	2	2	1	FALSE	17116	TRUE	Duplicate biopsy	FALSE	FALSE	FALSE	MSS	HR_proficient	NA	NA	NA	90X
648	HMF	HMF002809	HMF002809A	Breast	22/02/2018	0.37	1	1	1	TRUE	13043	FALSE		FALSE	FALSE	TRUE	MSS	HR_proficient	NA	FALSE	FALSE	90X
649	HMF	HMF002813	HMF002813A	Breast	26/01/2018	0.81	1	1	1	TRUE	11889	FALSE		FALSE	FALSE	TRUE	MSS	HR_proficient	NA	FALSE	TRUE	90X
650	HMF	HMF002822	HMF002822A	Breast	24/01/2018	0.59	1	1	1	TRUE	93809	FALSE		FALSE	FALSE	TRUE	MSS	HR_proficient	NA	FALSE	TRUE	90X
651	HMF	HMF002824	HMF002824A	Breast	14/05/2018	0.61	1	2	1	FALSE	23046	TRUE	Duplicate biopsy	FALSE	FALSE	FALSE	MSS	HR_proficient	NA	NA	NA	90X
652	HMF	HMF002824	HMF002824B	Breast	2017-06-09	0.57	2	2	1	TRUE	23612	FALSE		FALSE	FALSE	TRUE	MSS	HR_proficient	NA	TRUE	FALSE	90X
653	HMF	HMF002831	HMF002831A	Breast	13/04/2017	0.47	1	1	1	TRUE	4981	FALSE		FALSE	FALSE	TRUE	MSS	HR_proficient	NA	FALSE	FALSE	90X
654	HMF	HMF002841	HMF002841A	Breast	2018-08-03	0.36	1	1	1	TRUE	12020	FALSE		FALSE	FALSE	TRUE	MSS	HR_proficient	NA	FALSE	TRUE	90X
655	HMF	HMF002846	HMF002846A	Breast	29/05/2018	0.2	1	1	1	TRUE	7163	FALSE		FALSE	TRUE	FALSE	MSS	HR_proficient	NA	TRUE	FALSE	90X
656	HMF	HMF002852	HMF002852A	Breast	23/11/2016	0.22	1	2	1	TRUE	4872	FALSE		FALSE	FALSE	TRUE	MSS	HR_proficient	NA	FALSE	TRUE	90X
657	HMF	HMF002852	HMF002852B	Breast	28/03/2017	0.5	2	2	1	FALSE	6222	TRUE	Duplicate biopsy	FALSE	FALSE	FALSE	MSS	HR_proficient	NA	FALSE	TRUE	90X
658	HMF	HMF002862	HMF002862A	Breast	23/01/2018	0.25	1	1	1	TRUE	3982	FALSE		FALSE	FALSE	TRUE	MSS	HR_proficient	NA	FALSE	TRUE	90X
659	HMF	HMF002873	HMF002873A	Breast	21/04/2017	0.74	1	1	1	TRUE	2872	FALSE		FALSE	FALSE	TRUE	MSS	HR_proficient	NA	NA	NA	90X
660	HMF	HMF002878	HMF002878A	Breast	14/02/2018	0.41	1	2	2	TRUE	7247	FALSE		FALSE	FALSE	TRUE	MSS	HR_proficient	NA	TRUE	TRUE	90X
661	HMF	HMF002887	HMF002887A	Breast	2017-02-06	0.21	1	1	1	TRUE	7875	FALSE		FALSE	FALSE	TRUE	MSS	HR_proficient	NA	FALSE	FALSE	90X
662	HMF	HMF002896	HMF002896A	Breast	2018-07-02	0.61	1	1	1	TRUE	59672	FALSE		FALSE	FALSE	TRUE	MSS	HR_proficient	NA	FALSE	FALSE	90X
663	HMF	HMF002900	HMF002900A	Breast	16/03/2015	0.91	1	1	1	TRUE	3895	FALSE		FALSE	FALSE	TRUE	MSS	HR_proficient	NA	FALSE	FALSE	90X
664	HMF	HMF002904	HMF002904A	Breast	27/07/2017	0.43	1	1	1	TRUE	3764	FALSE		FALSE	TRUE	FALSE	MSS	HR_proficient	NA	FALSE	TRUE	90X
665	HMF	HMF002915	HMF002915A	Breast	22/01/2018	0.68	1	1	1	TRUE	18179	FALSE		FALSE	FALSE	TRUE	MSS	HR_proficient	NA	FALSE	TRUE	90X
666	HMF	HMF002917	HMF002917A	Breast	16/04/2018	0.66	1	1	1	TRUE	14423	FALSE		FALSE	FALSE	TRUE	MSS	HR_deficient	NA	FALSE	FALSE	90X
667	HMF	HMF002932	HMF002932A	Breast	25/01/2017	0.64	1	1	1	TRUE	4885	FALSE		FALSE	FALSE	TRUE	MSS	HR_proficient	NA	NA	NA	90X
668	HMF	HMF002935	HMF002935A	Breast	15/12/2017	0.34	1	1	1	TRUE	2170	FALSE		FALSE	FALSE	TRUE	MSS	HR_proficient	NA	NA	NA	90X
669	HMF	HMF002951	HMF002951A	Breast	2018-11-06	0.66	1	1	1	TRUE	50065	FALSE		FALSE	FALSE	TRUE	MSS	HR_proficient	NA	FALSE	TRUE	90X
670	HMF	HMF002952	HMF002952A	Breast	27/02/2018	0.33	1	1	1	TRUE	16065	FALSE		FALSE	FALSE	TRUE	MSS	HR_deficient	NA	FALSE	TRUE	90X
671	HMF	HMF002960	HMF002960A	Breast	22/09/2015	0.7	1	1	1	TRUE	6902	FALSE		FALSE	FALSE	TRUE	MSS	HR_proficient	NA	FALSE	FALSE	90X
672	HMF	HMF002965	HMF002965A	Breast	2017-03-02	0.52	1	1	1	TRUE	5275	FALSE		FALSE	FALSE	TRUE	MSS	HR_proficient	NA	FALSE	FALSE	90X
673	HMF	HMF002980	HMF002980A	Breast	26/07/2018	0.48	1	4	1	FALSE	9779	TRUE	Duplicate biopsy	FALSE	FALSE	FALSE	MSS	HR_proficient	NA	FALSE	FALSE	90X
674	HMF	HMF002980	HMF002980B	Breast	25/01/2018	0.65	2	4	1	TRUE	9717	FALSE		FALSE	FALSE	TRUE	MSS	HR_proficient	NA	FALSE	FALSE	90X
675	HMF	HMF002980	HMF002980C	Breast	2019-06-02	0.72	3	4	1	FALSE	12291	TRUE	Duplicate biopsy	FALSE	FALSE	FALSE	MSS	HR_proficient	NA	FALSE	FALSE	90X
676	HMF	HMF002980	HMF002980D	Breast	30/04/2019	0.31	4	4	1	FALSE	10448	TRUE	Duplicate biopsy	FALSE	FALSE	FALSE	MSS	HR_proficient	NA	FALSE	FALSE	90X
677	HMF	HMF002985	HMF002985A	Breast	2017-08-05	0.53	1	1	1	TRUE	13038	FALSE		FALSE	FALSE	TRUE	MSS	HR_proficient	NA	FALSE	FALSE	90X
678	HMF	HMF002988	HMF002988A	Breast	17/11/2016	0.57	1	1	1	TRUE	11635	FALSE		FALSE	TRUE	FALSE	MSS	HR_proficient	NA	NA	NA	90X
679	HMF	HMF002995	HMF002995A	Breast	2018-12-04	0.68	1	1	1	TRUE	8813	FALSE		FALSE	FALSE	TRUE	MSS	HR_proficient	NA	FALSE	TRUE	90X
680	HMF	HMF003003	HMF003003A	Breast	2018-02-01	0.75	1	1	1	TRUE	4815	FALSE		FALSE	FALSE	TRUE	MSS	HR_proficient	NA	FALSE	FALSE	90X
681	HMF	HMF003008	HMF003008A	Breast	30/11/2016	0.29	1	1	1	TRUE	150956	FALSE		FALSE	FALSE	TRUE	MSI	cannot_be_determined	NA	FALSE	FALSE	90X
682	HMF	HMF003025	HMF003025A	Breast	27/06/2017	0.54	1	2	1	TRUE	26278	FALSE		FALSE	TRUE	FALSE	MSS	HR_proficient	NA	FALSE	FALSE	90X
683	HMF	HMF003025	HMF003025B	Breast	2018-06-12	0.75	2	2	1	FALSE	30683	TRUE	Duplicate biopsy	FALSE	FALSE	FALSE	MSS	HR_proficient	NA	NA	NA	90X
684	HMF	HMF003034	HMF003034A	Breast	23/01/2018	0.58	1	1	1	TRUE	3883	FALSE		FALSE	FALSE	TRUE	MSS	HR_proficient	NA	FALSE	TRUE	90X
685	HMF	HMF003037	HMF003037A	Breast	NA	0.21	1	1	1	TRUE	5315	FALSE		FALSE	TRUE	FALSE	MSS	HR_proficient	NA	FALSE	TRUE	90X
686	HMF	HMF003049	HMF003049A	Breast	23/08/2017	0.82	1	1	1	TRUE	3049	FALSE		FALSE	FALSE	TRUE	MSS	HR_proficient	NA	FALSE	FALSE	90X
687	HMF	HMF003055	HMF003055A	Breast	2017-09-11	0.5	1	1	1	TRUE	17839	FALSE		FALSE	FALSE	TRUE	MSS	HR_proficient	NA	FALSE	FALSE	90X
688	HMF	HMF003062	HMF003062A	Breast	13/03/2017	0.64	1	2	1	FALSE	5489	TRUE	Duplicate biopsy	FALSE	FALSE	FALSE	MSS	HR_proficient	NA	FALSE	TRUE	90X
689	HMF	HMF003062	HMF003062B	Breast	2016-05-07	0.25	2	2	1	TRUE	5371	FALSE		FALSE	FALSE	TRUE	MSS	HR_proficient	NA	FALSE	TRUE	90X
690	HMF	HMF003064	HMF003064A	Breast	2017-11-05	0.91	1	1	1	TRUE	3523	FALSE		FALSE	FALSE	TRUE	MSS	HR_proficient	NA	FALSE	FALSE	90X
691	HMF	HMF003071	HMF003071A	Breast	24/01/2017	0.67	1	1	1	TRUE	6124	FALSE		FALSE	FALSE	TRUE	MSS	HR_proficient	NA	FALSE	TRUE	90X
692	HMF	HMF003072	HMF003072A	Breast	2016-05-07	0.71	1	1	1	TRUE	66267	FALSE		FALSE	FALSE	TRUE	MSS	HR_proficient	NA	FALSE	TRUE	90X
693	HMF	HMF003077	HMF003077A	Breast	2016-06-09	0.44	1	1	1	TRUE	2807	FALSE		FALSE	FALSE	TRUE	MSS	HR_proficient	NA	FALSE	FALSE	90X
694	HMF	HMF003090	HMF003090A	Breast	28/02/2017	0.73	1	1	1	TRUE	6126	FALSE		FALSE	FALSE	TRUE	MSS	HR_proficient	NA	TRUE	FALSE	90X
695	HMF	HMF003092	HMF003092A	Breast	21/08/2017	0.63	1	1	1	TRUE	2973	FALSE		FALSE	FALSE	TRUE	MSS	HR_proficient	NA	NA	NA	90X
696	HMF	HMF003096	HMF003096A	Breast	2017-01-05	0.47	1	1	1	TRUE	13606	FALSE		FALSE	FALSE	TRUE	MSS	HR_proficient	NA	FALSE	TRUE	90X
697	HMF	HMF003099	HMF003099A	Breast	13/02/2017	0.62	1	1	1	TRUE	4240	FALSE		FALSE	FALSE	TRUE	MSS	HR_proficient	NA	FALSE	TRUE	90X
698	HMF	HMF003102	HMF003102A	Breast	2017-08-12	0.34	1	1	1	TRUE	3138	FALSE		FALSE	FALSE	TRUE	MSS	HR_proficient	NA	FALSE	FALSE	90X
699	HMF	HMF003104	HMF003104A	Breast	22/03/2018	0.73	1	1	1	TRUE	3719	FALSE		FALSE	FALSE	TRUE	MSS	HR_proficient	NA	FALSE	FALSE	90X
700	HMF	HMF003105	HMF003105A	Breast	21/11/2017	0.79	1	1	1	TRUE	2657	FALSE		FALSE	TRUE	FALSE	MSS	HR_proficient	NA	FALSE	TRUE	90X
701	HMF	HMF003113	HMF003113A	Breast	26/09/2017	0.64	1	1	1	TRUE	9428	FALSE		FALSE	FALSE	TRUE	MSS	HR_proficient	NA	FALSE	FALSE	90X
702	HMF	HMF003134	HMF003134A	Breast	2018-10-07	0.37	1	2	1	TRUE	6806	FALSE		FALSE	FALSE	TRUE	MSS	HR_proficient	NA	FALSE	TRUE	90X
703	HMF	HMF003134	HMF003134B	Breast	2019-01-07	0.56	2	2	1	FALSE	9035	TRUE	Duplicate biopsy	FALSE	FALSE	FALSE	MSS	HR_proficient	NA	FALSE	TRUE	90X
704	HMF	HMF003154	HMF003154A	Breast	26/06/2017	0.44	1	1	1	TRUE	10317	FALSE		FALSE	FALSE	TRUE	MSS	HR_proficient	NA	TRUE	FALSE	90X
705	HMF	HMF003168	HMF003168A	Breast	13/12/2017	0.74	1	1	1	TRUE	3292	FALSE		FALSE	FALSE	TRUE	MSS	HR_proficient	NA	FALSE	FALSE	90X
706	HMF	HMF003174	HMF003174A	Breast	13/10/2016	0.2	1	1	1	TRUE	2527	FALSE		FALSE	FALSE	TRUE	MSS	HR_proficient	NA	NA	NA	90X
707	HMF	HMF003181	HMF003181A	Breast	2017-07-11	0.39	1	1	1	TRUE	7345	FALSE		FALSE	FALSE	TRUE	MSS	HR_proficient	NA	TRUE	TRUE	90X
708	HMF	HMF003202	HMF003202A	Breast	NA	0.81	1	1	1	TRUE	6375	FALSE		FALSE	FALSE	TRUE	MSS	HR_proficient	NA	FALSE	FALSE	90X
709	HMF	HMF003206	HMF003206A	Breast	27/03/2017	0.76	1	1	1	TRUE	3009	FALSE		FALSE	FALSE	TRUE	MSS	HR_proficient	NA	NA	NA	90X
710	HMF	HMF003213	HMF003213A	Breast	2016-06-10	0.26	1	1	1	TRUE	9411	FALSE		FALSE	FALSE	TRUE	MSS	HR_proficient	NA	NA	NA	90X
711	HMF	HMF003227	HMF003227A	Breast	17/05/2017	0.31	1	1	1	TRUE	7013	FALSE		FALSE	FALSE	TRUE	MSS	HR_proficient	NA	NA	NA	90X
712	HMF	HMF003231	HMF003231A	Breast	2018-11-06	0.66	1	2	1	TRUE	15305	FALSE		FALSE	FALSE	TRUE	MSS	HR_deficient	NA	TRUE	FALSE	90X
713	HMF	HMF003231	HMF003231B	Breast	NA	0.62	2	2	1	FALSE	17652	TRUE	Duplicate biopsy	FALSE	FALSE	FALSE	MSS	HR_deficient	NA	NA	NA	90X
714	HMF	HMF003236	HMF003236A	Breast	13/07/2018	0.25	1	1	1	TRUE	8685	FALSE		FALSE	FALSE	TRUE	MSS	HR_proficient	NA	FALSE	FALSE	90X
715	HMF	HMF003238	HMF003238A	Breast	2018-08-11	0.61	1	1	1	TRUE	15970	FALSE		FALSE	FALSE	TRUE	MSS	HR_proficient	NA	FALSE	FALSE	90X
716	HMF	HMF003241	HMF003241A	Breast	16/12/2016	0.87	1	1	1	TRUE	7508	FALSE		FALSE	FALSE	TRUE	MSS	HR_deficient	NA	FALSE	FALSE	90X
717	HMF	HMF003252	HMF003252A	Breast	20/12/2016	0.34	1	1	1	TRUE	26490	FALSE		FALSE	FALSE	TRUE	MSS	HR_proficient	NA	FALSE	TRUE	90X
718	HMF	HMF003264	HMF003264A	Breast	21/12/2016	0.79	1	1	1	TRUE	4270	FALSE		FALSE	FALSE	TRUE	MSS	HR_proficient	NA	FALSE	TRUE	90X
719	HMF	HMF003283	HMF003283A	Breast	15/05/2018	0.7	1	1	1	TRUE	18541	FALSE		FALSE	FALSE	TRUE	MSS	HR_proficient	NA	FALSE	TRUE	90X
720	HMF	HMF003287	HMF003287A	Breast	14/09/2017	0.78	1	1	1	TRUE	13639	FALSE		FALSE	FALSE	TRUE	MSS	HR_deficient	NA	FALSE	FALSE	90X
721	HMF	HMF003291	HMF003291A	Breast	2018-02-03	0.53	1	1	1	TRUE	7549	FALSE		FALSE	FALSE	TRUE	MSS	HR_proficient	NA	NA	NA	90X
722	HMF	HMF003296	HMF003296A	Breast	2017-02-05	0.48	1	1	1	TRUE	4652	FALSE		FALSE	FALSE	TRUE	MSS	HR_proficient	NA	FALSE	FALSE	90X
723	HMF	HMF003303	HMF003303A	Breast	20/11/2017	0.85	1	1	1	TRUE	8746	FALSE		FALSE	FALSE	TRUE	MSS	HR_proficient	NA	FALSE	TRUE	90X
724	HMF	HMF003306	HMF003306A	Breast	26/11/2018	0.28	1	1	1	TRUE	6158	FALSE		FALSE	FALSE	TRUE	MSS	HR_proficient	NA	FALSE	TRUE	90X
725	HMF	HMF003314	HMF003314A	Breast	21/09/2017	0.43	1	1	1	TRUE	10764	FALSE		FALSE	TRUE	FALSE	MSS	HR_proficient	NA	TRUE	TRUE	90X
726	HMF	HMF003315	HMF003315A	Breast	16/11/2017	0.4	1	1	1	TRUE	7111	FALSE		FALSE	FALSE	TRUE	MSS	HR_proficient	NA	FALSE	TRUE	90X
727	HMF	HMF003318	HMF003318A	Breast	24/12/2015	0.52	1	1	1	TRUE	16966	FALSE		FALSE	TRUE	FALSE	MSS	HR_proficient	NA	FALSE	FALSE	90X
728	HMF	HMF003319	HMF003319A	Breast	15/03/2018	0.58	1	1	1	TRUE	7527	FALSE		FALSE	FALSE	TRUE	MSS	HR_proficient	NA	FALSE	TRUE	90X
729	HMF	HMF003325	HMF003325A	Breast	21/03/2018	0.8	1	1	1	TRUE	4236	FALSE		FALSE	FALSE	TRUE	MSS	HR_proficient	NA	FALSE	FALSE	90X
730	HMF	HMF003331	HMF003331A	Breast	15/03/2018	0.6	1	1	1	TRUE	17376	FALSE		FALSE	FALSE	TRUE	MSS	HR_proficient	NA	FALSE	FALSE	90X
731	HMF	HMF003337	HMF003337A	Breast	19/12/2018	0.74	1	1	1	TRUE	23912	FALSE		FALSE	FALSE	TRUE	MSS	HR_proficient	NA	NA	NA	90X
732	HMF	HMF003338	HMF003338B	Breast	NA	0.27	1	1	1	TRUE	9537	FALSE		FALSE	TRUE	FALSE	MSS	HR_proficient	NA	NA	NA	90X
733	HMF	HMF003362	HMF003362A	Breast	2018-12-06	0.63	1	1	1	TRUE	6582	FALSE		FALSE	FALSE	TRUE	MSS	HR_proficient	NA	FALSE	FALSE	90X
734	HMF	HMF003363	HMF003363A	Breast	31/05/2018	0.73	1	1	1	TRUE	4372	FALSE		FALSE	FALSE	TRUE	MSS	HR_proficient	NA	FALSE	FALSE	90X
735	HMF	HMF003368	HMF003368A	Breast	2016-03-10	0.52	1	1	1	TRUE	7327	FALSE		FALSE	FALSE	TRUE	MSS	HR_proficient	NA	FALSE	TRUE	90X
736	HMF	HMF003370	HMF003370A	Breast	23/03/2018	0.33	1	1	1	TRUE	18470	FALSE		FALSE	FALSE	TRUE	MSS	HR_deficient	NA	FALSE	FALSE	90X
737	HMF	HMF003374	HMF003374A	Breast	21/02/2018	0.65	1	1	1	TRUE	59923	FALSE		FALSE	FALSE	TRUE	MSS	HR_proficient	NA	FALSE	FALSE	90X
738	HMF	HMF003376	HMF003376A	Breast	28/02/2018	0.44	1	1	1	TRUE	15723	FALSE		FALSE	FALSE	TRUE	MSS	HR_deficient	NA	NA	NA	90X
739	HMF	HMF003382	HMF003382A	Breast	28/06/2018	0.37	1	1	1	TRUE	3426	FALSE		FALSE	FALSE	TRUE	MSS	HR_proficient	NA	NA	NA	90X
740	HMF	HMF003389	HMF003389A	Breast	2018-11-01	0.7	1	1	1	TRUE	9215	FALSE		FALSE	TRUE	FALSE	MSS	HR_proficient	NA	NA	NA	90X
741	HMF	HMF003391	HMF003391A	Breast	20/01/2017	0.42	1	1	1	TRUE	3074	FALSE		FALSE	FALSE	TRUE	MSS	HR_proficient	NA	FALSE	FALSE	90X
742	HMF	HMF003392	HMF003392A	Breast	2017-03-10	0.39	1	1	1	TRUE	9078	FALSE		FALSE	FALSE	TRUE	MSS	HR_proficient	NA	FALSE	FALSE	90X
743	HMF	HMF003399	HMF003399A	Breast	27/02/2017	0.86	1	1	1	TRUE	4841	FALSE		FALSE	TRUE	FALSE	MSS	HR_proficient	NA	NA	NA	90X
744	HMF	HMF003401	HMF003401A	Breast	2017-02-06	0.65	1	1	1	TRUE	21204	FALSE		FALSE	FALSE	TRUE	MSS	HR_proficient	NA	TRUE	FALSE	90X
745	HMF	HMF003414	HMF003414A	Breast	2018-05-03	0.29	1	1	1	TRUE	4968	FALSE		FALSE	FALSE	TRUE	MSS	HR_proficient	NA	NA	NA	90X
746	HMF	HMF003417	HMF003417A	Breast	20/12/2016	0.69	1	1	1	TRUE	6249	FALSE		FALSE	FALSE	TRUE	MSS	HR_proficient	NA	FALSE	FALSE	90X
747	HMF	HMF003422	HMF003422A	Breast	2016-09-08	0.31	1	1	1	TRUE	5068	FALSE		FALSE	TRUE	FALSE	MSS	HR_proficient	NA	FALSE	FALSE	90X
748	HMF	HMF003427	HMF003427A	Breast	30/12/2016	0.72	1	1	1	TRUE	9586	FALSE		FALSE	FALSE	TRUE	MSS	HR_proficient	NA	FALSE	TRUE	90X
749	HMF	HMF003429	HMF003429A	Breast	23/04/2018	0.63	1	1	1	TRUE	11022	FALSE		FALSE	FALSE	TRUE	MSS	HR_proficient	NA	FALSE	FALSE	90X
750	HMF	HMF003438	HMF003438A	Breast	2016-10-11	0.24	1	1	1	TRUE	2949	FALSE		FALSE	FALSE	TRUE	MSS	HR_proficient	NA	NA	NA	90X
751	HMF	HMF003443	HMF003443A	Breast	26/10/2017	0.28	1	1	1	TRUE	14465	FALSE		FALSE	FALSE	TRUE	MSS	HR_proficient	NA	FALSE	TRUE	90X
752	HMF	HMF003446	HMF003446A	Breast	28/03/2017	0.53	1	1	1	TRUE	15779	FALSE		FALSE	FALSE	TRUE	MSS	HR_proficient	NA	NA	NA	90X
753	HMF	HMF003447	HMF003447A	Breast	22/03/2018	0.53	1	1	1	TRUE	35176	FALSE		FALSE	FALSE	TRUE	MSS	HR_deficient	NA	TRUE	TRUE	90X
754	HMF	HMF003448	HMF003448A	Breast	2018-09-03	0.65	1	1	1	TRUE	15829	FALSE		FALSE	FALSE	TRUE	MSS	HR_proficient	NA	FALSE	FALSE	90X
755	HMF	HMF003449	HMF003449A	Breast	2018-08-02	0.77	1	1	1	TRUE	12599	FALSE		FALSE	FALSE	TRUE	MSS	HR_deficient	NA	FALSE	FALSE	90X
756	HMF	HMF003450	HMF003450A	Breast	22/05/2018	0.39	1	1	1	TRUE	5331	FALSE		FALSE	FALSE	TRUE	MSS	HR_proficient	NA	FALSE	FALSE	90X
757	HMF	HMF003453	HMF003453A	Breast	20/11/2018	0.9	1	1	1	TRUE	9236	FALSE		FALSE	FALSE	TRUE	MSS	HR_proficient	NA	FALSE	FALSE	90X
758	HMF	HMF003456	HMF003456A	Breast	18/07/2017	0.51	1	1	1	TRUE	13942	FALSE		FALSE	FALSE	TRUE	MSS	HR_proficient	NA	FALSE	TRUE	90X
759	HMF	HMF003459	HMF003459A	Breast	2018-05-04	0.58	1	1	1	TRUE	5982	FALSE		FALSE	FALSE	TRUE	MSS	HR_deficient	NA	FALSE	FALSE	90X
760	HMF	HMF003460	HMF003460A	Breast	2017-08-03	0.7	1	1	1	TRUE	4153	FALSE		FALSE	FALSE	TRUE	MSS	HR_proficient	NA	FALSE	FALSE	90X
761	HMF	HMF003464	HMF003464A	Breast	2018-01-11	0.54	1	1	1	TRUE	6146	FALSE		FALSE	FALSE	TRUE	MSS	HR_proficient	NA	FALSE	FALSE	90X
762	HMF	HMF003471	HMF003471A	Breast	2015-09-09	0.33	1	1	1	TRUE	34323	FALSE		FALSE	TRUE	FALSE	MSS	HR_proficient	NA	FALSE	FALSE	90X
763	HMF	HMF003473	HMF003473A	Breast	22/08/2017	0.79	1	1	1	TRUE	18730	FALSE		FALSE	FALSE	TRUE	MSS	HR_deficient	NA	FALSE	TRUE	90X
764	HMF	HMF003477	HMF003477A	Breast	2015-07-05	0.86	1	1	1	TRUE	8822	FALSE		FALSE	FALSE	TRUE	MSS	HR_proficient	NA	FALSE	TRUE	90X
765	HMF	HMF003479	HMF003479A	Breast	2017-05-05	0.66	1	2	1	FALSE	4264	TRUE	Duplicate biopsy	FALSE	FALSE	FALSE	MSS	HR_proficient	NA	FALSE	FALSE	90X
766	HMF	HMF003479	HMF003479B	Breast	2015-09-06	0.33	2	2	1	TRUE	3543	FALSE		FALSE	FALSE	TRUE	MSS	HR_proficient	NA	FALSE	FALSE	90X
767	HMF	HMF003498	HMF003498A	Breast	23/05/2017	0.61	1	1	1	TRUE	23401	FALSE		FALSE	FALSE	TRUE	MSS	HR_deficient	NA	NA	NA	90X
768	HMF	HMF003502	HMF003502A	Breast	20/01/2016	0.67	1	1	1	TRUE	14428	FALSE		FALSE	FALSE	TRUE	MSS	HR_deficient	NA	FALSE	FALSE	90X
769	HMF	HMF003507	HMF003507A	Breast	15/02/2017	0.3	1	1	1	TRUE	5247	FALSE		FALSE	FALSE	TRUE	MSS	HR_proficient	NA	NA	NA	90X
770	HMF	HMF003509	HMF003509A	Breast	13/10/2016	0.57	1	1	1	TRUE	35606	FALSE		FALSE	FALSE	TRUE	MSS	HR_proficient	NA	NA	NA	90X
771	HMF	HMF003510	HMF003510A	Breast	2016-04-07	0.47	1	1	1	TRUE	13255	FALSE		FALSE	FALSE	TRUE	MSS	HR_proficient	NA	FALSE	TRUE	90X
772	HMF	HMF003511	HMF003511A	Breast	20/11/2017	0.22	1	1	1	TRUE	11499	FALSE		FALSE	FALSE	TRUE	MSS	HR_proficient	NA	FALSE	FALSE	90X
773	HMF	HMF003513	HMF003513A	Breast	20/03/2018	0.74	1	1	1	TRUE	6929	FALSE		FALSE	FALSE	TRUE	MSS	HR_proficient	NA	FALSE	TRUE	90X
774	HMF	HMF003518	HMF003518A	Breast	2018-05-03	0.63	1	1	1	TRUE	38019	FALSE		FALSE	FALSE	TRUE	MSS	HR_deficient	NA	TRUE	TRUE	90X
775	HMF	HMF003519	HMF003519A	Breast	2018-12-07	0.48	1	1	1	TRUE	5980	FALSE		FALSE	FALSE	TRUE	MSS	HR_proficient	NA	FALSE	FALSE	90X
776	HMF	HMF003527	HMF003527A	Breast	2016-11-04	0.81	1	1	1	TRUE	90501	FALSE		FALSE	FALSE	TRUE	MSS	HR_proficient	NA	FALSE	TRUE	90X
777	HMF	HMF003528	HMF003528A	Breast	27/07/2018	0.77	1	1	1	TRUE	11918	FALSE		FALSE	FALSE	TRUE	MSS	HR_proficient	NA	TRUE	TRUE	90X
778	HMF	HMF003531	HMF003531A	Breast	2016-11-05	0.3	1	1	1	TRUE	6613	FALSE		FALSE	FALSE	TRUE	MSS	HR_proficient	NA	FALSE	FALSE	90X
779	HMF	HMF003533	HMF003533B	Breast	NA	0.73	1	2	2	TRUE	35479	FALSE		FALSE	FALSE	TRUE	MSS	HR_deficient	NA	NA	NA	90X
780	HMF	HMF003545	HMF003545A	Breast	22/11/2018	0.53	1	1	1	TRUE	4089	FALSE		FALSE	FALSE	TRUE	MSS	HR_proficient	NA	FALSE	TRUE	90X
781	HMF	HMF003562	HMF003562A	Breast	30/05/2017	0.58	1	1	1	TRUE	5995	FALSE		FALSE	FALSE	TRUE	MSS	HR_proficient	NA	FALSE	FALSE	90X
782	HMF	HMF003563	HMF003563A	Breast	17/05/2017	0.52	1	1	1	TRUE	15347	FALSE		FALSE	FALSE	TRUE	MSS	HR_proficient	NA	NA	NA	90X
783	HMF	HMF003568	HMF003568A	Breast	15/03/2018	0.22	1	1	1	TRUE	3778	FALSE		FALSE	FALSE	TRUE	MSS	HR_proficient	NA	FALSE	TRUE	90X
784	HMF	HMF003573	HMF003573A	Breast	29/11/2017	0.61	1	1	1	TRUE	15973	FALSE		FALSE	FALSE	TRUE	MSS	HR_proficient	NA	FALSE	FALSE	90X
785	HMF	HMF003581	HMF003581A	Breast	25/05/2018	0.54	1	1	1	TRUE	24925	FALSE		FALSE	FALSE	TRUE	MSS	HR_deficient	NA	FALSE	TRUE	90X
786	HMF	HMF003586	HMF003586A	Breast	2017-05-01	0.47	1	2	2	TRUE	21233	FALSE		FALSE	TRUE	FALSE	MSS	HR_proficient	NA	NA	NA	90X
787	HMF	HMF003599	HMF003599A	Breast	2017-06-07	0.33	1	1	1	TRUE	3149	FALSE		FALSE	FALSE	TRUE	MSS	HR_proficient	NA	NA	NA	60X
788	HMF	HMF003614	HMF003614A	Breast	15/05/2017	0.66	1	1	1	TRUE	3503	FALSE		FALSE	FALSE	TRUE	MSS	HR_proficient	NA	FALSE	FALSE	90X
789	HMF	HMF003625	HMF003625A	Breast	2017-06-10	0.69	1	1	1	TRUE	32268	FALSE		FALSE	FALSE	TRUE	MSS	HR_proficient	NA	FALSE	FALSE	90X
790	HMF	HMF003626	HMF003626A	Breast	21/04/2017	0.43	1	1	1	TRUE	17630	FALSE		FALSE	FALSE	TRUE	MSS	HR_proficient	NA	FALSE	FALSE	90X
791	HMF	HMF003645	HMF003645A	Breast	2018-06-03	0.55	1	1	1	TRUE	3491	FALSE		FALSE	FALSE	TRUE	MSS	HR_proficient	NA	FALSE	FALSE	90X
792	HMF	HMF003665	HMF003665A	Breast	17/05/2018	0.39	1	1	1	TRUE	8586	FALSE		FALSE	FALSE	TRUE	MSS	HR_proficient	NA	FALSE	FALSE	90X
793	HMF	HMF003666	HMF003666A	Breast	26/02/2018	0.36	1	1	1	TRUE	8886	FALSE		FALSE	FALSE	TRUE	MSS	HR_proficient	NA	TRUE	FALSE	90X
794	HMF	HMF003670	HMF003670A	Breast	2017-12-05	0.77	1	1	1	TRUE	2297	FALSE		FALSE	FALSE	TRUE	MSS	HR_proficient	NA	FALSE	FALSE	90X
795	HMF	HMF003676	HMF003676A	Breast	2017-06-12	0.71	1	1	1	TRUE	19811	FALSE		FALSE	FALSE	TRUE	MSS	HR_proficient	NA	FALSE	FALSE	90X
796	HMF	HMF003677	HMF003677A	Breast	23/05/2018	0.55	1	1	1	TRUE	6499	FALSE		FALSE	FALSE	TRUE	MSS	HR_proficient	NA	FALSE	TRUE	90X
797	HMF	HMF003678	HMF003678A	Breast	2018-04-04	0.62	1	1	1	TRUE	6078	FALSE		FALSE	FALSE	TRUE	MSS	HR_proficient	NA	FALSE	TRUE	90X
798	HMF	HMF003684	HMF003684A	Breast	14/10/2016	0.48	1	1	1	TRUE	8703	FALSE		FALSE	FALSE	TRUE	MSS	HR_proficient	NA	FALSE	FALSE	90X
799	HMF	HMF003691	HMF003691A	Breast	17/10/2017	0.53	1	1	1	TRUE	8188	FALSE		FALSE	FALSE	TRUE	MSS	HR_deficient	NA	TRUE	TRUE	90X
800	HMF	HMF003701	HMF003701A	Breast	2018-09-07	0.32	1	1	1	TRUE	10274	FALSE		FALSE	FALSE	TRUE	MSS	HR_proficient	NA	FALSE	FALSE	90X
801	HMF	HMF003703	HMF003703A	Breast	NA	0.56	1	1	1	TRUE	6148	FALSE		FALSE	FALSE	TRUE	MSS	HR_proficient	NA	TRUE	TRUE	90X
802	HMF	HMF003712	HMF003712A	Breast	2018-01-05	0.73	1	1	1	TRUE	5161	FALSE		FALSE	FALSE	TRUE	MSS	HR_proficient	NA	FALSE	TRUE	90X
803	HMF	HMF003720	HMF003720A	Breast	21/06/2016	0.36	1	2	1	TRUE	9030	FALSE		FALSE	FALSE	TRUE	MSS	HR_proficient	NA	FALSE	FALSE	90X
804	HMF	HMF003720	HMF003720B	Breast	2019-03-04	0.39	2	2	1	FALSE	23751	TRUE	Duplicate biopsy	FALSE	FALSE	FALSE	MSS	HR_proficient	NA	FALSE	FALSE	90X
805	HMF	HMF003726	HMF003726A	Breast	15/02/2017	0.55	1	1	1	TRUE	2651	FALSE		FALSE	FALSE	TRUE	MSS	HR_proficient	NA	NA	NA	90X
806	HMF	HMF003730	HMF003730A	Breast	2018-09-02	0.94	1	1	1	TRUE	4009	FALSE		FALSE	FALSE	TRUE	MSS	HR_proficient	NA	NA	NA	90X
807	HMF	HMF003738	HMF003738A	Breast	23/06/2017	0.66	1	1	1	TRUE	39859	FALSE		FALSE	FALSE	TRUE	MSS	HR_proficient	NA	FALSE	TRUE	90X
808	HMF	HMF003745	HMF003745A	Breast	2018-10-01	0.44	1	1	1	TRUE	6921	FALSE		FALSE	FALSE	TRUE	MSS	HR_proficient	NA	FALSE	FALSE	90X
809	HMF	HMF003753	HMF003753A	Breast	2017-10-01	0.34	1	1	1	TRUE	12013	FALSE		FALSE	FALSE	TRUE	MSS	HR_proficient	NA	FALSE	FALSE	90X
810	HMF	HMF003754	HMF003754A	Breast	2018-05-02	0.4	1	1	1	TRUE	3684	FALSE		FALSE	FALSE	TRUE	MSS	HR_proficient	NA	FALSE	FALSE	90X
811	HMF	HMF003771	HMF003771A	Breast	23/08/2016	0.39	1	1	1	TRUE	11386	FALSE		FALSE	FALSE	TRUE	MSS	HR_proficient	NA	FALSE	FALSE	90X
812	HMF	HMF003780	HMF003780A	Breast	2017-05-01	0.75	1	1	1	TRUE	4607	FALSE		FALSE	TRUE	FALSE	MSS	HR_proficient	NA	FALSE	FALSE	90X
813	HMF	HMF003783	HMF003783A	Breast	20/12/2017	0.87	1	1	1	TRUE	6174	FALSE		FALSE	FALSE	TRUE	MSS	HR_proficient	NA	FALSE	TRUE	90X
814	HMF	HMF003792	HMF003792A	Breast	16/03/2017	0.61	1	1	1	TRUE	8551	FALSE		FALSE	TRUE	FALSE	MSS	HR_proficient	NA	FALSE	TRUE	90X
815	HMF	HMF003796	HMF003796A	Breast	21/09/2017	0.68	1	1	1	TRUE	22244	FALSE		FALSE	FALSE	TRUE	MSS	HR_deficient	NA	FALSE	FALSE	90X
816	HMF	HMF003800	HMF003800A	Breast	2018-02-03	0.52	1	1	1	TRUE	15170	FALSE		FALSE	FALSE	TRUE	MSS	HR_proficient	NA	FALSE	FALSE	90X
817	HMF	HMF003802	HMF003802A	Breast	2017-01-11	0.22	1	1	1	TRUE	85924	FALSE		FALSE	FALSE	TRUE	MSS	HR_proficient	NA	FALSE	FALSE	90X
818	HMF	HMF003804	HMF003804A	Breast	2017-10-03	0.54	1	1	1	TRUE	5448	FALSE		FALSE	FALSE	TRUE	MSS	HR_proficient	NA	FALSE	FALSE	90X
819	HMF	HMF003808	HMF003808A	Breast	2018-12-12	0.37	1	1	1	TRUE	3601	FALSE		FALSE	FALSE	TRUE	MSS	HR_proficient	NA	FALSE	TRUE	90X
820	HMF	HMF003810	HMF003810A	Breast	25/04/2019	0.72	1	1	1	TRUE	10055	FALSE		FALSE	FALSE	TRUE	MSS	HR_proficient	NA	NA	NA	90X
821	HMF	HMF003817	HMF003817A	Breast	2019-05-02	0.8	1	1	1	TRUE	6027	FALSE		FALSE	FALSE	TRUE	MSS	HR_proficient	NA	FALSE	FALSE	90X
822	HMF	HMF003825	HMF003825A	Breast	29/04/2019	0.39	1	1	1	TRUE	35826	FALSE		FALSE	FALSE	TRUE	MSS	HR_proficient	NA	FALSE	TRUE	90X
823	HMF	HMF003837	HMF003837A	Breast	21/02/2019	0.54	1	1	1	TRUE	24354	FALSE		FALSE	FALSE	TRUE	MSS	HR_deficient	NA	TRUE	FALSE	90X
824	HMF	HMF003839	HMF003839A	Breast	NA	0.5	1	2	1	FALSE	300517	TRUE	Duplicate biopsy	FALSE	FALSE	FALSE	MSI	cannot_be_determined	NA	NA	NA	90X
825	HMF	HMF003839	HMF003839B	Breast	28/08/2019	0.73	2	2	1	TRUE	350598	FALSE		FALSE	FALSE	TRUE	MSI	cannot_be_determined	NA	NA	NA	90X
826	HMF	HMF003847	HMF003847A	Breast	NA	0.51	1	1	1	TRUE	6264	FALSE		FALSE	FALSE	TRUE	MSS	HR_proficient	NA	NA	NA	90X
827	HMF	HMF003849	HMF003849A	Breast	25/02/2019	0.59	1	1	1	TRUE	18609	FALSE		FALSE	TRUE	FALSE	MSS	HR_deficient	NA	FALSE	TRUE	90X
828	HMF	HMF003850	HMF003850A	Breast	27/12/2018	0.65	1	1	1	TRUE	10638	FALSE		FALSE	FALSE	TRUE	MSS	HR_proficient	NA	FALSE	TRUE	90X
829	HMF	HMF003851	HMF003851A	Breast	20/03/2019	0.54	1	1	1	TRUE	16136	FALSE		FALSE	FALSE	TRUE	MSS	HR_proficient	NA	FALSE	FALSE	90X
830	HMF	HMF003861	HMF003861A	Breast	2019-09-04	0.54	1	1	1	TRUE	5430	FALSE		FALSE	TRUE	FALSE	MSS	HR_proficient	NA	FALSE	TRUE	90X
831	HMF	HMF003871	HMF003871A	Breast	2019-07-03	0.41	1	1	1	TRUE	2966	FALSE		FALSE	FALSE	TRUE	MSS	HR_proficient	NA	FALSE	TRUE	90X
832	HMF	HMF003882	HMF003882A	Breast	31/01/2019	0.66	1	1	1	TRUE	2501	FALSE		FALSE	FALSE	TRUE	MSS	HR_proficient	NA	FALSE	FALSE	90X
833	HMF	HMF003921	HMF003921A	Breast	2019-09-04	0.41	1	1	1	TRUE	4106	FALSE		FALSE	FALSE	TRUE	MSS	HR_proficient	NA	FALSE	FALSE	90X
834	HMF	HMF003928	HMF003928A	Breast	2019-11-04	0.51	1	1	1	TRUE	5582	FALSE		FALSE	FALSE	TRUE	MSS	HR_proficient	NA	FALSE	FALSE	90X
835	HMF	HMF003935	HMF003935A	Breast	2019-08-01	0.51	1	1	1	TRUE	4562	FALSE		FALSE	TRUE	FALSE	MSS	HR_proficient	NA	FALSE	FALSE	90X
836	HMF	HMF003938	HMF003938A	Breast	28/02/2019	0.66	1	1	1	TRUE	4473	FALSE		FALSE	FALSE	TRUE	MSS	HR_proficient	NA	FALSE	TRUE	90X
837	HMF	HMF003951	HMF003951A	Breast	NA	0.38	1	2	1	FALSE	20335	TRUE	Duplicate biopsy	FALSE	FALSE	FALSE	MSS	HR_deficient	NA	NA	NA	90X
838	HMF	HMF003951	HMF003951C	Breast	19/11/2020	0.5	2	2	1	TRUE	21023	FALSE		FALSE	FALSE	TRUE	MSS	HR_deficient	NA	NA	NA	90X
839	HMF	HMF003956	HMF003956A	Breast	18/03/2019	0.73	1	1	1	TRUE	2999	FALSE		FALSE	FALSE	TRUE	MSS	HR_proficient	NA	TRUE	FALSE	90X
840	HMF	HMF003968	HMF003968A	Breast	NA	0.51	1	1	1	TRUE	14304	FALSE		FALSE	FALSE	TRUE	MSS	HR_proficient	NA	NA	NA	90X
841	HMF	HMF003975	HMF003975A	Breast	21/02/2019	0.61	1	1	1	TRUE	21792	FALSE		FALSE	FALSE	TRUE	MSS	HR_proficient	NA	FALSE	TRUE	90X
842	HMF	HMF003981	HMF003981A	Breast	15/02/2019	0.49	1	1	1	TRUE	30334	FALSE		FALSE	FALSE	TRUE	MSS	HR_proficient	NA	NA	NA	90X
843	HMF	HMF003988	HMF003988A	Breast	28/05/2019	0.95	1	1	1	TRUE	28497	FALSE		FALSE	FALSE	TRUE	MSS	HR_proficient	NA	FALSE	FALSE	90X
844	HMF	HMF003992	HMF003992A	Breast	24/05/2019	0.79	1	1	1	TRUE	5464	FALSE		FALSE	FALSE	TRUE	MSS	HR_proficient	NA	FALSE	FALSE	90X
845	HMF	HMF003997	HMF003997A	Breast	2019-11-04	0.21	1	1	1	TRUE	4254	FALSE		FALSE	FALSE	TRUE	MSS	HR_proficient	NA	FALSE	FALSE	90X
846	HMF	HMF004004	HMF004004A	Breast	30/04/2019	0.52	1	1	1	TRUE	14506	FALSE		FALSE	TRUE	FALSE	MSS	HR_proficient	NA	FALSE	FALSE	90X
847	HMF	HMF004006	HMF004006A	Breast	NA	0.47	1	1	1	TRUE	16787	FALSE		FALSE	FALSE	TRUE	MSS	HR_proficient	NA	NA	NA	90X
848	HMF	HMF004010	HMF004010A	Breast	14/01/2019	0.39	1	1	1	TRUE	20907	FALSE		FALSE	FALSE	TRUE	MSS	HR_proficient	NA	FALSE	FALSE	90X
849	HMF	HMF004012	HMF004012A	Breast	2019-08-02	0.59	1	1	1	TRUE	30489	FALSE		FALSE	FALSE	TRUE	MSI	HR_proficient	NA	FALSE	FALSE	90X
850	HMF	HMF004023	HMF004023A	Breast	2019-12-04	0.26	1	1	1	TRUE	10763	FALSE		FALSE	FALSE	TRUE	MSS	HR_proficient	NA	TRUE	FALSE	90X
851	HMF	HMF004030	HMF004030A	Breast	18/01/2019	0.24	1	1	1	TRUE	4680	FALSE		FALSE	FALSE	TRUE	MSS	HR_proficient	NA	FALSE	FALSE	90X
852	HMF	HMF004035	HMF004035A	Breast	NA	0.59	1	1	1	TRUE	7065	FALSE		FALSE	FALSE	TRUE	MSS	HR_proficient	NA	NA	NA	90X
853	HMF	HMF004037	HMF004037A	Breast	NA	0.62	1	1	1	TRUE	10456	FALSE		FALSE	FALSE	TRUE	MSS	HR_proficient	NA	NA	NA	90X
854	HMF	HMF004039	HMF004039A	Breast	22/02/2019	0.59	1	1	1	TRUE	35039	FALSE		FALSE	TRUE	FALSE	MSS	HR_proficient	NA	FALSE	TRUE	90X
855	HMF	HMF004042	HMF004042A	Breast	14/01/2019	0.56	1	1	1	TRUE	3880	FALSE		FALSE	FALSE	TRUE	MSS	HR_proficient	NA	FALSE	FALSE	90X
856	HMF	HMF004046	HMF004046A	Breast	NA	0.82	1	1	1	TRUE	6245	FALSE		FALSE	FALSE	TRUE	MSS	HR_proficient	NA	NA	NA	90X
857	HMF	HMF004062	HMF004062A	Breast	2019-04-02	0.48	1	1	1	TRUE	4506	FALSE		FALSE	FALSE	TRUE	MSS	HR_proficient	NA	FALSE	FALSE	90X
858	HMF	HMF004071	HMF004071A	Breast	NA	0.5	1	1	1	TRUE	11999	FALSE		FALSE	FALSE	TRUE	MSS	HR_deficient	NA	FALSE	TRUE	90X
859	HMF	HMF004072	HMF004072A	Breast	NA	0.62	1	1	1	TRUE	11426	FALSE		FALSE	FALSE	TRUE	MSS	HR_proficient	NA	NA	NA	60X
860	HMF	HMF004075	HMF004075A	Breast	NA	0.31	1	1	1	TRUE	6897	FALSE		FALSE	TRUE	FALSE	MSS	HR_proficient	NA	NA	NA	90X
861	HMF	HMF004078	HMF004078A	Breast	25/03/2019	0.58	1	1	1	TRUE	5801	FALSE		FALSE	FALSE	TRUE	MSS	HR_proficient	NA	FALSE	FALSE	90X
862	HMF	HMF004081	HMF004081A	Breast	29/01/2019	0.44	1	1	1	TRUE	24418	FALSE		FALSE	FALSE	TRUE	MSS	HR_proficient	NA	NA	NA	90X
863	HMF	HMF004090	HMF004090A	Breast	NA	0.38	1	1	1	TRUE	51741	FALSE		FALSE	FALSE	TRUE	MSS	HR_proficient	NA	NA	NA	60X
864	HMF	HMF004094	HMF004094A	Breast	15/02/2019	0.23	1	1	1	TRUE	2030	FALSE		FALSE	FALSE	TRUE	MSS	HR_proficient	NA	FALSE	FALSE	90X
865	HMF	HMF004098	HMF004098A	Breast	25/04/2019	0.6	1	1	1	TRUE	4839	FALSE		FALSE	FALSE	TRUE	MSS	HR_proficient	NA	FALSE	FALSE	90X
866	HMF	HMF004101	HMF004101A	Breast	19/12/2018	0.85	1	1	1	TRUE	5823	FALSE		FALSE	FALSE	TRUE	MSS	HR_proficient	NA	FALSE	FALSE	90X
867	HMF	HMF004104	HMF004104A	Breast	15/02/2019	0.27	1	1	1	TRUE	8665	FALSE		FALSE	TRUE	FALSE	MSS	HR_deficient	NA	FALSE	FALSE	90X
868	HMF	HMF004116	HMF004116A	Breast	NA	0.29	1	1	1	TRUE	7391	FALSE		FALSE	FALSE	TRUE	MSS	HR_proficient	NA	NA	NA	90X
869	HMF	HMF004121	HMF004121A	Breast	27/11/2018	0.55	1	1	1	TRUE	5140	FALSE		FALSE	FALSE	TRUE	MSS	HR_proficient	NA	FALSE	TRUE	90X
870	HMF	HMF004127	HMF004127A	Breast	2019-09-05	0.54	1	1	1	TRUE	4017	FALSE		FALSE	FALSE	TRUE	MSS	HR_proficient	NA	FALSE	FALSE	90X
871	HMF	HMF004129	HMF004129A	Breast	28/03/2019	0.55	1	1	1	TRUE	4467	FALSE		FALSE	FALSE	TRUE	MSS	HR_proficient	NA	FALSE	FALSE	90X
872	HMF	HMF004131	HMF004131A	Breast	22/03/2019	0.69	1	1	1	TRUE	30020	FALSE		FALSE	TRUE	FALSE	MSS	HR_proficient	NA	FALSE	TRUE	90X
873	HMF	HMF004135	HMF004135A	Breast	25/04/2019	0.35	1	1	1	TRUE	5737	FALSE		FALSE	FALSE	TRUE	MSS	HR_proficient	NA	FALSE	TRUE	90X
874	HMF	HMF004136	HMF004136A	Breast	24/01/2019	0.6	1	1	1	TRUE	2969	FALSE		FALSE	FALSE	TRUE	MSS	HR_proficient	NA	FALSE	TRUE	90X
875	HMF	HMF004157	HMF004157A	Breast	2019-05-04	0.48	1	1	1	TRUE	13622	FALSE		FALSE	FALSE	TRUE	MSS	HR_proficient	NA	FALSE	FALSE	60X
876	HMF	HMF004163	HMF004163A	Breast	22/05/2019	0.82	1	1	1	TRUE	3126	FALSE		FALSE	FALSE	TRUE	MSS	HR_proficient	NA	FALSE	FALSE	90X
877	HMF	HMF004170	HMF004170A	Breast	2018-06-12	0.86	1	1	1	TRUE	11506	FALSE		FALSE	TRUE	FALSE	MSS	HR_proficient	NA	FALSE	FALSE	90X
878	HMF	HMF004172	HMF004172A	Breast	16/05/2019	0.84	1	1	1	TRUE	9385	FALSE		FALSE	FALSE	TRUE	MSS	HR_deficient	NA	TRUE	FALSE	60X
879	HMF	HMF004174	HMF004174A	Breast	2019-02-01	0.92	1	1	1	TRUE	9242	FALSE		FALSE	TRUE	FALSE	MSS	HR_deficient	NA	FALSE	FALSE	90X
880	HMF	HMF004214	HMF004214A	Breast	NA	0.55	1	1	1	TRUE	3257	FALSE		FALSE	FALSE	TRUE	MSS	HR_proficient	NA	NA	NA	90X
881	HMF	HMF004215	HMF004215A	Breast	2019-07-03	0.21	1	1	1	TRUE	38301	FALSE		FALSE	TRUE	FALSE	MSS	HR_proficient	NA	TRUE	TRUE	90X
882	HMF	HMF004227	HMF004227A	Breast	2019-12-04	0.48	1	1	1	TRUE	28127	FALSE		FALSE	FALSE	TRUE	MSS	HR_proficient	NA	FALSE	FALSE	90X
883	HMF	HMF004232	HMF004232A	Breast	NA	0.64	1	1	1	TRUE	17407	FALSE		FALSE	FALSE	TRUE	MSS	HR_deficient	NA	NA	NA	90X
884	HMF	HMF004244	HMF004244A	Breast	20/12/2018	0.36	1	2	1	TRUE	3592	FALSE		FALSE	FALSE	TRUE	MSS	HR_proficient	NA	NA	NA	90X
885	HMF	HMF004244	HMF004244B	Breast	27/06/2019	0.61	2	2	1	FALSE	4788	TRUE	Duplicate biopsy	FALSE	FALSE	FALSE	MSS	HR_proficient	NA	NA	NA	90X
886	HMF	HMF004268	HMF004268A	Breast	NA	0.32	1	1	1	TRUE	6032	FALSE		FALSE	FALSE	TRUE	MSS	HR_proficient	NA	NA	NA	90X
887	HMF	HMF004276	HMF004276A	Breast	2019-02-04	0.47	1	1	1	TRUE	4001	FALSE		FALSE	FALSE	TRUE	MSS	HR_proficient	NA	FALSE	FALSE	90X
888	HMF	HMF004277	HMF004277A	Breast	16/05/2019	0.83	1	1	1	TRUE	3236	FALSE		FALSE	FALSE	TRUE	MSS	HR_proficient	NA	NA	NA	90X
889	HMF	HMF004286	HMF004286A	Breast	19/02/2019	0.79	1	1	1	TRUE	9708	FALSE		FALSE	FALSE	TRUE	MSS	HR_proficient	NA	NA	NA	90X
890	HMF	HMF004287	HMF004287A	Breast	21/02/2019	0.61	1	1	1	TRUE	6442	FALSE		FALSE	FALSE	TRUE	MSS	HR_proficient	NA	NA	NA	90X
891	HMF	HMF004313	HMF004313A	Breast	NA	0.4	1	1	1	TRUE	18115	FALSE		FALSE	FALSE	TRUE	MSS	HR_proficient	NA	NA	NA	90X
892	HMF	HMF004315	HMF004315A	Breast	23/01/2019	0.86	1	1	1	TRUE	2812	FALSE		FALSE	FALSE	TRUE	MSS	HR_proficient	NA	FALSE	FALSE	90X
893	HMF	HMF004321	HMF004321A	Breast	NA	0.76	1	1	1	TRUE	5457	FALSE		FALSE	TRUE	FALSE	MSS	HR_proficient	NA	NA	NA	90X
894	HMF	HMF004323	HMF004323A	Breast	NA	0.33	1	1	1	TRUE	6754	FALSE		FALSE	FALSE	TRUE	MSS	HR_proficient	NA	NA	NA	90X
895	HMF	HMF004333	HMF004333A	Breast	NA	0.36	1	1	1	TRUE	14879	FALSE		FALSE	FALSE	TRUE	MSS	HR_deficient	NA	NA	NA	90X
896	HMF	HMF004338	HMF004338A	Breast	NA	0.37	1	1	1	TRUE	7893	FALSE		FALSE	FALSE	TRUE	MSS	HR_proficient	NA	NA	NA	90X
897	HMF	HMF004341	HMF004341A	Breast	NA	0.32	1	1	1	TRUE	5958	FALSE		FALSE	FALSE	TRUE	MSS	HR_proficient	NA	NA	NA	90X
898	HMF	HMF004364	HMF004364A	Breast	NA	0.48	1	1	1	TRUE	13718	FALSE		FALSE	FALSE	TRUE	MSS	HR_proficient	NA	NA	NA	90X
899	HMF	HMF004366	HMF004366A	Breast	NA	0.34	1	1	1	TRUE	4587	FALSE		FALSE	FALSE	TRUE	MSS	HR_proficient	NA	NA	NA	90X
900	HMF	HMF004381	HMF004381A	Breast	29/11/2018	0.41	1	1	1	TRUE	7634	FALSE		FALSE	FALSE	TRUE	MSS	HR_proficient	NA	FALSE	FALSE	90X
901	HMF	HMF004386	HMF004386A	Breast	21/03/2019	0.28	1	1	1	TRUE	7803	FALSE		FALSE	FALSE	TRUE	MSS	HR_proficient	NA	FALSE	FALSE	90X
902	HMF	HMF004416	HMF004416A	Breast	NA	0.3	1	1	1	TRUE	10754	FALSE		FALSE	FALSE	TRUE	MSS	HR_proficient	NA	NA	NA	90X
903	HMF	HMF004429	HMF004429A	Breast	NA	0.55	1	1	1	TRUE	4452	FALSE		FALSE	FALSE	TRUE	MSS	HR_proficient	NA	NA	NA	90X
904	HMF	HMF004436	HMF004436A	Breast	NA	0.55	1	1	1	TRUE	6947	FALSE		FALSE	TRUE	FALSE	MSS	HR_deficient	NA	NA	NA	90X
905	HMF	HMF004453	HMF004453A	Breast	NA	0.29	1	1	1	TRUE	4391	FALSE		FALSE	FALSE	TRUE	MSS	HR_proficient	NA	NA	NA	90X
906	HMF	HMF004454	HMF004454A	Breast	NA	0.44	1	1	1	TRUE	13777	FALSE		FALSE	FALSE	TRUE	MSS	HR_proficient	NA	NA	NA	90X
907	HMF	HMF004462	HMF004462A	Breast	NA	0.52	1	1	1	TRUE	5326	FALSE		FALSE	FALSE	TRUE	MSS	HR_proficient	NA	NA	NA	90X
908	HMF	HMF004471	HMF004471A	Breast	NA	0.92	1	1	1	TRUE	3831	FALSE		FALSE	FALSE	TRUE	MSS	HR_proficient	NA	NA	NA	90X
909	HMF	HMF004476	HMF004476A	Breast	NA	0.67	1	1	1	TRUE	19288	FALSE		FALSE	TRUE	FALSE	MSS	HR_proficient	NA	NA	NA	90X
910	HMF	HMF004514	HMF004514A	Breast	NA	0.28	1	1	1	TRUE	6640	FALSE		FALSE	FALSE	TRUE	MSS	HR_proficient	NA	NA	NA	90X
911	HMF	HMF004515	HMF004515A	Breast	NA	0.77	1	1	1	TRUE	7861	FALSE		FALSE	FALSE	TRUE	MSS	HR_proficient	NA	NA	NA	90X
912	HMF	HMF004516	HMF004516A	Breast	NA	0.46	1	1	1	TRUE	25417	FALSE		FALSE	FALSE	TRUE	MSS	HR_proficient	NA	NA	NA	90X
913	HMF	HMF004517	HMF004517A	Breast	NA	0.4	1	1	1	TRUE	2449	FALSE		FALSE	FALSE	TRUE	MSS	HR_proficient	NA	NA	NA	90X
914	HMF	HMF004525	HMF004525A	Breast	NA	0.86	1	1	1	TRUE	2290	FALSE		FALSE	FALSE	TRUE	MSS	HR_proficient	NA	NA	NA	90X
915	HMF	HMF004530	HMF004530A	Breast	NA	0.76	1	1	1	TRUE	6717	FALSE		FALSE	TRUE	FALSE	MSS	HR_proficient	NA	NA	NA	90X
916	HMF	HMF004538	HMF004538A	Breast	NA	0.29	1	1	1	TRUE	9893	FALSE		FALSE	FALSE	TRUE	MSS	HR_proficient	NA	NA	NA	90X
917	HMF	HMF004540	HMF004540A	Breast	NA	0.67	1	1	1	TRUE	8164	FALSE		FALSE	FALSE	TRUE	MSS	HR_proficient	NA	NA	NA	90X
918	HMF	HMF004543	HMF004543A	Breast	NA	0.31	1	1	1	TRUE	23912	FALSE		FALSE	FALSE	TRUE	MSS	HR_deficient	NA	NA	NA	90X
919	HMF	HMF004547	HMF004547A	Breast	NA	0.73	1	1	1	TRUE	6723	FALSE		FALSE	FALSE	TRUE	MSS	HR_proficient	NA	NA	NA	90X
920	HMF	HMF004550	HMF004550A	Breast	NA	0.71	1	2	1	FALSE	34591	TRUE	Duplicate biopsy	FALSE	FALSE	FALSE	MSS	HR_proficient	NA	NA	NA	90X
921	HMF	HMF004550	HMF004550B	Breast	2020-09-06	0.72	2	2	1	TRUE	22040	FALSE		FALSE	FALSE	TRUE	MSS	HR_proficient	NA	NA	NA	90X
922	HMF	HMF004563	HMF004563A	Breast	NA	0.73	1	1	1	TRUE	26462	FALSE		FALSE	FALSE	TRUE	MSS	HR_proficient	NA	NA	NA	90X
923	HMF	HMF004564	HMF004564A	Breast	NA	0.58	1	1	1	TRUE	4819	FALSE		FALSE	FALSE	TRUE	MSS	HR_proficient	NA	NA	NA	90X
924	HMF	HMF004586	HMF004586A	Breast	NA	0.73	1	1	1	TRUE	4871	FALSE		FALSE	FALSE	TRUE	MSS	HR_proficient	NA	NA	NA	90X
925	HMF	HMF004600	HMF004600A	Breast	NA	0.27	1	1	1	TRUE	3745	FALSE		FALSE	FALSE	TRUE	MSS	HR_proficient	NA	NA	NA	90X
926	HMF	HMF004614	HMF004614A	Breast	NA	0.69	1	1	1	TRUE	17906	FALSE		FALSE	TRUE	FALSE	MSS	HR_proficient	NA	NA	NA	90X
927	HMF	HMF004644	HMF004644A	Breast	NA	0.76	1	1	1	TRUE	4235	FALSE		FALSE	FALSE	TRUE	MSS	HR_proficient	NA	NA	NA	90X
928	HMF	HMF004645	HMF004645A	Breast	NA	0.77	1	1	1	TRUE	2780	FALSE		FALSE	FALSE	TRUE	MSS	HR_proficient	NA	NA	NA	90X
929	HMF	HMF004648	HMF004648A	Breast	NA	0.74	1	1	1	TRUE	8339	FALSE		FALSE	FALSE	TRUE	MSS	HR_deficient	NA	NA	NA	90X
930	HMF	HMF004657	HMF004657A	Breast	NA	0.71	1	1	1	TRUE	7004	FALSE		FALSE	FALSE	TRUE	MSS	HR_proficient	NA	NA	NA	90X
931	HMF	HMF004663	HMF004663A	Breast	NA	0.34	1	1	1	TRUE	10506	FALSE		FALSE	FALSE	TRUE	MSS	HR_proficient	NA	NA	NA	90X
932	HMF	HMF004666	HMF004666A	Breast	NA	0.43	1	1	1	TRUE	7188	FALSE		FALSE	FALSE	TRUE	MSS	HR_proficient	NA	NA	NA	90X
933	HMF	HMF004670	HMF004670A	Breast	NA	0.52	1	1	1	TRUE	3314	FALSE		FALSE	FALSE	TRUE	MSS	HR_proficient	NA	NA	NA	90X
934	HMF	HMF004675	HMF004675A	Breast	NA	0.34	1	1	1	TRUE	10217	FALSE		FALSE	TRUE	FALSE	MSS	HR_deficient	NA	NA	NA	90X
935	HMF	HMF004683	HMF004683A	Breast	NA	0.73	1	1	1	TRUE	9852	FALSE		FALSE	FALSE	TRUE	MSS	HR_proficient	NA	NA	NA	90X
936	HMF	HMF004685	HMF004685A	Breast	NA	0.51	1	1	1	TRUE	20505	FALSE		FALSE	FALSE	TRUE	MSS	HR_deficient	NA	NA	NA	90X
937	HMF	HMF004695	HMF004695A	Breast	NA	0.58	1	1	1	TRUE	14639	FALSE		FALSE	FALSE	TRUE	MSS	HR_deficient	NA	NA	NA	90X
938	HMF	HMF004700	HMF004700A	Breast	NA	0.85	1	1	1	TRUE	4232	FALSE		FALSE	FALSE	TRUE	MSS	HR_proficient	NA	NA	NA	90X
939	HMF	HMF004714	HMF004714A	Breast	NA	0.85	1	1	1	TRUE	8564	FALSE		FALSE	FALSE	TRUE	MSS	HR_proficient	NA	NA	NA	90X
940	HMF	HMF004716	HMF004716A	Breast	NA	0.8	1	1	1	TRUE	3190	FALSE		FALSE	FALSE	TRUE	MSS	HR_proficient	NA	NA	NA	60X
941	HMF	HMF004729	HMF004729A	Breast	NA	0.54	1	1	1	TRUE	6521	FALSE		FALSE	TRUE	FALSE	MSS	HR_deficient	NA	NA	NA	90X
942	HMF	HMF004752	HMF004752A	Breast	NA	0.52	1	1	1	TRUE	18805	FALSE		FALSE	FALSE	TRUE	MSS	HR_proficient	NA	NA	NA	90X
943	HMF	HMF004762	HMF004762A	Breast	NA	0.67	1	1	1	TRUE	18751	FALSE		FALSE	FALSE	TRUE	MSS	HR_proficient	NA	NA	NA	90X
944	HMF	HMF004764	HMF004764A	Breast	NA	0.74	1	1	1	TRUE	5038	FALSE		FALSE	FALSE	TRUE	MSS	HR_proficient	NA	NA	NA	90X
945	HMF	HMF004787	HMF004787A	Breast	NA	0.57	1	1	1	TRUE	15212	FALSE		FALSE	FALSE	TRUE	MSS	HR_proficient	NA	NA	NA	90X
946	HMF	HMF004791	HMF004791A	Breast	NA	0.9	1	1	1	TRUE	8634	FALSE		FALSE	FALSE	TRUE	MSS	HR_proficient	NA	NA	NA	90X
947	HMF	HMF004801	HMF004801A	Breast	NA	0.54	1	1	1	TRUE	17961	FALSE		FALSE	FALSE	TRUE	MSS	HR_deficient	NA	NA	NA	90X
948	HMF	HMF004804	HMF004804A	Breast	NA	0.34	1	1	1	TRUE	9768	FALSE		FALSE	FALSE	TRUE	MSS	HR_proficient	NA	NA	NA	90X
949	HMF	HMF004821	HMF004821A	Breast	NA	0.82	1	1	1	TRUE	2975	FALSE		FALSE	TRUE	FALSE	MSS	HR_proficient	NA	NA	NA	90X
950	HMF	HMF004848	HMF004848A	Breast	NA	0.53	1	1	1	TRUE	53176	FALSE		FALSE	FALSE	TRUE	MSS	HR_proficient	NA	NA	NA	90X
951	HMF	HMF004855	HMF004855A	Breast	NA	0.54	1	1	1	TRUE	20681	FALSE		FALSE	FALSE	TRUE	MSS	HR_proficient	NA	NA	NA	90X
952	HMF	HMF004878	HMF004878A	Breast	NA	0.56	1	1	1	TRUE	14977	FALSE		FALSE	FALSE	TRUE	MSS	HR_proficient	NA	NA	NA	90X
953	HMF	HMF004880	HMF004880A	Breast	NA	0.51	1	1	1	TRUE	5280	FALSE		FALSE	FALSE	TRUE	MSS	HR_proficient	NA	NA	NA	90X
954	HMF	HMF004884	HMF004884A	Breast	NA	0.65	1	1	1	TRUE	7480	FALSE		FALSE	FALSE	TRUE	MSS	HR_proficient	NA	NA	NA	90X
955	HMF	HMF004906	HMF004906A	Breast	NA	0.89	1	1	1	TRUE	26601	FALSE		FALSE	TRUE	FALSE	MSS	HR_proficient	NA	NA	NA	90X
956	HMF	HMF004922	HMF004922A	Breast	NA	0.71	1	1	1	TRUE	21370	FALSE		FALSE	TRUE	FALSE	MSS	HR_deficient	NA	NA	NA	90X
957	HMF	HMF004936	HMF004936A	Breast	NA	0.89	1	1	1	TRUE	5890	FALSE		FALSE	FALSE	TRUE	MSS	HR_proficient	NA	NA	NA	90X
958	HMF	HMF004941	HMF004941A	Breast	NA	0.94	1	1	1	TRUE	2876	FALSE		FALSE	FALSE	TRUE	MSS	HR_proficient	NA	NA	NA	90X
959	HMF	HMF004965	HMF004965A	Breast	NA	0.4	1	1	1	TRUE	11308	FALSE		FALSE	FALSE	TRUE	MSS	HR_proficient	NA	NA	NA	90X
960	HMF	HMF004971	HMF004971A	Breast	NA	0.5	1	1	1	TRUE	12073	FALSE		FALSE	FALSE	TRUE	MSS	HR_proficient	NA	NA	NA	90X
961	HMF	HMF004973	HMF004973A	Breast	NA	0.51	1	1	1	TRUE	5509	FALSE		FALSE	TRUE	FALSE	MSS	HR_proficient	NA	NA	NA	90X
962	HMF	HMF004979	HMF004979A	Breast	NA	0.37	1	1	1	TRUE	7855	FALSE		FALSE	TRUE	FALSE	MSS	HR_proficient	NA	NA	NA	90X
963	HMF	HMF005006	HMF005006A	Breast	NA	0.49	1	1	1	TRUE	21339	FALSE		FALSE	FALSE	TRUE	MSS	HR_proficient	NA	NA	NA	90X
964	HMF	HMF005010	HMF005010A	Breast	NA	0.52	1	1	1	TRUE	21405	FALSE		FALSE	FALSE	TRUE	MSS	HR_deficient	NA	NA	NA	90X
965	HMF	HMF005011	HMF005011A	Breast	NA	0.76	1	1	1	TRUE	8513	FALSE		FALSE	FALSE	TRUE	MSS	HR_proficient	NA	NA	NA	90X
966	HMF	HMF005021	HMF005021A	Breast	NA	0.58	1	1	1	TRUE	3176	FALSE		FALSE	FALSE	TRUE	MSS	HR_proficient	NA	NA	NA	90X
967	HMF	HMF005022	HMF005022A	Breast	NA	0.35	1	1	1	TRUE	7239	FALSE		FALSE	FALSE	TRUE	MSS	HR_proficient	NA	NA	NA	90X
968	HMF	HMF005030	HMF005030A	Breast	NA	0.23	1	1	1	TRUE	3305	FALSE		FALSE	TRUE	FALSE	MSS	HR_proficient	NA	NA	NA	60X
969	HMF	HMF005071	HMF005071A	Breast	NA	0.84	1	1	1	TRUE	3255	FALSE		FALSE	FALSE	TRUE	MSS	HR_proficient	NA	NA	NA	60X
970	HMF	HMF005110	HMF005110A	Breast	NA	0.58	1	1	1	TRUE	12956	FALSE		FALSE	FALSE	TRUE	MSS	HR_proficient	NA	NA	NA	90X
971	HMF	HMF005128	HMF005128A	Breast	NA	0.62	1	2	1	FALSE	49589	TRUE	Duplicate biopsy	FALSE	FALSE	FALSE	MSS	HR_proficient	NA	NA	NA	90X
972	HMF	HMF005128	HMF005128B	Breast	28/10/2020	0.72	2	2	1	TRUE	49901	FALSE		FALSE	FALSE	TRUE	MSS	HR_proficient	NA	NA	NA	90X
973	HMF	HMF005129	HMF005129A	Breast	NA	0.39	1	1	1	TRUE	12353	FALSE		FALSE	TRUE	FALSE	MSS	HR_proficient	NA	NA	NA	90X
974	HMF	HMF005131	HMF005131A	Breast	NA	0.5	1	1	1	TRUE	4727	FALSE		FALSE	FALSE	TRUE	MSS	HR_proficient	NA	NA	NA	90X
975	HMF	HMF005139	HMF005139A	Breast	NA	0.69	1	1	1	TRUE	10569	FALSE		FALSE	FALSE	TRUE	MSS	HR_proficient	NA	NA	NA	90X
976	HMF	HMF005141	HMF005141A	Breast	NA	0.31	1	1	1	TRUE	6746	FALSE		FALSE	FALSE	TRUE	MSS	HR_proficient	NA	NA	NA	60X
977	HMF	HMF005145	HMF005145A	Breast	NA	0.44	1	1	1	TRUE	9783	FALSE		FALSE	TRUE	FALSE	MSS	HR_proficient	NA	NA	NA	90X
978	HMF	HMF005152	HMF005152A	Breast	NA	0.73	1	1	1	TRUE	4125	FALSE		FALSE	FALSE	TRUE	MSS	HR_proficient	NA	NA	NA	90X
979	HMF	HMF005154	HMF005154A	Breast	NA	0.71	1	1	1	TRUE	9522	FALSE		FALSE	FALSE	TRUE	MSS	HR_proficient	NA	NA	NA	90X
980	HMF	HMF005156	HMF005156A	Breast	NA	0.45	1	1	1	TRUE	7394	FALSE		FALSE	FALSE	TRUE	MSS	HR_proficient	NA	NA	NA	90X
981	HMF	HMF005250	HMF005250A	Breast	NA	0.75	1	1	1	TRUE	6186	FALSE		FALSE	TRUE	FALSE	MSS	HR_proficient	NA	NA	NA	90X
982	HMF	HMF005257	HMF005257A	Breast	NA	0.31	1	1	1	TRUE	2824	FALSE		FALSE	FALSE	TRUE	MSS	HR_proficient	NA	NA	NA	90X
983	HMF	HMF005258	HMF005258A	Breast	NA	0.38	1	1	1	TRUE	7614	FALSE		FALSE	TRUE	FALSE	MSS	HR_proficient	NA	NA	NA	90X
984	HMF	HMF005270	HMF005270A	Breast	NA	0.82	1	1	1	TRUE	15113	FALSE		FALSE	FALSE	TRUE	MSS	HR_proficient	NA	NA	NA	90X
985	HMF	HMF005279	HMF005279A	Breast	NA	0.52	1	1	1	TRUE	8036	FALSE		FALSE	FALSE	TRUE	MSS	HR_proficient	NA	NA	NA	90X
986	HMF	HMF005281	HMF005281A	Breast	NA	0.6	1	1	1	TRUE	3853	FALSE		FALSE	FALSE	TRUE	MSS	HR_proficient	NA	NA	NA	90X
987	HMF	HMF005283	HMF005283A	Breast	NA	0.67	1	1	1	TRUE	3072	FALSE		FALSE	TRUE	FALSE	MSS	HR_proficient	NA	NA	NA	90X
988	HMF	HMF005310	HMF005310A	Breast	NA	0.56	1	1	1	TRUE	3206	FALSE		FALSE	FALSE	TRUE	MSS	HR_proficient	NA	NA	NA	90X
989	HMF	HMF005311	HMF005311A	Breast	NA	0.42	1	1	1	TRUE	4613	FALSE		FALSE	FALSE	TRUE	MSS	HR_proficient	NA	NA	NA	60X
990	HMF	HMF005319	HMF005319A	Breast	NA	0.3	1	1	1	TRUE	1881	FALSE		FALSE	FALSE	TRUE	MSS	HR_proficient	NA	NA	NA	90X
991	HMF	HMF005326	HMF005326A	Breast	NA	0.5	1	1	1	TRUE	10375	FALSE		FALSE	FALSE	TRUE	MSS	HR_proficient	NA	NA	NA	90X
992	HMF	HMF005349	HMF005349B	Breast	16/04/2021	0.57	1	1	1	TRUE	36303	FALSE		FALSE	FALSE	TRUE	MSS	HR_proficient	NA	NA	NA	90X
993	HMF	HMF000327	HMF000327A	Cervix	29/06/2018	0.55	1	1	1	TRUE	10921	FALSE		FALSE	FALSE	TRUE	MSS	HR_proficient	NA	NA	NA	90X
994	HMF	HMF000328	HMF000328A	Cervix	15/11/2017	0.63	1	1	1	TRUE	15430	FALSE		FALSE	FALSE	TRUE	MSS	HR_proficient	NA	TRUE	FALSE	90X
995	HMF	HMF000343	HMF000343A	Cervix	21/03/2017	0.61	1	1	1	TRUE	47391	FALSE		FALSE	FALSE	TRUE	MSS	HR_proficient	NA	TRUE	FALSE	90X
996	HMF	HMF000440	HMF000440A	Cervix	2018-05-04	0.68	1	1	1	TRUE	20036	FALSE		FALSE	TRUE	FALSE	MSS	HR_proficient	NA	NA	NA	90X
997	HMF	HMF000471	HMF000471A	Cervix	20/02/2018	0.53	1	1	1	TRUE	22806	FALSE		FALSE	FALSE	TRUE	MSS	HR_proficient	NA	TRUE	FALSE	90X
998	HMF	HMF000544	HMF000544A	Cervix	14/07/2017	0.78	1	1	1	TRUE	6024	FALSE		FALSE	FALSE	TRUE	MSS	HR_proficient	NA	NA	NA	90X
999	HMF	HMF000546	HMF000546A	Cervix	2018-05-06	0.42	1	1	1	TRUE	73497	FALSE		FALSE	FALSE	TRUE	MSS	HR_proficient	NA	TRUE	FALSE	90X
1000	HMF	HMF000810	HMF000810A	Cervix	NA	0.54	1	1	1	TRUE	6524	FALSE		FALSE	FALSE	TRUE	MSS	HR_proficient	NA	TRUE	FALSE	90X
1001	HMF	HMF000905	HMF000905A	Cervix	2017-07-04	0.73	1	1	1	TRUE	13338	FALSE		FALSE	FALSE	TRUE	MSS	HR_proficient	NA	TRUE	FALSE	90X
1002	HMF	HMF001101	HMF001101A	Cervix	19/10/2017	0.51	1	2	1	FALSE	11045	TRUE	Duplicate biopsy	FALSE	FALSE	FALSE	MSS	HR_proficient	NA	NA	NA	90X
1003	HMF	HMF001101	HMF001101B	Cervix	23/03/2017	0.61	2	2	1	TRUE	11212	FALSE		FALSE	FALSE	TRUE	MSS	HR_proficient	NA	TRUE	FALSE	90X
1004	HMF	HMF001311	HMF001311A	Cervix	14/12/2017	0.3	1	2	1	FALSE	7385	TRUE	Duplicate biopsy	FALSE	FALSE	FALSE	MSS	HR_proficient	NA	NA	NA	90X
1005	HMF	HMF001311	HMF001311B	Cervix	20/07/2017	0.24	2	2	1	TRUE	6769	FALSE		FALSE	FALSE	TRUE	MSS	HR_proficient	NA	TRUE	FALSE	90X
1006	HMF	HMF001472	HMF001472A	Cervix	22/05/2018	0.71	1	1	1	TRUE	7999	FALSE		FALSE	FALSE	TRUE	MSS	HR_proficient	NA	TRUE	FALSE	90X
1007	HMF	HMF001552	HMF001552A	Cervix	22/08/2012	0.85	1	1	1	TRUE	21649	FALSE		FALSE	FALSE	TRUE	MSS	HR_proficient	NA	NA	NA	90X
1008	HMF	HMF001564	HMF001564A	Cervix	17/04/2018	0.62	1	1	1	TRUE	16378	FALSE		FALSE	FALSE	TRUE	MSS	HR_proficient	NA	TRUE	FALSE	90X
1009	HMF	HMF001665	HMF001665A	Cervix	25/01/2018	0.56	1	1	1	TRUE	10651	FALSE		FALSE	FALSE	TRUE	MSS	HR_proficient	NA	TRUE	FALSE	90X
1010	HMF	HMF001705	HMF001705A	Cervix	2017-12-10	0.86	1	1	1	TRUE	48758	FALSE		FALSE	FALSE	TRUE	MSS	HR_proficient	NA	TRUE	FALSE	90X
1011	HMF	HMF001735	HMF001735A	Cervix	NA	0.92	1	2	1	FALSE	12492	TRUE	Duplicate biopsy	FALSE	FALSE	FALSE	MSS	HR_proficient	NA	NA	NA	90X
1012	HMF	HMF001735	HMF001735B	Cervix	28/05/2018	0.93	2	2	1	TRUE	10034	FALSE		FALSE	FALSE	TRUE	MSS	HR_proficient	NA	TRUE	FALSE	90X
1013	HMF	HMF001789	HMF001789A	Cervix	16/02/2017	0.84	1	1	1	TRUE	21826	FALSE		FALSE	FALSE	TRUE	MSS	HR_proficient	NA	TRUE	FALSE	90X
1014	HMF	HMF001824	HMF001824A	Cervix	2016-03-10	0.49	1	1	1	TRUE	5694	FALSE		FALSE	FALSE	TRUE	MSS	HR_proficient	NA	NA	NA	90X
1015	HMF	HMF002012	HMF002012A	Cervix	22/12/2016	0.78	1	1	1	TRUE	17997	FALSE		FALSE	TRUE	FALSE	MSS	HR_proficient	NA	NA	NA	90X
1016	HMF	HMF002245	HMF002245A	Cervix	17/01/2018	0.75	1	1	1	TRUE	14040	FALSE		FALSE	TRUE	FALSE	MSS	HR_proficient	NA	TRUE	FALSE	90X
1017	HMF	HMF002482	HMF002482A	Cervix	28/02/2017	0.63	1	1	1	TRUE	8812	FALSE		FALSE	TRUE	FALSE	MSS	HR_proficient	NA	TRUE	FALSE	90X
1018	HMF	HMF002632	HMF002632A	Cervix	28/07/2017	0.86	1	1	1	TRUE	8135	FALSE		FALSE	FALSE	TRUE	MSS	HR_proficient	NA	NA	NA	90X
1019	HMF	HMF002643	HMF002643A	Cervix	22/05/2018	0.53	1	2	1	FALSE	16653	TRUE	Duplicate biopsy	FALSE	FALSE	FALSE	MSS	HR_proficient	NA	NA	NA	90X
1020	HMF	HMF002643	HMF002643B	Cervix	2018-02-03	0.65	2	2	1	TRUE	23259	FALSE		FALSE	FALSE	TRUE	MSS	HR_proficient	NA	TRUE	FALSE	90X
1021	HMF	HMF002859	HMF002859A	Cervix	2018-03-04	0.55	1	1	1	TRUE	17182	FALSE		FALSE	FALSE	TRUE	MSS	HR_proficient	NA	TRUE	FALSE	90X
1022	HMF	HMF002921	HMF002921A	Cervix	15/01/2016	0.89	1	1	1	TRUE	22234	FALSE		FALSE	FALSE	TRUE	MSS	HR_proficient	NA	TRUE	FALSE	90X
1023	HMF	HMF002941	HMF002941A	Cervix	22/06/2017	0.75	1	1	1	TRUE	26784	FALSE		FALSE	FALSE	TRUE	MSS	HR_proficient	NA	TRUE	FALSE	90X
1024	HMF	HMF003040	HMF003040A	Cervix	25/10/2017	0.94	1	1	1	TRUE	7899	FALSE		FALSE	FALSE	TRUE	MSS	HR_proficient	NA	TRUE	FALSE	90X
1025	HMF	HMF003505	HMF003505A	Cervix	2017-09-05	0.26	1	1	1	TRUE	158783	FALSE		FALSE	TRUE	FALSE	MSI	cannot_be_determined	NA	NA	NA	90X
1026	HMF	HMF003532	HMF003532A	Cervix	20/03/2018	0.94	1	1	1	TRUE	10427	FALSE		FALSE	FALSE	TRUE	MSS	HR_proficient	NA	NA	NA	90X
1027	HMF	HMF003548	HMF003548A	Cervix	20/03/2017	0.31	1	1	1	TRUE	14939	FALSE		FALSE	FALSE	TRUE	MSS	HR_proficient	NA	NA	NA	90X
1028	HMF	HMF003612	HMF003612A	Cervix	2018-07-03	0.55	1	1	1	TRUE	7147	FALSE		FALSE	FALSE	TRUE	MSS	HR_proficient	NA	NA	NA	90X
1029	HMF	HMF003708	HMF003708A	Cervix	20/09/2017	0.64	1	1	1	TRUE	35249	FALSE		FALSE	FALSE	TRUE	MSS	HR_proficient	NA	TRUE	FALSE	90X
1030	HMF	HMF003709	HMF003709A	Cervix	2018-04-01	0.21	1	1	1	TRUE	8340	FALSE		FALSE	FALSE	TRUE	MSS	HR_proficient	NA	TRUE	FALSE	90X
1031	HMF	HMF004625	HMF004625A	Cervix	NA	0.3	1	1	1	TRUE	9342	FALSE		FALSE	FALSE	TRUE	MSS	HR_proficient	NA	NA	NA	90X
1032	HMF	HMF004667	HMF004667A	Cervix	NA	0.42	1	1	1	TRUE	14763	FALSE		FALSE	FALSE	TRUE	MSS	HR_proficient	NA	NA	NA	90X
1033	HMF	HMF004741	HMF004741A	Cervix	NA	0.84	1	1	1	TRUE	19773	FALSE		FALSE	FALSE	TRUE	MSS	HR_proficient	NA	NA	NA	90X
1034	HMF	HMF005047	HMF005047A	Cervix	NA	0.35	1	1	1	TRUE	19116	FALSE		FALSE	FALSE	TRUE	MSS	HR_proficient	NA	NA	NA	90X
1035	HMF	HMF005119	HMF005119A	Cervix	NA	0.47	1	1	1	TRUE	7577	FALSE		FALSE	FALSE	TRUE	MSS	HR_proficient	NA	NA	NA	90X
1036	HMF	HMF005124	HMF005124A	Cervix	NA	0.76	1	1	1	TRUE	15825	FALSE		FALSE	FALSE	TRUE	MSS	HR_proficient	NA	NA	NA	90X
1037	HMF	HMF005342	HMF005342A	Cervix	NA	0.41	1	1	1	TRUE	5736	FALSE		FALSE	FALSE	TRUE	MSS	HR_proficient	NA	NA	NA	90X
1038	HMF	HMF000043	HMF000043A	CNS_Glioma	27/12/2017	0.47	1	1	1	TRUE	7571	FALSE		FALSE	FALSE	TRUE	MSS	HR_proficient	NA	NA	NA	90X
1039	HMF	HMF000224	HMF000224A	CNS_Glioma	17/05/2018	0.89	1	1	1	TRUE	5822	FALSE		FALSE	FALSE	TRUE	MSS	HR_proficient	NA	NA	NA	90X
1040	HMF	HMF000294	HMF000294A	CNS_Glioma	29/06/2018	0.81	1	1	1	TRUE	7534	FALSE		FALSE	FALSE	TRUE	MSS	HR_proficient	NA	NA	NA	90X
1041	HMF	HMF000329	HMF000329A	CNS_Glioma	2017-06-12	0.94	1	1	1	TRUE	7474	FALSE		FALSE	TRUE	FALSE	MSS	HR_proficient	NA	NA	NA	90X
1042	HMF	HMF000387	HMF000387A	CNS_Glioma	30/10/2017	0.91	1	1	1	TRUE	10449	FALSE		FALSE	FALSE	TRUE	MSS	HR_proficient	NA	FALSE	FALSE	90X
1043	HMF	HMF000570	HMF000570A	CNS_Glioma	16/11/2017	0.61	1	1	1	TRUE	8038	FALSE		FALSE	FALSE	TRUE	MSS	HR_proficient	NA	NA	NA	90X
1044	HMF	HMF000649	HMF000649A	CNS_Glioma	2017-09-11	0.89	1	1	1	TRUE	10652	FALSE		FALSE	FALSE	TRUE	MSS	HR_proficient	NA	NA	NA	90X
1045	HMF	HMF000655	HMF000655A	CNS_Glioma	25/09/2017	0.59	1	1	1	TRUE	12521	FALSE		FALSE	FALSE	TRUE	MSS	HR_proficient	NA	FALSE	FALSE	90X
1046	HMF	HMF000672	HMF000672A	CNS_Glioma	26/06/2018	0.92	1	1	1	TRUE	371850	FALSE		FALSE	FALSE	TRUE	MSS	HR_proficient	NA	NA	NA	90X
1047	HMF	HMF000729	HMF000729A	CNS_Glioma	18/01/2017	0.94	1	1	1	TRUE	794600	FALSE		FALSE	FALSE	TRUE	MSI	cannot_be_determined	NA	NA	NA	90X
1048	HMF	HMF000788	HMF000788A	CNS_Glioma	2018-03-07	0.44	1	1	1	TRUE	8539	FALSE		FALSE	FALSE	TRUE	MSS	HR_proficient	NA	FALSE	FALSE	90X
1049	HMF	HMF000842	HMF000842A	CNS_Glioma	22/06/2018	0.54	1	1	1	TRUE	7559	FALSE		FALSE	FALSE	TRUE	MSS	HR_proficient	NA	NA	NA	90X
1050	HMF	HMF000913	HMF000913A	CNS_Glioma	15/01/2018	0.62	1	1	1	TRUE	8343	FALSE		FALSE	FALSE	TRUE	MSS	HR_proficient	NA	NA	NA	90X
1051	HMF	HMF000921	HMF000921A	CNS_Glioma	2018-09-02	0.87	1	1	1	TRUE	8619	FALSE		FALSE	FALSE	TRUE	MSS	HR_proficient	NA	NA	NA	90X
1052	HMF	HMF000925	HMF000925A	CNS_Glioma	22/09/2017	0.84	1	1	1	TRUE	9805	FALSE		FALSE	FALSE	TRUE	MSS	HR_proficient	NA	FALSE	FALSE	90X
1053	HMF	HMF001020	HMF001020A	CNS_Glioma	23/11/2017	0.79	1	1	1	TRUE	8744	FALSE		FALSE	FALSE	TRUE	MSS	HR_proficient	NA	NA	NA	90X
1054	HMF	HMF001070	HMF001070A	CNS_Glioma	16/02/2018	0.82	1	1	1	TRUE	9511	FALSE		FALSE	FALSE	TRUE	MSS	HR_proficient	NA	NA	NA	90X
1055	HMF	HMF001167	HMF001167A	CNS_Glioma	29/11/2017	0.82	1	1	1	TRUE	8321	FALSE		FALSE	TRUE	FALSE	MSS	HR_proficient	NA	NA	NA	90X
1056	HMF	HMF001180	HMF001180A	CNS_Glioma	2017-02-11	0.5	1	1	1	TRUE	228830	FALSE		FALSE	FALSE	TRUE	MSI	HR_proficient	NA	FALSE	FALSE	90X
1057	HMF	HMF001194	HMF001194A	CNS_Glioma	25/06/2018	0.82	1	1	1	TRUE	8506	FALSE		FALSE	FALSE	TRUE	MSS	HR_proficient	NA	FALSE	FALSE	90X
1058	HMF	HMF001235	HMF001235A	CNS_Glioma	19/04/2018	0.79	1	1	1	TRUE	7276	FALSE		FALSE	FALSE	TRUE	MSS	HR_proficient	NA	NA	NA	90X
1059	HMF	HMF001322	HMF001322A	CNS_Glioma	2018-12-04	0.96	1	1	1	TRUE	9113	FALSE		FALSE	FALSE	TRUE	MSS	HR_proficient	NA	FALSE	FALSE	90X
1060	HMF	HMF001331	HMF001331A	CNS_Glioma	2018-06-02	0.74	1	1	1	TRUE	8367	FALSE		FALSE	FALSE	TRUE	MSS	HR_proficient	NA	NA	NA	90X
1061	HMF	HMF001333	HMF001333A	CNS_Glioma	2017-06-06	0.64	1	1	1	TRUE	6027	FALSE		FALSE	TRUE	FALSE	MSS	HR_proficient	NA	NA	NA	90X
1062	HMF	HMF001338	HMF001338A	CNS_Glioma	30/06/2017	0.88	1	1	1	TRUE	6902	FALSE		FALSE	TRUE	FALSE	MSS	HR_proficient	NA	NA	NA	90X
1063	HMF	HMF001434	HMF001434A	CNS_Glioma	2018-08-06	0.87	1	1	1	TRUE	8493	FALSE		FALSE	FALSE	TRUE	MSS	HR_proficient	NA	FALSE	FALSE	90X
1064	HMF	HMF001474	HMF001474A	CNS_Glioma	28/08/2017	0.44	1	1	1	TRUE	7843	FALSE		FALSE	FALSE	TRUE	MSS	HR_proficient	NA	NA	NA	90X
1065	HMF	HMF001593	HMF001593A	CNS_Glioma	2018-08-05	0.68	1	1	1	TRUE	10923	FALSE		FALSE	FALSE	TRUE	MSS	HR_proficient	NA	NA	NA	90X
1066	HMF	HMF001602	HMF001602A	CNS_Glioma	2017-04-07	0.69	1	1	1	TRUE	3199	FALSE		FALSE	FALSE	TRUE	MSS	HR_proficient	NA	NA	NA	90X
1067	HMF	HMF001611	HMF001611A	CNS_Glioma	2017-01-08	0.88	1	1	1	TRUE	9325	FALSE		FALSE	FALSE	TRUE	MSS	HR_proficient	NA	NA	NA	90X
1068	HMF	HMF001624	HMF001624A	CNS_Glioma	30/10/2017	0.52	1	1	1	TRUE	8951	FALSE		FALSE	FALSE	TRUE	MSS	HR_proficient	NA	NA	NA	90X
1069	HMF	HMF001701	HMF001701A	CNS_Glioma	24/10/2017	0.3	1	1	1	TRUE	4729	FALSE		FALSE	TRUE	FALSE	MSS	HR_proficient	NA	FALSE	FALSE	90X
1070	HMF	HMF001787	HMF001787A	CNS_Glioma	2017-08-11	0.44	1	1	1	TRUE	4201	FALSE		FALSE	FALSE	TRUE	MSS	HR_proficient	NA	NA	NA	90X
1071	HMF	HMF001799	HMF001799A	CNS_Glioma	2018-11-04	0.62	1	1	1	TRUE	8100	FALSE		FALSE	FALSE	TRUE	MSS	HR_proficient	NA	FALSE	FALSE	90X
1072	HMF	HMF001837	HMF001837A	CNS_Glioma	2018-05-03	0.71	1	1	1	TRUE	4111	FALSE		FALSE	TRUE	FALSE	MSS	HR_proficient	NA	NA	NA	90X
1073	HMF	HMF001855	HMF001855A	CNS_Glioma	15/08/2017	0.66	1	1	1	TRUE	5989	FALSE		FALSE	FALSE	TRUE	MSS	HR_proficient	NA	NA	NA	90X
1074	HMF	HMF001888	HMF001888A	CNS_Glioma	24/05/2018	0.62	1	1	1	TRUE	5742	FALSE		FALSE	FALSE	TRUE	MSS	HR_proficient	NA	NA	NA	90X
1075	HMF	HMF001910	HMF001910A	CNS_Glioma	21/07/2017	0.93	1	1	1	TRUE	32793	FALSE		FALSE	TRUE	FALSE	MSI	cannot_be_determined	NA	NA	NA	90X
1076	HMF	HMF002085	HMF002085A	CNS_Glioma	2017-02-10	0.62	1	1	1	TRUE	8649	FALSE		FALSE	FALSE	TRUE	MSS	HR_proficient	NA	FALSE	FALSE	90X
1077	HMF	HMF002152	HMF002152A	CNS_Glioma	2018-01-06	0.51	1	1	1	TRUE	5372	FALSE		FALSE	FALSE	TRUE	MSS	HR_proficient	NA	NA	NA	90X
1078	HMF	HMF002266	HMF002266A	CNS_Glioma	2017-01-11	0.36	1	1	1	TRUE	8078	FALSE		FALSE	FALSE	TRUE	MSS	HR_proficient	NA	NA	NA	90X
1079	HMF	HMF002335	HMF002335A	CNS_Glioma	31/05/2017	0.96	1	1	1	TRUE	10473	FALSE		FALSE	TRUE	FALSE	MSS	HR_proficient	NA	NA	NA	90X
1080	HMF	HMF002343	HMF002343A	CNS_Glioma	2018-06-04	0.57	1	1	1	TRUE	7856	FALSE		FALSE	FALSE	TRUE	MSS	HR_proficient	NA	NA	NA	90X
1081	HMF	HMF002371	HMF002371A	CNS_Glioma	13/09/2017	0.87	1	1	1	TRUE	7839	FALSE		FALSE	FALSE	TRUE	MSS	HR_proficient	NA	NA	NA	90X
1082	HMF	HMF002393	HMF002393A	CNS_Glioma	13/10/2017	0.35	1	1	1	TRUE	5045	FALSE		FALSE	FALSE	TRUE	MSS	HR_proficient	NA	NA	NA	90X
1083	HMF	HMF002438	HMF002438A	CNS_Glioma	2018-08-05	0.81	1	1	1	TRUE	3725	FALSE		FALSE	FALSE	TRUE	MSS	HR_proficient	NA	NA	NA	90X
1084	HMF	HMF002474	HMF002474A	CNS_Glioma	2017-05-07	0.67	1	1	1	TRUE	5927	FALSE		FALSE	FALSE	TRUE	MSS	HR_proficient	NA	FALSE	FALSE	90X
1085	HMF	HMF002478	HMF002478A	CNS_Glioma	2017-09-10	0.92	1	1	1	TRUE	8810	FALSE		FALSE	FALSE	TRUE	MSS	HR_proficient	NA	NA	NA	90X
1086	HMF	HMF002509	HMF002509A	CNS_Glioma	27/06/2018	0.73	1	1	1	TRUE	969628	FALSE		FALSE	FALSE	TRUE	MSI	cannot_be_determined	NA	FALSE	FALSE	90X
1087	HMF	HMF002651	HMF002651A	CNS_Glioma	19/10/2017	0.44	1	1	1	TRUE	8729	FALSE		FALSE	FALSE	TRUE	MSS	HR_proficient	NA	FALSE	FALSE	90X
1088	HMF	HMF002784	HMF002784A	CNS_Glioma	2017-06-10	0.76	1	1	1	TRUE	7908	FALSE		FALSE	TRUE	FALSE	MSS	HR_proficient	NA	NA	NA	90X
1089	HMF	HMF002821	HMF002821A	CNS_Glioma	2017-09-10	0.71	1	1	1	TRUE	6133	FALSE		FALSE	FALSE	TRUE	MSS	HR_proficient	NA	NA	NA	90X
1090	HMF	HMF002830	HMF002830A	CNS_Glioma	20/03/2018	0.67	1	1	1	TRUE	11042	FALSE		FALSE	FALSE	TRUE	MSS	HR_proficient	NA	NA	NA	90X
1091	HMF	HMF002973	HMF002973A	CNS_Glioma	13/02/2018	0.67	1	1	1	TRUE	11178	FALSE		FALSE	TRUE	FALSE	MSS	HR_proficient	NA	NA	NA	90X
1092	HMF	HMF003001	HMF003001A	CNS_Glioma	2018-12-02	0.22	1	1	1	TRUE	7319	FALSE		FALSE	FALSE	TRUE	MSS	HR_proficient	NA	NA	NA	90X
1093	HMF	HMF003015	HMF003015A	CNS_Glioma	23/06/2017	0.73	1	1	1	TRUE	4411	FALSE		FALSE	FALSE	TRUE	MSS	HR_proficient	NA	NA	NA	90X
1094	HMF	HMF003026	HMF003026A	CNS_Glioma	16/11/2017	0.76	1	1	1	TRUE	7597	FALSE		FALSE	FALSE	TRUE	MSS	HR_proficient	NA	NA	NA	90X
1095	HMF	HMF003044	HMF003044A	CNS_Glioma	19/01/2018	0.89	1	1	1	TRUE	8946	FALSE		FALSE	FALSE	TRUE	MSS	HR_proficient	NA	NA	NA	90X
1096	HMF	HMF003157	HMF003157A	CNS_Glioma	29/01/2018	0.86	1	1	1	TRUE	6934	FALSE		FALSE	FALSE	TRUE	MSS	HR_proficient	NA	NA	NA	90X
1097	HMF	HMF003232	HMF003232A	CNS_Glioma	2017-04-09	0.9	1	1	1	TRUE	5831	FALSE		FALSE	FALSE	TRUE	MSS	HR_proficient	NA	NA	NA	90X
1098	HMF	HMF003300	HMF003300A	CNS_Glioma	19/06/2017	0.77	1	1	1	TRUE	4316	FALSE		FALSE	FALSE	TRUE	MSS	HR_proficient	NA	NA	NA	90X
1099	HMF	HMF003339	HMF003339A	CNS_Glioma	15/05/2017	0.71	1	1	1	TRUE	12269	FALSE		FALSE	FALSE	TRUE	MSS	HR_proficient	NA	FALSE	FALSE	90X
1100	HMF	HMF003405	HMF003405A	CNS_Glioma	2017-06-10	0.82	1	1	1	TRUE	11153	FALSE		FALSE	FALSE	TRUE	MSS	HR_proficient	NA	NA	NA	90X
1101	HMF	HMF003406	HMF003406A	CNS_Glioma	20/09/2017	0.5	1	1	1	TRUE	8226	FALSE		FALSE	TRUE	FALSE	MSS	HR_proficient	NA	NA	NA	90X
1102	HMF	HMF003433	HMF003433A	CNS_Glioma	2018-01-03	0.34	1	1	1	TRUE	183047	FALSE		FALSE	FALSE	TRUE	MSS	HR_proficient	NA	FALSE	FALSE	90X
1103	HMF	HMF003436	HMF003436A	CNS_Glioma	22/11/2017	0.86	1	1	1	TRUE	108821	FALSE		FALSE	FALSE	TRUE	MSI	cannot_be_determined	NA	NA	NA	90X
1104	HMF	HMF003504	HMF003504A	CNS_Glioma	21/03/2018	0.54	1	1	1	TRUE	15039	FALSE		FALSE	TRUE	FALSE	MSS	HR_proficient	NA	NA	NA	90X
1105	HMF	HMF003517	HMF003517A	CNS_Glioma	26/06/2017	0.7	1	1	1	TRUE	8061	FALSE		FALSE	FALSE	TRUE	MSS	HR_proficient	NA	NA	NA	90X
1106	HMF	HMF003589	HMF003589A	CNS_Glioma	27/09/2017	0.88	1	1	1	TRUE	61734	FALSE		FALSE	FALSE	TRUE	MSI	cannot_be_determined	NA	NA	NA	90X
1107	HMF	HMF003616	HMF003616A	CNS_Glioma	2017-09-08	0.79	1	1	1	TRUE	7851	FALSE		FALSE	FALSE	TRUE	MSS	HR_proficient	NA	NA	NA	90X
1108	HMF	HMF003686	HMF003686A	CNS_Glioma	14/08/2017	0.33	1	1	1	TRUE	6735	FALSE		FALSE	FALSE	TRUE	MSS	HR_proficient	NA	NA	NA	90X
1109	HMF	HMF003773	HMF003773A	CNS_Glioma	19/06/2018	0.75	1	1	1	TRUE	7188	FALSE		FALSE	FALSE	TRUE	MSS	HR_proficient	NA	NA	NA	90X
1110	HMF	HMF003793	HMF003793A	CNS_Glioma	30/05/2017	0.71	1	1	1	TRUE	9438	FALSE		FALSE	FALSE	TRUE	MSS	HR_proficient	NA	NA	NA	90X
1111	HMF	HMF003795	HMF003795A	CNS_Glioma	18/06/2018	0.5	1	1	1	TRUE	24622	FALSE		FALSE	FALSE	TRUE	MSS	HR_proficient	NA	FALSE	FALSE	90X
1112	HMF	HMF001062	HMF001062A	CNS_Medullo	2018-04-06	0.98	1	1	1	TRUE	4217	FALSE		FALSE	FALSE	TRUE	MSS	HR_proficient	NA	TRUE	FALSE	90X
1113	HMF	HMF001289	HMF001289A	CNS_Other	2017-12-10	0.22	1	1	1	TRUE	339	FALSE		TRUE	FALSE	FALSE	MSS	cannot_be_determined	NA	NA	NA	90X
1114	HMF	HMF003488	HMF003488A	CNS_Other	20/03/2018	0.63	1	1	1	TRUE	5530	FALSE		TRUE	FALSE	FALSE	MSS	HR_proficient	NA	NA	NA	90X
1115	HMF	HMF000008	HMF000008B	Colorectal	2018-11-04	0.55	1	1	1	TRUE	17546	FALSE		FALSE	FALSE	TRUE	MSS	HR_proficient	NA	NA	NA	90X
1116	HMF	HMF000011	HMF000011A	Colorectal	2016-06-12	0.73	1	1	1	TRUE	15740	FALSE		FALSE	FALSE	TRUE	MSS	HR_proficient	NA	TRUE	FALSE	90X
1117	HMF	HMF000015	HMF000015A	Colorectal	23/05/2017	0.4	1	1	1	TRUE	13928	FALSE		FALSE	TRUE	FALSE	MSS	HR_proficient	NA	TRUE	FALSE	90X
1118	HMF	HMF000020	HMF000020A	Colorectal	2017-05-10	0.5	1	2	1	FALSE	35857	TRUE	Duplicate biopsy	FALSE	FALSE	FALSE	MSS	HR_proficient	NA	NA	NA	90X
1119	HMF	HMF000020	HMF000020B	Colorectal	14/06/2017	0.72	2	2	1	TRUE	35003	FALSE		FALSE	FALSE	TRUE	MSS	HR_proficient	NA	TRUE	TRUE	90X
1120	HMF	HMF000022	HMF000022A	Colorectal	20/09/2017	0.69	1	1	1	TRUE	19289	FALSE		FALSE	FALSE	TRUE	MSS	HR_proficient	NA	TRUE	TRUE	90X
1121	HMF	HMF000023	HMF000023A	Colorectal	20/11/2017	0.53	1	1	1	TRUE	16497	FALSE		FALSE	FALSE	TRUE	MSS	HR_proficient	NA	TRUE	TRUE	90X
1122	HMF	HMF000032	HMF000032A	Colorectal	19/12/2016	0.48	1	1	1	TRUE	18643	FALSE		FALSE	FALSE	TRUE	MSS	HR_proficient	NA	TRUE	FALSE	90X
1123	HMF	HMF000036	HMF000036A	Colorectal	2016-05-09	0.66	1	1	1	TRUE	18768	FALSE		FALSE	FALSE	TRUE	MSS	HR_proficient	NA	NA	NA	90X
1124	HMF	HMF000037	HMF000037A	Colorectal	18/01/2018	0.26	1	1	1	TRUE	21658	FALSE		FALSE	FALSE	TRUE	MSS	HR_proficient	NA	TRUE	FALSE	90X
1125	HMF	HMF000041	HMF000041A	Colorectal	20/10/2017	0.56	1	1	1	TRUE	26463	FALSE		FALSE	TRUE	FALSE	MSS	HR_proficient	NA	FALSE	FALSE	90X
1126	HMF	HMF000042	HMF000042A	Colorectal	14/07/2017	0.23	1	2	1	TRUE	11714	FALSE		FALSE	TRUE	FALSE	MSS	HR_proficient	NA	TRUE	TRUE	90X
1127	HMF	HMF000042	HMF000042B	Colorectal	29/01/2018	0.68	2	2	1	FALSE	16428	TRUE	Duplicate biopsy	FALSE	FALSE	FALSE	MSS	HR_proficient	NA	TRUE	TRUE	90X
1128	HMF	HMF000062	HMF000062A	Colorectal	24/01/2018	0.57	1	1	1	TRUE	12392	FALSE		FALSE	FALSE	TRUE	MSS	HR_proficient	NA	TRUE	FALSE	90X
1129	HMF	HMF000067	HMF000067A	Colorectal	2016-12-10	0.22	1	1	1	TRUE	5549	FALSE		FALSE	FALSE	TRUE	MSS	HR_proficient	NA	NA	NA	90X
1130	HMF	HMF000074	HMF000074A	Colorectal	23/02/2016	1	1	3	1	TRUE	112	FALSE		FALSE	FALSE	TRUE	MSS	cannot_be_determined	NA	TRUE	FALSE	90X
1131	HMF	HMF000074	HMF000074B	Colorectal	18/05/2016	0.21	2	3	1	FALSE	24340	TRUE	Duplicate biopsy	FALSE	FALSE	FALSE	MSS	HR_proficient	NA	TRUE	FALSE	90X
1132	HMF	HMF000074	HMF000074C	Colorectal	21/03/2017	0.31	3	3	1	FALSE	23001	TRUE	Duplicate biopsy	FALSE	FALSE	FALSE	MSS	HR_proficient	NA	TRUE	FALSE	90X
1133	HMF	HMF000089	HMF000089A	Colorectal	2017-12-07	0.33	1	1	1	TRUE	35229	FALSE		FALSE	FALSE	TRUE	MSS	HR_proficient	NA	TRUE	FALSE	90X
1134	HMF	HMF000096	HMF000096A	Colorectal	2017-12-12	0.59	1	2	1	FALSE	42915	TRUE	Duplicate biopsy	FALSE	FALSE	FALSE	MSS	HR_proficient	NA	NA	NA	90X
1135	HMF	HMF000096	HMF000096B	Colorectal	2017-10-10	0.4	2	2	1	TRUE	41310	FALSE		FALSE	FALSE	TRUE	MSS	HR_proficient	NA	TRUE	TRUE	90X
1136	HMF	HMF000098	HMF000098A	Colorectal	2016-03-10	0.29	1	1	1	TRUE	13905	FALSE		FALSE	FALSE	TRUE	MSS	HR_proficient	NA	NA	NA	90X
1137	HMF	HMF000104	HMF000104A	Colorectal	2017-10-08	0.23	1	1	1	TRUE	88937	FALSE		FALSE	FALSE	TRUE	MSI	cannot_be_determined	NA	TRUE	FALSE	90X
1138	HMF	HMF000112	HMF000112A	Colorectal	15/11/2017	0.26	1	2	1	FALSE	35690	TRUE	Duplicate biopsy	FALSE	FALSE	FALSE	MSS	HR_proficient	NA	NA	NA	90X
1139	HMF	HMF000112	HMF000112B	Colorectal	14/03/2017	0.62	2	2	1	TRUE	49049	FALSE		FALSE	FALSE	TRUE	MSS	HR_proficient	NA	TRUE	FALSE	90X
1140	HMF	HMF000136	HMF000136A	Colorectal	20/12/2016	0.74	1	1	1	TRUE	21487	FALSE		FALSE	FALSE	TRUE	MSS	HR_proficient	NA	NA	NA	90X
1141	HMF	HMF000152	HMF000152A	Colorectal	24/05/2016	0.79	1	2	1	TRUE	23131	FALSE		FALSE	FALSE	TRUE	MSS	HR_proficient	NA	FALSE	FALSE	90X
1142	HMF	HMF000152	HMF000152B	Colorectal	24/01/2017	0.54	2	2	1	FALSE	25158	TRUE	Duplicate biopsy	FALSE	FALSE	FALSE	MSS	HR_proficient	NA	FALSE	FALSE	90X
1143	HMF	HMF000166	HMF000166A	Colorectal	15/12/2016	0.61	1	1	1	TRUE	20846	FALSE		FALSE	FALSE	TRUE	MSS	HR_proficient	NA	TRUE	FALSE	90X
1144	HMF	HMF000167	HMF000167A	Colorectal	18/08/2017	0.54	1	1	1	TRUE	33315	FALSE		FALSE	TRUE	FALSE	MSS	HR_proficient	NA	TRUE	FALSE	90X
1145	HMF	HMF000169	HMF000169A	Colorectal	2017-04-10	0.7	1	1	1	TRUE	52248	FALSE		FALSE	FALSE	TRUE	MSS	HR_proficient	NA	TRUE	TRUE	90X
1146	HMF	HMF000202	HMF000202A	Colorectal	28/10/2016	0.65	1	1	1	TRUE	22782	FALSE		FALSE	FALSE	TRUE	MSS	HR_proficient	NA	TRUE	TRUE	90X
1147	HMF	HMF000207	HMF000207A	Colorectal	2017-09-03	0.77	1	1	1	TRUE	20197	FALSE		FALSE	FALSE	TRUE	MSS	HR_proficient	NA	TRUE	FALSE	90X
1148	HMF	HMF000211	HMF000211A	Colorectal	2017-03-08	0.66	1	1	1	TRUE	18058	FALSE		FALSE	FALSE	TRUE	MSS	HR_proficient	NA	TRUE	FALSE	90X
1149	HMF	HMF000229	HMF000229A	Colorectal	27/09/2017	0.52	1	1	1	TRUE	26036	FALSE		FALSE	TRUE	FALSE	MSS	HR_proficient	NA	NA	NA	90X
1150	HMF	HMF000231	HMF000231A	Colorectal	2018-04-06	0.63	1	1	1	TRUE	15365	FALSE		FALSE	FALSE	TRUE	MSS	HR_proficient	NA	TRUE	FALSE	90X
1151	HMF	HMF000234	HMF000234A	Colorectal	31/03/2017	0.82	1	1	1	TRUE	16509	FALSE		FALSE	FALSE	TRUE	MSS	HR_proficient	NA	NA	NA	90X
1152	HMF	HMF000264	HMF000264A	Colorectal	2018-06-06	0.52	1	1	1	TRUE	550199	FALSE		FALSE	FALSE	TRUE	MSI	cannot_be_determined	NA	NA	NA	90X
1153	HMF	HMF000272	HMF000272A	Colorectal	20/02/2017	0.65	1	1	1	TRUE	31214	FALSE		FALSE	FALSE	TRUE	MSS	HR_proficient	NA	TRUE	FALSE	90X
1154	HMF	HMF000285	HMF000285A	Colorectal	2017-06-09	0.7	1	1	1	TRUE	23396	FALSE		FALSE	FALSE	TRUE	MSS	HR_proficient	NA	TRUE	FALSE	90X
1155	HMF	HMF000286	HMF000286A	Colorectal	26/09/2017	0.59	1	1	1	TRUE	18518	FALSE		FALSE	FALSE	TRUE	MSS	HR_proficient	NA	TRUE	FALSE	90X
1156	HMF	HMF000287	HMF000287A	Colorectal	2017-11-12	0.22	1	1	1	TRUE	26003	FALSE		FALSE	FALSE	TRUE	MSS	HR_proficient	NA	FALSE	FALSE	90X
1157	HMF	HMF000303	HMF000303A	Colorectal	15/02/2018	0.22	1	1	1	TRUE	29089	FALSE		FALSE	FALSE	TRUE	MSS	HR_proficient	NA	TRUE	FALSE	90X
1158	HMF	HMF000306	HMF000306A	Colorectal	2018-08-01	0.84	1	1	1	TRUE	20787	FALSE		FALSE	FALSE	TRUE	MSS	HR_proficient	NA	NA	NA	90X
1159	HMF	HMF000318	HMF000318A	Colorectal	2017-11-04	0.62	1	1	1	TRUE	573997	FALSE		FALSE	FALSE	TRUE	MSI	cannot_be_determined	NA	TRUE	FALSE	90X
1160	HMF	HMF000348	HMF000348A	Colorectal	2017-11-04	0.49	1	1	1	TRUE	47368	FALSE		FALSE	FALSE	TRUE	MSS	HR_proficient	NA	TRUE	FALSE	90X
1161	HMF	HMF000349	HMF000349A	Colorectal	2017-07-07	0.59	1	1	1	TRUE	13896	FALSE		FALSE	TRUE	FALSE	MSS	HR_proficient	NA	NA	NA	90X
1162	HMF	HMF000355	HMF000355A	Colorectal	22/03/2017	0.31	1	1	1	TRUE	18374	FALSE		FALSE	FALSE	TRUE	MSS	HR_proficient	NA	TRUE	FALSE	90X
1163	HMF	HMF000364	HMF000364A	Colorectal	25/04/2017	0.47	1	1	1	TRUE	33266	FALSE		FALSE	FALSE	TRUE	MSS	HR_proficient	NA	TRUE	TRUE	90X
1164	HMF	HMF000365	HMF000365A	Colorectal	2017-08-03	0.32	1	1	1	TRUE	23693	FALSE		FALSE	FALSE	TRUE	MSS	HR_proficient	NA	TRUE	FALSE	90X
1165	HMF	HMF000369	HMF000369A	Colorectal	2017-09-08	0.59	1	1	1	TRUE	15945	FALSE		FALSE	FALSE	TRUE	MSS	HR_proficient	NA	TRUE	FALSE	90X
1166	HMF	HMF000378	HMF000378A	Colorectal	2017-08-12	0.32	1	1	1	TRUE	16679	FALSE		FALSE	FALSE	TRUE	MSS	HR_proficient	NA	TRUE	FALSE	90X
1167	HMF	HMF000379	HMF000379A	Colorectal	2018-08-08	0.5	1	1	1	TRUE	23004	FALSE		FALSE	TRUE	FALSE	MSS	HR_proficient	NA	TRUE	FALSE	90X
1168	HMF	HMF000388	HMF000388A	Colorectal	2017-03-02	0.34	1	1	1	TRUE	8975	FALSE		FALSE	FALSE	TRUE	MSS	HR_proficient	NA	TRUE	FALSE	90X
1169	HMF	HMF000398	HMF000398A	Colorectal	2017-06-06	0.85	1	1	1	TRUE	33347	FALSE		FALSE	FALSE	TRUE	MSS	HR_deficient	NA	TRUE	TRUE	90X
1170	HMF	HMF000400	HMF000400A	Colorectal	30/06/2017	0.59	1	1	1	TRUE	58499	FALSE		FALSE	FALSE	TRUE	MSS	HR_proficient	NA	TRUE	FALSE	90X
1171	HMF	HMF000401	HMF000401A	Colorectal	28/11/2017	0.28	1	1	1	TRUE	47875	FALSE		FALSE	FALSE	TRUE	MSS	HR_proficient	NA	FALSE	FALSE	90X
1172	HMF	HMF000402	HMF000402A	Colorectal	13/09/2017	0.59	1	1	1	TRUE	24778	FALSE		FALSE	FALSE	TRUE	MSS	HR_proficient	NA	TRUE	TRUE	90X
1173	HMF	HMF000436	HMF000436A	Colorectal	19/04/2018	0.58	1	1	1	TRUE	12562	FALSE		FALSE	FALSE	TRUE	MSS	HR_proficient	NA	NA	NA	90X
1174	HMF	HMF000441	HMF000441A	Colorectal	29/03/2018	0.77	1	1	1	TRUE	23065	FALSE		FALSE	FALSE	TRUE	MSS	HR_proficient	NA	NA	NA	90X
1175	HMF	HMF000461	HMF000461A	Colorectal	27/06/2018	0.58	1	1	1	TRUE	17160	FALSE		FALSE	FALSE	TRUE	MSS	HR_proficient	NA	TRUE	FALSE	90X
1176	HMF	HMF000467	HMF000467A	Colorectal	22/06/2017	0.57	1	1	1	TRUE	17257	FALSE		FALSE	FALSE	TRUE	MSS	HR_proficient	NA	NA	NA	90X
1177	HMF	HMF000468	HMF000468A	Colorectal	31/01/2018	0.61	1	1	1	TRUE	50848	FALSE		FALSE	FALSE	TRUE	MSS	HR_proficient	NA	TRUE	FALSE	90X
1178	HMF	HMF000469	HMF000469A	Colorectal	23/04/2018	0.8	1	1	1	TRUE	28160	FALSE		FALSE	FALSE	TRUE	MSS	HR_deficient	NA	NA	NA	90X
1179	HMF	HMF000512	HMF000512A	Colorectal	2018-09-05	0.2	1	2	1	FALSE	231590	TRUE	Duplicate biopsy	FALSE	FALSE	FALSE	MSI	cannot_be_determined	NA	NA	NA	90X
1180	HMF	HMF000512	HMF000512B	Colorectal	25/10/2017	0.26	2	2	1	TRUE	595333	FALSE		FALSE	FALSE	TRUE	MSI	cannot_be_determined	NA	NA	NA	90X
1181	HMF	HMF000522	HMF000522B	Colorectal	NA	0.24	1	1	1	TRUE	25815	FALSE		FALSE	FALSE	TRUE	MSS	HR_proficient	NA	NA	NA	90X
1182	HMF	HMF000523	HMF000523A	Colorectal	18/05/2017	0.82	1	2	1	FALSE	13999	TRUE	Duplicate biopsy	FALSE	FALSE	FALSE	MSS	HR_proficient	NA	NA	NA	90X
1183	HMF	HMF000523	HMF000523B	Colorectal	23/02/2017	0.61	2	2	1	TRUE	12437	FALSE		FALSE	FALSE	TRUE	MSS	HR_proficient	NA	TRUE	TRUE	90X
1184	HMF	HMF000527	HMF000527A	Colorectal	2018-03-01	0.73	1	1	1	TRUE	13339	FALSE		FALSE	FALSE	TRUE	MSS	HR_proficient	NA	TRUE	FALSE	90X
1185	HMF	HMF000533	HMF000533A	Colorectal	19/04/2017	0.41	1	1	1	TRUE	17101	FALSE		FALSE	FALSE	TRUE	MSS	HR_proficient	NA	FALSE	FALSE	90X
1186	HMF	HMF000541	HMF000541A	Colorectal	2017-07-06	0.46	1	1	1	TRUE	31154	FALSE		FALSE	FALSE	TRUE	MSS	HR_proficient	NA	TRUE	TRUE	90X
1187	HMF	HMF000547	HMF000547A	Colorectal	2018-09-05	0.85	1	1	1	TRUE	55596	FALSE		FALSE	FALSE	TRUE	MSS	HR_proficient	NA	TRUE	TRUE	90X
1188	HMF	HMF000552	HMF000552A	Colorectal	27/03/2018	0.69	1	1	1	TRUE	26701	FALSE		FALSE	FALSE	TRUE	MSS	HR_proficient	NA	NA	NA	90X
1189	HMF	HMF000553	HMF000553A	Colorectal	23/05/2017	0.21	1	1	1	TRUE	15725	FALSE		FALSE	FALSE	TRUE	MSS	HR_proficient	NA	NA	NA	90X
1190	HMF	HMF000555	HMF000555A	Colorectal	18/01/2018	0.79	1	1	1	TRUE	17788	FALSE		FALSE	FALSE	TRUE	MSS	HR_proficient	NA	NA	NA	90X
1191	HMF	HMF000559	HMF000559A	Colorectal	2016-12-09	0.43	1	1	1	TRUE	17665	FALSE		FALSE	FALSE	TRUE	MSS	HR_proficient	NA	TRUE	FALSE	90X
1192	HMF	HMF000560	HMF000560A	Colorectal	16/08/2017	0.49	1	1	1	TRUE	30844	FALSE		FALSE	TRUE	FALSE	MSS	HR_proficient	NA	TRUE	FALSE	90X
1193	HMF	HMF000566	HMF000566A	Colorectal	2018-08-02	0.54	1	1	1	TRUE	15857	FALSE		FALSE	FALSE	TRUE	MSS	HR_proficient	NA	FALSE	FALSE	90X
1194	HMF	HMF000572	HMF000572A	Colorectal	2018-04-01	0.89	1	1	1	TRUE	122708	FALSE		FALSE	FALSE	TRUE	MSI	cannot_be_determined	NA	NA	NA	90X
1195	HMF	HMF000587	HMF000587A	Colorectal	2017-09-10	0.62	1	1	1	TRUE	21458	FALSE		FALSE	FALSE	TRUE	MSS	HR_proficient	NA	NA	NA	90X
1196	HMF	HMF000595	HMF000595A	Colorectal	2017-07-11	0.47	1	1	1	TRUE	16320	FALSE		FALSE	TRUE	FALSE	MSS	HR_proficient	NA	NA	NA	90X
1197	HMF	HMF000596	HMF000596A	Colorectal	21/11/2017	0.47	1	2	1	FALSE	43940	TRUE	Duplicate biopsy	FALSE	FALSE	FALSE	MSS	HR_proficient	NA	NA	NA	90X
1198	HMF	HMF000596	HMF000596B	Colorectal	18/09/2017	0.31	2	2	1	TRUE	32004	FALSE		FALSE	FALSE	TRUE	MSS	HR_proficient	NA	TRUE	FALSE	90X
1199	HMF	HMF000606	HMF000606A	Colorectal	24/01/2018	0.55	1	1	1	TRUE	9453	FALSE		FALSE	FALSE	TRUE	MSS	HR_proficient	NA	NA	NA	90X
1200	HMF	HMF000614	HMF000614A	Colorectal	28/11/2017	0.58	1	1	1	TRUE	17183	FALSE		FALSE	TRUE	FALSE	MSS	HR_proficient	NA	NA	NA	90X
1201	HMF	HMF000628	HMF000628A	Colorectal	2018-04-04	0.58	1	3	1	FALSE	46815	TRUE	Duplicate biopsy	FALSE	FALSE	FALSE	MSS	HR_proficient	NA	NA	NA	90X
1202	HMF	HMF000628	HMF000628B	Colorectal	21/06/2018	0.68	2	3	1	FALSE	49412	TRUE	Duplicate biopsy	FALSE	FALSE	FALSE	MSS	HR_proficient	NA	NA	NA	90X
1203	HMF	HMF000628	HMF000628C	Colorectal	30/05/2017	0.5	3	3	1	TRUE	59144	FALSE		FALSE	FALSE	TRUE	MSS	HR_proficient	NA	TRUE	TRUE	90X
1204	HMF	HMF000630	HMF000630A	Colorectal	2017-03-07	0.23	1	1	1	TRUE	27648	FALSE		FALSE	FALSE	TRUE	MSS	HR_proficient	NA	NA	NA	90X
1205	HMF	HMF000642	HMF000642A	Colorectal	27/10/2017	0.33	1	1	1	TRUE	13946	FALSE		FALSE	FALSE	TRUE	MSS	HR_proficient	NA	NA	NA	90X
1206	HMF	HMF000644	HMF000644A	Colorectal	25/07/2017	0.51	1	1	1	TRUE	867241	FALSE		FALSE	TRUE	FALSE	MSI	cannot_be_determined	NA	FALSE	FALSE	90X
1207	HMF	HMF000659	HMF000659A	Colorectal	2018-12-02	0.65	1	1	1	TRUE	20553	FALSE		FALSE	FALSE	TRUE	MSS	HR_proficient	NA	FALSE	FALSE	90X
1208	HMF	HMF000664	HMF000664A	Colorectal	22/06/2018	0.28	1	1	1	TRUE	14528	FALSE		FALSE	FALSE	TRUE	MSS	HR_proficient	NA	TRUE	FALSE	90X
1209	HMF	HMF000667	HMF000667A	Colorectal	22/03/2018	0.49	1	1	1	TRUE	28085	FALSE		FALSE	FALSE	TRUE	MSS	HR_proficient	NA	TRUE	FALSE	90X
1210	HMF	HMF000689	HMF000689A	Colorectal	25/05/2018	0.44	1	1	1	TRUE	26627	FALSE		FALSE	TRUE	FALSE	MSS	HR_proficient	NA	TRUE	FALSE	90X
1211	HMF	HMF000694	HMF000694A	Colorectal	29/11/2017	0.58	1	1	1	TRUE	357490	FALSE		FALSE	FALSE	TRUE	MSI	cannot_be_determined	NA	NA	NA	90X
1212	HMF	HMF000707	HMF000707A	Colorectal	28/02/2018	0.73	1	1	1	TRUE	28354	FALSE		FALSE	FALSE	TRUE	MSS	HR_proficient	NA	TRUE	FALSE	90X
1213	HMF	HMF000720	HMF000720A	Colorectal	25/08/2017	0.49	1	1	1	TRUE	20530	FALSE		FALSE	FALSE	TRUE	MSS	HR_proficient	NA	TRUE	FALSE	90X
1214	HMF	HMF000741	HMF000741A	Colorectal	26/10/2017	0.52	1	1	1	TRUE	5359	FALSE		FALSE	FALSE	TRUE	MSS	HR_proficient	NA	TRUE	FALSE	90X
1215	HMF	HMF000742	HMF000742A	Colorectal	16/11/2017	0.41	1	1	1	TRUE	14403	FALSE		FALSE	FALSE	TRUE	MSS	HR_proficient	NA	TRUE	FALSE	90X
1216	HMF	HMF000745	HMF000745A	Colorectal	17/08/2017	0.52	1	1	1	TRUE	21036	FALSE		FALSE	FALSE	TRUE	MSS	HR_proficient	NA	TRUE	FALSE	90X
1217	HMF	HMF000747	HMF000747A	Colorectal	2017-09-10	0.34	1	1	1	TRUE	27946	FALSE		FALSE	FALSE	TRUE	MSS	HR_proficient	NA	TRUE	FALSE	90X
1218	HMF	HMF000752	HMF000752A	Colorectal	13/02/2018	0.68	1	1	1	TRUE	22295	FALSE		FALSE	FALSE	TRUE	MSS	HR_proficient	NA	FALSE	FALSE	90X
1219	HMF	HMF000753	HMF000753A	Colorectal	25/04/2016	0.56	1	2	1	TRUE	19417	FALSE		FALSE	TRUE	FALSE	MSS	HR_proficient	NA	NA	NA	90X
1220	HMF	HMF000753	HMF000753B	Colorectal	2016-01-11	0.46	2	2	1	FALSE	19915	TRUE	Duplicate biopsy	FALSE	FALSE	FALSE	MSS	HR_proficient	NA	NA	NA	90X
1221	HMF	HMF000756	HMF000756A	Colorectal	27/01/2017	0.72	1	1	1	TRUE	21920	FALSE		FALSE	FALSE	TRUE	MSS	HR_proficient	NA	TRUE	FALSE	90X
1222	HMF	HMF000760	HMF000760A	Colorectal	2016-06-06	0.29	1	1	1	TRUE	23056	FALSE		FALSE	FALSE	TRUE	MSS	HR_proficient	NA	NA	NA	90X
1223	HMF	HMF000779	HMF000779A	Colorectal	18/07/2017	0.62	1	1	1	TRUE	15518	FALSE		FALSE	FALSE	TRUE	MSS	HR_proficient	NA	NA	NA	90X
1224	HMF	HMF000799	HMF000799A	Colorectal	30/03/2017	0.33	1	1	1	TRUE	16765	FALSE		FALSE	FALSE	TRUE	MSS	HR_proficient	NA	NA	NA	90X
1225	HMF	HMF000813	HMF000813A	Colorectal	14/03/2018	0.32	1	1	1	TRUE	21184	FALSE		FALSE	FALSE	TRUE	MSS	HR_proficient	NA	NA	NA	90X
1226	HMF	HMF000814	HMF000814A	Colorectal	2017-09-06	0.33	1	1	1	TRUE	18414	FALSE		FALSE	FALSE	TRUE	MSS	HR_proficient	NA	TRUE	FALSE	90X
1227	HMF	HMF000821	HMF000821A	Colorectal	20/09/2017	0.43	1	1	1	TRUE	26152	FALSE		FALSE	FALSE	TRUE	MSS	HR_proficient	NA	NA	NA	90X
1228	HMF	HMF000833	HMF000833A	Colorectal	31/03/2017	0.35	1	1	1	TRUE	12057	FALSE		FALSE	TRUE	FALSE	MSS	HR_proficient	NA	NA	NA	90X
1229	HMF	HMF000845	HMF000845A	Colorectal	2018-04-04	0.69	1	1	1	TRUE	22821	FALSE		FALSE	FALSE	TRUE	MSS	HR_proficient	NA	TRUE	FALSE	90X
1230	HMF	HMF000850	HMF000850A	Colorectal	2017-08-11	0.54	1	1	1	TRUE	25372	FALSE		FALSE	TRUE	FALSE	MSS	HR_proficient	NA	NA	NA	90X
1231	HMF	HMF000852	HMF000852A	Colorectal	24/04/2018	0.29	1	1	1	TRUE	10808	FALSE		FALSE	FALSE	TRUE	MSS	HR_proficient	NA	TRUE	FALSE	90X
1232	HMF	HMF000853	HMF000853A	Colorectal	24/08/2017	0.82	1	1	1	TRUE	17407	FALSE		FALSE	FALSE	TRUE	MSS	HR_proficient	NA	NA	NA	90X
1233	HMF	HMF000859	HMF000859A	Colorectal	23/02/2018	0.27	1	1	1	TRUE	16485	FALSE		FALSE	FALSE	TRUE	MSS	HR_proficient	NA	TRUE	FALSE	90X
1234	HMF	HMF000869	HMF000869A	Colorectal	15/11/2016	0.56	1	1	1	TRUE	19071	FALSE		FALSE	FALSE	TRUE	MSS	HR_proficient	NA	NA	NA	90X
1235	HMF	HMF000870	HMF000870A	Colorectal	31/03/2017	0.52	1	1	1	TRUE	23662	FALSE		FALSE	FALSE	TRUE	MSS	HR_proficient	NA	TRUE	TRUE	90X
1236	HMF	HMF000872	HMF000872A	Colorectal	NA	0.37	1	2	1	FALSE	441056	TRUE	Duplicate biopsy	FALSE	FALSE	FALSE	MSI	cannot_be_determined	NA	NA	NA	90X
1237	HMF	HMF000872	HMF000872B	Colorectal	16/10/2017	0.56	2	2	1	TRUE	764770	FALSE		FALSE	FALSE	TRUE	MSI	cannot_be_determined	NA	NA	NA	90X
1238	HMF	HMF000882	HMF000882A	Colorectal	30/01/2017	0.43	1	1	1	TRUE	20892	FALSE		FALSE	TRUE	FALSE	MSS	HR_proficient	NA	NA	NA	90X
1239	HMF	HMF000898	HMF000898A	Colorectal	NA	0.57	1	1	1	TRUE	20562	FALSE		FALSE	FALSE	TRUE	MSS	HR_proficient	NA	FALSE	FALSE	90X
1240	HMF	HMF000904	HMF000904A	Colorectal	29/03/2016	0.74	1	1	1	TRUE	27833	FALSE		FALSE	TRUE	FALSE	MSS	HR_proficient	NA	TRUE	FALSE	90X
1241	HMF	HMF000906	HMF000906A	Colorectal	14/02/2018	0.47	1	1	1	TRUE	34052	FALSE		FALSE	FALSE	TRUE	MSS	HR_proficient	NA	TRUE	FALSE	90X
1242	HMF	HMF000916	HMF000916A	Colorectal	2018-02-07	0.85	1	1	1	TRUE	10604	FALSE		FALSE	FALSE	TRUE	MSS	HR_proficient	NA	NA	NA	90X
1243	HMF	HMF000930	HMF000930A	Colorectal	2017-08-08	0.23	1	1	1	TRUE	15001	FALSE		FALSE	FALSE	TRUE	MSS	HR_proficient	NA	NA	NA	90X
1244	HMF	HMF000957	HMF000957A	Colorectal	17/01/2017	0.54	1	1	1	TRUE	14758	FALSE		FALSE	FALSE	TRUE	MSS	HR_proficient	NA	TRUE	FALSE	90X
1245	HMF	HMF001005	HMF001005A	Colorectal	31/05/2018	0.68	1	1	1	TRUE	18156	FALSE		FALSE	FALSE	TRUE	MSS	HR_proficient	NA	TRUE	TRUE	90X
1246	HMF	HMF001010	HMF001010A	Colorectal	18/06/2018	0.25	1	1	1	TRUE	8536	FALSE		FALSE	TRUE	FALSE	MSS	HR_proficient	NA	NA	NA	90X
1247	HMF	HMF001016	HMF001016A	Colorectal	2017-06-09	0.58	1	1	1	TRUE	13955	FALSE		FALSE	FALSE	TRUE	MSS	HR_proficient	NA	TRUE	FALSE	90X
1248	HMF	HMF001022	HMF001022A	Colorectal	24/11/2016	0.39	1	1	1	TRUE	14363	FALSE		FALSE	FALSE	TRUE	MSS	HR_proficient	NA	NA	NA	90X
1249	HMF	HMF001023	HMF001023A	Colorectal	16/04/2018	0.37	1	1	1	TRUE	14839	FALSE		FALSE	FALSE	TRUE	MSS	HR_proficient	NA	FALSE	FALSE	90X
1250	HMF	HMF001026	HMF001026A	Colorectal	27/03/2018	0.26	1	1	1	TRUE	29448	FALSE		FALSE	FALSE	TRUE	MSS	HR_proficient	NA	TRUE	FALSE	90X
1251	HMF	HMF001027	HMF001027A	Colorectal	2017-12-09	0.62	1	1	1	TRUE	31266	FALSE		FALSE	FALSE	TRUE	MSS	HR_proficient	NA	TRUE	FALSE	90X
1252	HMF	HMF001028	HMF001028A	Colorectal	27/12/2017	0.87	1	1	1	TRUE	33149	FALSE		FALSE	FALSE	TRUE	MSS	HR_proficient	NA	TRUE	FALSE	90X
1253	HMF	HMF001049	HMF001049A	Colorectal	20/01/2017	0.44	1	1	1	TRUE	23117	FALSE		FALSE	FALSE	TRUE	MSS	HR_proficient	NA	TRUE	TRUE	90X
1254	HMF	HMF001051	HMF001051A	Colorectal	2017-04-01	0.41	1	1	1	TRUE	30442	FALSE		FALSE	FALSE	TRUE	MSS	HR_proficient	NA	TRUE	TRUE	90X
1255	HMF	HMF001060	HMF001060A	Colorectal	13/02/2017	0.32	1	1	1	TRUE	12965	FALSE		FALSE	FALSE	TRUE	MSS	HR_proficient	NA	TRUE	FALSE	90X
1256	HMF	HMF001085	HMF001085A	Colorectal	2016-10-06	0.46	1	1	1	TRUE	20535	FALSE		FALSE	FALSE	TRUE	MSS	HR_proficient	NA	NA	NA	90X
1257	HMF	HMF001097	HMF001097A	Colorectal	23/10/2018	0.61	1	2	1	FALSE	12106	TRUE	Duplicate biopsy	FALSE	FALSE	FALSE	MSS	HR_proficient	NA	NA	NA	90X
1258	HMF	HMF001097	HMF001097B	Colorectal	2018-01-05	0.47	2	2	1	TRUE	11175	FALSE		FALSE	FALSE	TRUE	MSS	HR_proficient	NA	TRUE	FALSE	90X
1259	HMF	HMF001099	HMF001099A	Colorectal	15/03/2017	0.55	1	1	1	TRUE	801535	FALSE		FALSE	FALSE	TRUE	MSI	cannot_be_determined	NA	NA	NA	90X
1260	HMF	HMF001104	HMF001104A	Colorectal	2018-05-02	0.26	1	1	1	TRUE	15262	FALSE		FALSE	FALSE	TRUE	MSS	HR_proficient	NA	TRUE	FALSE	90X
1261	HMF	HMF001105	HMF001105A	Colorectal	22/11/2016	0.33	1	1	1	TRUE	29540	FALSE		FALSE	FALSE	TRUE	MSS	HR_proficient	NA	TRUE	FALSE	90X
1262	HMF	HMF001107	HMF001107A	Colorectal	NA	0.53	1	2	1	FALSE	853373	TRUE	Duplicate biopsy	FALSE	FALSE	FALSE	MSI	cannot_be_determined	NA	NA	NA	90X
1263	HMF	HMF001107	HMF001107B	Colorectal	19/07/2017	0.54	2	2	1	TRUE	805398	FALSE		FALSE	FALSE	TRUE	MSI	cannot_be_determined	NA	FALSE	FALSE	90X
1264	HMF	HMF001121	HMF001121A	Colorectal	2018-09-04	0.81	1	1	1	TRUE	13560	FALSE		FALSE	FALSE	TRUE	MSS	HR_proficient	NA	NA	NA	90X
1265	HMF	HMF001131	HMF001131A	Colorectal	NA	0.5	1	2	1	FALSE	44327	TRUE	Duplicate biopsy	FALSE	FALSE	FALSE	MSS	HR_proficient	NA	NA	NA	90X
1266	HMF	HMF001131	HMF001131B	Colorectal	2018-12-01	0.39	2	2	1	TRUE	34768	FALSE		FALSE	FALSE	TRUE	MSS	HR_proficient	NA	TRUE	FALSE	90X
1267	HMF	HMF001140	HMF001140A	Colorectal	31/01/2018	0.51	1	1	1	TRUE	17024	FALSE		FALSE	FALSE	TRUE	MSS	HR_proficient	NA	FALSE	FALSE	90X
1268	HMF	HMF001142	HMF001142A	Colorectal	21/04/2017	0.44	1	1	1	TRUE	13970	FALSE		FALSE	FALSE	TRUE	MSS	HR_proficient	NA	NA	NA	90X
1269	HMF	HMF001146	HMF001146A	Colorectal	21/03/2018	0.27	1	1	1	TRUE	12203	FALSE		FALSE	FALSE	TRUE	MSS	HR_proficient	NA	NA	NA	90X
1270	HMF	HMF001156	HMF001156A	Colorectal	2018-07-03	0.7	1	1	1	TRUE	16351	FALSE		FALSE	FALSE	TRUE	MSS	HR_proficient	NA	NA	NA	90X
1271	HMF	HMF001176	HMF001176A	Colorectal	23/06/2017	0.5	1	1	1	TRUE	27992	FALSE		FALSE	FALSE	TRUE	MSS	HR_proficient	NA	TRUE	FALSE	90X
1272	HMF	HMF001184	HMF001184A	Colorectal	2018-09-05	0.7	2	2	2	TRUE	71671	FALSE		FALSE	FALSE	TRUE	MSS	HR_proficient	NA	NA	NA	90X
1273	HMF	HMF001198	HMF001198A	Colorectal	18/09/2017	0.47	1	1	1	TRUE	32662	FALSE		FALSE	FALSE	TRUE	MSS	HR_deficient	NA	TRUE	FALSE	90X
1274	HMF	HMF001205	HMF001205A	Colorectal	19/01/2017	0.87	1	1	1	TRUE	11566	FALSE		FALSE	FALSE	TRUE	MSS	HR_proficient	NA	TRUE	FALSE	90X
1275	HMF	HMF001210	HMF001210A	Colorectal	24/01/2017	0.26	1	1	1	TRUE	7297	FALSE		FALSE	FALSE	TRUE	MSS	HR_proficient	NA	TRUE	FALSE	90X
1276	HMF	HMF001212	HMF001212A	Colorectal	28/11/2016	0.34	1	1	1	TRUE	36889	FALSE		FALSE	FALSE	TRUE	MSS	HR_proficient	NA	TRUE	FALSE	90X
1277	HMF	HMF001213	HMF001213A	Colorectal	2018-10-10	0.27	1	1	1	TRUE	24690	FALSE		FALSE	FALSE	TRUE	MSS	HR_proficient	NA	TRUE	TRUE	90X
1278	HMF	HMF001234	HMF001234A	Colorectal	26/01/2018	0.73	1	1	1	TRUE	8283	FALSE		FALSE	FALSE	TRUE	MSS	HR_proficient	NA	TRUE	FALSE	90X
1279	HMF	HMF001238	HMF001238A	Colorectal	23/10/2017	0.66	1	1	1	TRUE	14480	FALSE		FALSE	FALSE	TRUE	MSS	HR_proficient	NA	NA	NA	90X
1280	HMF	HMF001242	HMF001242A	Colorectal	19/04/2017	0.55	1	1	1	TRUE	19993	FALSE		FALSE	FALSE	TRUE	MSS	HR_proficient	NA	TRUE	FALSE	90X
1281	HMF	HMF001255	HMF001255A	Colorectal	29/09/2017	0.35	1	1	1	TRUE	24353	FALSE		FALSE	FALSE	TRUE	MSS	HR_proficient	NA	TRUE	TRUE	90X
1282	HMF	HMF001256	HMF001256A	Colorectal	18/06/2018	0.85	1	1	1	TRUE	41934	FALSE		FALSE	FALSE	TRUE	MSS	HR_proficient	NA	TRUE	TRUE	90X
1283	HMF	HMF001270	HMF001270A	Colorectal	2017-04-10	0.31	1	1	1	TRUE	10981	FALSE		FALSE	FALSE	TRUE	MSS	HR_proficient	NA	TRUE	FALSE	90X
1284	HMF	HMF001277	HMF001277A	Colorectal	29/03/2017	0.63	1	1	1	TRUE	12559	FALSE		FALSE	FALSE	TRUE	MSS	HR_proficient	NA	TRUE	TRUE	90X
1285	HMF	HMF001279	HMF001279A	Colorectal	20/06/2018	0.79	1	1	1	TRUE	30909	FALSE		FALSE	FALSE	TRUE	MSS	HR_proficient	NA	TRUE	TRUE	90X
1286	HMF	HMF001284	HMF001284A	Colorectal	23/01/2018	0.43	1	1	1	TRUE	20212	FALSE		FALSE	FALSE	TRUE	MSS	HR_proficient	NA	FALSE	FALSE	90X
1287	HMF	HMF001287	HMF001287A	Colorectal	2017-04-07	0.55	1	1	1	TRUE	10010	FALSE		FALSE	FALSE	TRUE	MSS	HR_proficient	NA	TRUE	FALSE	90X
1288	HMF	HMF001297	HMF001297A	Colorectal	29/05/2017	0.37	1	1	1	TRUE	11819	FALSE		FALSE	FALSE	TRUE	MSS	HR_proficient	NA	TRUE	FALSE	90X
1289	HMF	HMF001301	HMF001301A	Colorectal	2018-02-01	0.66	1	1	1	TRUE	26269	FALSE		FALSE	FALSE	TRUE	MSS	HR_proficient	NA	TRUE	FALSE	90X
1290	HMF	HMF001302	HMF001302A	Colorectal	2017-06-11	0.2	1	1	1	TRUE	16979	FALSE		FALSE	FALSE	TRUE	MSS	HR_proficient	NA	TRUE	FALSE	90X
1291	HMF	HMF001303	HMF001303A	Colorectal	28/07/2017	0.24	1	1	1	TRUE	12927	FALSE		FALSE	FALSE	TRUE	MSS	HR_proficient	NA	NA	NA	90X
1292	HMF	HMF001307	HMF001307A	Colorectal	19/06/2018	0.66	1	2	1	FALSE	14856	TRUE	Duplicate biopsy	FALSE	FALSE	FALSE	MSS	HR_proficient	NA	TRUE	FALSE	90X
1293	HMF	HMF001307	HMF001307B	Colorectal	13/07/2017	0.61	2	2	1	TRUE	12046	FALSE		FALSE	FALSE	TRUE	MSS	HR_proficient	NA	NA	NA	90X
1294	HMF	HMF001319	HMF001319A	Colorectal	15/06/2017	0.42	1	1	1	TRUE	24148	FALSE		FALSE	FALSE	TRUE	MSS	HR_proficient	NA	TRUE	TRUE	90X
1295	HMF	HMF001328	HMF001328A	Colorectal	2016-01-12	0.32	1	1	1	TRUE	15497	FALSE		FALSE	FALSE	TRUE	MSS	HR_proficient	NA	NA	NA	90X
1296	HMF	HMF001342	HMF001342A	Colorectal	2018-06-03	0.66	1	1	1	TRUE	21003	FALSE		FALSE	FALSE	TRUE	MSS	HR_proficient	NA	TRUE	TRUE	90X
1297	HMF	HMF001346	HMF001346A	Colorectal	2017-08-06	0.54	1	1	1	TRUE	16364	FALSE		FALSE	FALSE	TRUE	MSS	HR_proficient	NA	TRUE	FALSE	90X
1298	HMF	HMF001370	HMF001370A	Colorectal	13/06/2018	0.78	1	1	1	TRUE	12235	FALSE		FALSE	FALSE	TRUE	MSS	HR_proficient	NA	FALSE	FALSE	90X
1299	HMF	HMF001371	HMF001371A	Colorectal	27/10/2016	0.43	1	1	1	TRUE	463585	FALSE		FALSE	FALSE	TRUE	MSI	cannot_be_determined	NA	NA	NA	90X
1300	HMF	HMF001379	HMF001379A	Colorectal	2018-09-07	0.46	1	2	1	FALSE	68055	TRUE	Duplicate biopsy	FALSE	FALSE	FALSE	MSS	HR_proficient	NA	NA	NA	90X
1301	HMF	HMF001379	HMF001379B	Colorectal	27/02/2018	0.67	2	2	1	TRUE	79071	FALSE		FALSE	FALSE	TRUE	MSS	HR_proficient	NA	TRUE	FALSE	90X
1302	HMF	HMF001388	HMF001388A	Colorectal	29/11/2016	0.69	1	1	1	TRUE	33819	FALSE		FALSE	FALSE	TRUE	MSS	HR_proficient	NA	TRUE	FALSE	90X
1303	HMF	HMF001404	HMF001404A	Colorectal	16/04/2018	0.62	1	1	1	TRUE	26504	FALSE		FALSE	FALSE	TRUE	MSS	HR_proficient	NA	NA	NA	90X
1304	HMF	HMF001408	HMF001408A	Colorectal	2017-04-10	0.46	1	1	1	TRUE	11848	FALSE		FALSE	TRUE	FALSE	MSS	HR_proficient	NA	NA	NA	90X
1305	HMF	HMF001413	HMF001413A	Colorectal	21/11/2018	0.3	1	1	1	TRUE	13313	FALSE		FALSE	FALSE	TRUE	MSS	HR_proficient	NA	NA	NA	90X
1306	HMF	HMF001429	HMF001429A	Colorectal	17/05/2018	0.64	1	1	1	TRUE	31883	FALSE		FALSE	FALSE	TRUE	MSS	HR_proficient	NA	TRUE	FALSE	90X
1307	HMF	HMF001432	HMF001432A	Colorectal	15/12/2017	0.64	1	2	1	FALSE	29529	TRUE	Duplicate biopsy	FALSE	FALSE	FALSE	MSS	HR_proficient	NA	NA	NA	90X
1308	HMF	HMF001432	HMF001432B	Colorectal	18/09/2017	0.68	2	2	1	TRUE	28214	FALSE		FALSE	FALSE	TRUE	MSS	HR_proficient	NA	TRUE	FALSE	90X
1309	HMF	HMF001438	HMF001438A	Colorectal	20/02/2017	0.21	1	1	1	TRUE	8972	FALSE		FALSE	FALSE	TRUE	MSS	HR_proficient	NA	TRUE	FALSE	90X
1310	HMF	HMF001444	HMF001444A	Colorectal	29/11/2017	0.65	1	1	1	TRUE	30924	FALSE		FALSE	FALSE	TRUE	MSS	HR_proficient	NA	TRUE	FALSE	90X
1311	HMF	HMF001458	HMF001458A	Colorectal	2017-06-10	0.34	1	2	1	FALSE	44537	TRUE	Duplicate biopsy	FALSE	FALSE	FALSE	MSS	HR_proficient	NA	NA	NA	90X
1312	HMF	HMF001458	HMF001458B	Colorectal	2016-09-11	0.33	2	2	1	TRUE	44800	FALSE		FALSE	FALSE	TRUE	MSS	HR_proficient	NA	NA	NA	90X
1313	HMF	HMF001486	HMF001486A	Colorectal	24/11/2017	0.43	1	1	1	TRUE	23552	FALSE		FALSE	FALSE	TRUE	MSS	HR_proficient	NA	TRUE	FALSE	90X
1314	HMF	HMF001490	HMF001490A	Colorectal	2017-07-09	0.78	1	1	1	TRUE	698675	FALSE		FALSE	FALSE	TRUE	MSS	HR_proficient	NA	TRUE	FALSE	90X
1315	HMF	HMF001498	HMF001498A	Colorectal	17/03/2017	0.84	1	1	1	TRUE	30784	FALSE		FALSE	FALSE	TRUE	MSS	HR_proficient	NA	TRUE	FALSE	90X
1316	HMF	HMF001499	HMF001499A	Colorectal	29/03/2017	0.25	1	1	1	TRUE	16269	FALSE		FALSE	FALSE	TRUE	MSS	HR_proficient	NA	NA	NA	90X
1317	HMF	HMF001500	HMF001500A	Colorectal	30/03/2018	0.64	1	1	1	TRUE	23508	FALSE		FALSE	FALSE	TRUE	MSS	HR_proficient	NA	TRUE	TRUE	90X
1318	HMF	HMF001501	HMF001501A	Colorectal	23/03/2017	0.71	1	1	1	TRUE	27065	FALSE		FALSE	FALSE	TRUE	MSS	HR_proficient	NA	NA	NA	90X
1319	HMF	HMF001503	HMF001503A	Colorectal	18/11/2016	0.41	1	1	1	TRUE	39714	FALSE		FALSE	FALSE	TRUE	MSS	HR_proficient	NA	FALSE	FALSE	90X
1320	HMF	HMF001505	HMF001505A	Colorectal	2016-09-12	0.79	1	1	1	TRUE	26744	FALSE		FALSE	FALSE	TRUE	MSS	HR_proficient	NA	TRUE	TRUE	90X
1321	HMF	HMF001508	HMF001508A	Colorectal	22/02/2018	0.62	1	1	1	TRUE	43678	FALSE		FALSE	FALSE	TRUE	MSS	HR_proficient	NA	NA	NA	90X
1322	HMF	HMF001512	HMF001512A	Colorectal	28/02/2018	0.3	1	1	1	TRUE	14909	FALSE		FALSE	FALSE	TRUE	MSS	HR_proficient	NA	NA	NA	90X
1323	HMF	HMF001513	HMF001513A	Colorectal	2017-09-08	0.39	1	1	1	TRUE	68766	FALSE		FALSE	FALSE	TRUE	MSS	HR_proficient	NA	TRUE	TRUE	90X
1324	HMF	HMF001520	HMF001520A	Colorectal	2018-05-06	0.81	1	1	1	TRUE	31943	FALSE		FALSE	FALSE	TRUE	MSS	HR_proficient	NA	TRUE	FALSE	60X
1325	HMF	HMF001522	HMF001522A	Colorectal	2018-12-02	0.55	1	1	1	TRUE	39115	FALSE		FALSE	FALSE	TRUE	MSS	HR_proficient	NA	TRUE	FALSE	90X
1326	HMF	HMF001538	HMF001538A	Colorectal	2018-08-06	0.25	1	1	1	TRUE	17770	FALSE		FALSE	FALSE	TRUE	MSS	HR_proficient	NA	NA	NA	90X
1327	HMF	HMF001548	HMF001548A	Colorectal	2016-12-05	0.87	1	1	1	TRUE	14046	FALSE		FALSE	FALSE	TRUE	MSS	HR_proficient	NA	NA	NA	90X
1328	HMF	HMF001550	HMF001550A	Colorectal	28/06/2018	0.36	1	2	1	TRUE	57628	FALSE		FALSE	FALSE	TRUE	MSS	HR_proficient	NA	NA	NA	90X
1329	HMF	HMF001550	HMF001550B	Colorectal	2018-11-12	0.49	2	2	1	FALSE	58953	TRUE	Duplicate biopsy	FALSE	FALSE	FALSE	MSS	HR_proficient	NA	NA	NA	90X
1330	HMF	HMF001573	HMF001573A	Colorectal	30/11/2017	0.45	1	1	1	TRUE	3461	FALSE		FALSE	FALSE	TRUE	MSS	HR_proficient	NA	NA	NA	90X
1331	HMF	HMF001577	HMF001577A	Colorectal	29/03/2018	0.58	1	1	1	TRUE	17404	FALSE		FALSE	FALSE	TRUE	MSS	HR_proficient	NA	TRUE	TRUE	90X
1332	HMF	HMF001583	HMF001583A	Colorectal	2018-02-01	0.47	1	1	1	TRUE	12003	FALSE		FALSE	FALSE	TRUE	MSS	HR_proficient	NA	TRUE	TRUE	90X
1333	HMF	HMF001590	HMF001590A	Colorectal	20/10/2016	0.59	1	1	1	TRUE	30430	FALSE		FALSE	FALSE	TRUE	MSS	HR_proficient	NA	TRUE	FALSE	90X
1334	HMF	HMF001599	HMF001599A	Colorectal	19/06/2018	0.86	1	1	1	TRUE	25126	FALSE		FALSE	FALSE	TRUE	MSS	HR_proficient	NA	NA	NA	90X
1335	HMF	HMF001601	HMF001601A	Colorectal	2017-09-01	0.22	1	1	1	TRUE	8275	FALSE		FALSE	FALSE	TRUE	MSS	HR_proficient	NA	NA	NA	90X
1336	HMF	HMF001604	HMF001604A	Colorectal	2017-10-04	0.57	1	1	1	TRUE	38781	FALSE		FALSE	FALSE	TRUE	MSS	HR_proficient	NA	TRUE	FALSE	90X
1337	HMF	HMF001642	HMF001642A	Colorectal	26/05/2015	0.83	1	1	1	TRUE	27460	FALSE		FALSE	FALSE	TRUE	MSS	HR_proficient	NA	TRUE	FALSE	90X
1338	HMF	HMF001649	HMF001649A	Colorectal	15/09/2017	0.79	1	1	1	TRUE	18315	FALSE		FALSE	FALSE	TRUE	MSS	HR_proficient	NA	TRUE	FALSE	90X
1339	HMF	HMF001651	HMF001651A	Colorectal	23/06/2017	0.31	1	1	1	TRUE	406578	FALSE		FALSE	FALSE	TRUE	MSI	cannot_be_determined	NA	NA	NA	90X
1340	HMF	HMF001652	HMF001652A	Colorectal	30/06/2016	0.38	1	1	1	TRUE	23791	FALSE		FALSE	FALSE	TRUE	MSS	HR_proficient	NA	NA	NA	90X
1341	HMF	HMF001653	HMF001653A	Colorectal	2017-03-08	0.27	1	1	1	TRUE	9871	FALSE		FALSE	FALSE	TRUE	MSS	HR_proficient	NA	NA	NA	90X
1342	HMF	HMF001655	HMF001655A	Colorectal	2017-02-11	0.66	1	1	1	TRUE	18962	FALSE		FALSE	FALSE	TRUE	MSS	HR_proficient	NA	TRUE	TRUE	90X
1343	HMF	HMF001658	HMF001658A	Colorectal	2017-10-07	0.44	1	1	1	TRUE	14658	FALSE		FALSE	FALSE	TRUE	MSS	HR_proficient	NA	NA	NA	90X
1344	HMF	HMF001674	HMF001674A	Colorectal	2017-07-02	0.71	1	1	1	TRUE	2638	FALSE		FALSE	FALSE	TRUE	MSS	HR_proficient	NA	NA	NA	90X
1345	HMF	HMF001688	HMF001688A	Colorectal	2018-04-06	0.36	1	1	1	TRUE	13469	FALSE		FALSE	FALSE	TRUE	MSS	HR_proficient	NA	NA	NA	90X
1346	HMF	HMF001695	HMF001695A	Colorectal	19/02/2018	0.57	1	1	1	TRUE	24141	FALSE		FALSE	FALSE	TRUE	MSS	HR_proficient	NA	NA	NA	90X
1347	HMF	HMF001704	HMF001704A	Colorectal	2017-02-06	0.61	1	1	1	TRUE	17126	FALSE		FALSE	FALSE	TRUE	MSS	HR_proficient	NA	FALSE	TRUE	90X
1348	HMF	HMF001723	HMF001723A	Colorectal	16/10/2017	0.72	1	1	1	TRUE	18509	FALSE		FALSE	FALSE	TRUE	MSS	HR_proficient	NA	TRUE	TRUE	90X
1349	HMF	HMF001724	HMF001724A	Colorectal	2016-06-10	0.59	1	1	1	TRUE	23582	FALSE		FALSE	FALSE	TRUE	MSS	HR_proficient	NA	TRUE	FALSE	90X
1350	HMF	HMF001756	HMF001756A	Colorectal	23/11/2017	0.53	1	1	1	TRUE	25706	FALSE		FALSE	FALSE	TRUE	MSS	HR_proficient	NA	TRUE	TRUE	90X
1351	HMF	HMF001762	HMF001762A	Colorectal	18/01/2017	0.34	1	1	1	TRUE	19892	FALSE		FALSE	FALSE	TRUE	MSS	HR_proficient	NA	TRUE	FALSE	90X
1352	HMF	HMF001767	HMF001767A	Colorectal	2017-11-12	0.53	1	1	1	TRUE	10669	FALSE		FALSE	FALSE	TRUE	MSS	HR_proficient	NA	NA	NA	60X
1353	HMF	HMF001773	HMF001773A	Colorectal	31/01/2017	0.7	1	1	1	TRUE	31829	FALSE		FALSE	FALSE	TRUE	MSS	HR_proficient	NA	TRUE	FALSE	90X
1354	HMF	HMF001783	HMF001783A	Colorectal	16/02/2017	0.64	1	1	1	TRUE	26067	FALSE		FALSE	FALSE	TRUE	MSS	HR_proficient	NA	NA	NA	90X
1355	HMF	HMF001796	HMF001796A	Colorectal	2017-10-11	0.41	1	2	1	FALSE	32829	TRUE	Duplicate biopsy	FALSE	FALSE	FALSE	MSS	HR_proficient	NA	NA	NA	90X
1356	HMF	HMF001796	HMF001796B	Colorectal	16/05/2017	0.49	2	2	1	TRUE	35641	FALSE		FALSE	FALSE	TRUE	MSS	HR_proficient	NA	TRUE	FALSE	90X
1357	HMF	HMF001804	HMF001804A	Colorectal	2017-05-01	0.57	1	1	1	TRUE	96052	FALSE		FALSE	TRUE	FALSE	MSS	HR_proficient	NA	TRUE	FALSE	90X
1358	HMF	HMF001830	HMF001830A	Colorectal	2017-04-10	0.8	1	1	1	TRUE	28854	FALSE		FALSE	FALSE	TRUE	MSS	HR_proficient	NA	TRUE	FALSE	90X
1359	HMF	HMF001832	HMF001832A	Colorectal	13/12/2017	0.76	1	2	1	FALSE	25191	TRUE	Duplicate biopsy	FALSE	FALSE	FALSE	MSS	HR_proficient	NA	NA	NA	90X
1360	HMF	HMF001832	HMF001832B	Colorectal	25/09/2017	0.48	2	2	1	TRUE	33599	FALSE		FALSE	FALSE	TRUE	MSS	HR_proficient	NA	TRUE	FALSE	90X
1361	HMF	HMF001833	HMF001833A	Colorectal	25/09/2017	0.65	1	1	1	TRUE	39666	FALSE		FALSE	FALSE	TRUE	MSS	HR_proficient	NA	NA	NA	90X
1362	HMF	HMF001835	HMF001835A	Colorectal	23/03/2018	0.39	1	1	1	TRUE	16611	FALSE		FALSE	FALSE	TRUE	MSS	HR_proficient	NA	NA	NA	90X
1363	HMF	HMF001838	HMF001838A	Colorectal	30/03/2017	0.38	1	1	1	TRUE	42177	FALSE		FALSE	FALSE	TRUE	MSS	HR_proficient	NA	TRUE	TRUE	90X
1364	HMF	HMF001840	HMF001840A	Colorectal	2017-03-04	0.57	1	1	1	TRUE	24419	FALSE		FALSE	FALSE	TRUE	MSS	HR_proficient	NA	TRUE	FALSE	90X
1365	HMF	HMF001856	HMF001856A	Colorectal	22/03/2017	0.76	1	1	1	TRUE	25746	FALSE		FALSE	FALSE	TRUE	MSS	HR_proficient	NA	FALSE	FALSE	90X
1366	HMF	HMF001859	HMF001859A	Colorectal	2017-12-10	0.5	1	1	1	TRUE	25286	FALSE		FALSE	FALSE	TRUE	MSS	HR_proficient	NA	NA	NA	90X
1367	HMF	HMF001869	HMF001869A	Colorectal	2017-07-04	0.71	1	1	1	TRUE	12258	FALSE		FALSE	FALSE	TRUE	MSS	HR_proficient	NA	NA	NA	90X
1368	HMF	HMF001871	HMF001871A	Colorectal	2017-09-03	0.65	1	1	1	TRUE	37834	FALSE		FALSE	FALSE	TRUE	MSS	HR_proficient	NA	TRUE	FALSE	90X
1369	HMF	HMF001872	HMF001872A	Colorectal	13/06/2018	0.46	1	1	1	TRUE	28574	FALSE		FALSE	FALSE	TRUE	MSS	HR_proficient	NA	FALSE	FALSE	90X
1370	HMF	HMF001875	HMF001875A	Colorectal	2017-08-06	0.81	1	1	1	TRUE	35721	FALSE		FALSE	FALSE	TRUE	MSS	HR_proficient	NA	TRUE	FALSE	90X
1371	HMF	HMF001922	HMF001922A	Colorectal	2018-11-01	0.81	1	1	1	TRUE	24904	FALSE		FALSE	TRUE	FALSE	MSS	HR_proficient	NA	TRUE	TRUE	90X
1372	HMF	HMF001927	HMF001927A	Colorectal	18/08/2017	0.55	1	1	1	TRUE	27982	FALSE		FALSE	FALSE	TRUE	MSS	HR_proficient	NA	TRUE	TRUE	90X
1373	HMF	HMF001942	HMF001942A	Colorectal	2017-08-02	0.73	1	1	1	TRUE	23818	FALSE		FALSE	FALSE	TRUE	MSS	HR_proficient	NA	NA	NA	90X
1374	HMF	HMF001944	HMF001944A	Colorectal	16/08/2017	0.31	1	1	1	TRUE	22014	FALSE		FALSE	FALSE	TRUE	MSS	HR_proficient	NA	TRUE	TRUE	90X
1375	HMF	HMF001946	HMF001946A	Colorectal	2017-05-10	0.62	1	1	1	TRUE	28329	FALSE		FALSE	FALSE	TRUE	MSS	HR_proficient	NA	FALSE	FALSE	90X
1376	HMF	HMF001951	HMF001951A	Colorectal	28/11/2017	0.44	1	1	1	TRUE	25377	FALSE		FALSE	FALSE	TRUE	MSS	HR_proficient	NA	FALSE	FALSE	90X
1377	HMF	HMF001957	HMF001957A	Colorectal	2017-06-03	0.76	1	1	1	TRUE	26274	FALSE		FALSE	FALSE	TRUE	MSS	HR_proficient	NA	NA	NA	90X
1378	HMF	HMF001960	HMF001960A	Colorectal	26/10/2017	0.2	1	1	1	TRUE	42779	FALSE		FALSE	FALSE	TRUE	MSS	HR_proficient	NA	FALSE	FALSE	90X
1379	HMF	HMF001965	HMF001965A	Colorectal	16/09/2016	0.32	1	1	1	TRUE	32553	FALSE		FALSE	TRUE	FALSE	MSS	HR_proficient	NA	TRUE	FALSE	90X
1380	HMF	HMF001968	HMF001968A	Colorectal	2018-03-07	0.63	1	1	1	TRUE	21048	FALSE		FALSE	FALSE	TRUE	MSS	HR_proficient	NA	TRUE	FALSE	90X
1381	HMF	HMF001993	HMF001993A	Colorectal	22/02/2018	0.65	1	1	1	TRUE	29966	FALSE		FALSE	FALSE	TRUE	MSS	HR_proficient	NA	TRUE	FALSE	90X
1382	HMF	HMF001998	HMF001998A	Colorectal	2018-01-02	0.28	1	1	1	TRUE	22907	FALSE		FALSE	FALSE	TRUE	MSS	HR_proficient	NA	TRUE	FALSE	90X
1383	HMF	HMF002000	HMF002000A	Colorectal	30/08/2017	0.45	1	1	1	TRUE	15954	FALSE		FALSE	TRUE	FALSE	MSS	HR_proficient	NA	TRUE	FALSE	90X
1384	HMF	HMF002005	HMF002005A	Colorectal	29/08/2017	0.35	1	1	1	TRUE	19514	FALSE		FALSE	TRUE	FALSE	MSS	HR_proficient	NA	TRUE	FALSE	90X
1385	HMF	HMF002017	HMF002017A	Colorectal	25/01/2018	0.44	1	2	1	FALSE	20867	TRUE	Duplicate biopsy	FALSE	FALSE	FALSE	MSS	HR_proficient	NA	NA	NA	90X
1386	HMF	HMF002017	HMF002017B	Colorectal	2017-04-10	0.47	2	2	1	TRUE	20317	FALSE		FALSE	FALSE	TRUE	MSS	HR_proficient	NA	TRUE	FALSE	90X
1387	HMF	HMF002027	HMF002027A	Colorectal	2016-08-08	0.48	1	1	1	TRUE	19298	FALSE		FALSE	FALSE	TRUE	MSS	HR_proficient	NA	TRUE	FALSE	90X
1388	HMF	HMF002032	HMF002032A	Colorectal	19/01/2018	0.23	1	1	1	TRUE	16116	FALSE		FALSE	FALSE	TRUE	MSS	HR_proficient	NA	TRUE	FALSE	90X
1389	HMF	HMF002045	HMF002045A	Colorectal	2017-06-12	0.68	1	1	1	TRUE	13251	FALSE		FALSE	FALSE	TRUE	MSS	HR_proficient	NA	NA	NA	90X
1390	HMF	HMF002053	HMF002053A	Colorectal	2018-12-04	0.37	1	1	1	TRUE	16358	FALSE		FALSE	FALSE	TRUE	MSS	HR_proficient	NA	FALSE	FALSE	90X
1391	HMF	HMF002057	HMF002057A	Colorectal	31/01/2017	0.68	1	1	1	TRUE	17492	FALSE		FALSE	FALSE	TRUE	MSS	HR_proficient	NA	TRUE	FALSE	90X
1392	HMF	HMF002059	HMF002059A	Colorectal	2017-10-11	0.78	1	1	1	TRUE	15370	FALSE		FALSE	FALSE	TRUE	MSS	HR_proficient	NA	NA	NA	90X
1393	HMF	HMF002082	HMF002082A	Colorectal	2017-01-09	0.44	1	1	1	TRUE	10352	FALSE		FALSE	FALSE	TRUE	MSS	HR_proficient	NA	TRUE	FALSE	90X
1394	HMF	HMF002100	HMF002100A	Colorectal	13/03/2018	0.49	1	1	1	TRUE	12912	FALSE		FALSE	FALSE	TRUE	MSS	HR_proficient	NA	TRUE	FALSE	90X
1395	HMF	HMF002107	HMF002107A	Colorectal	29/11/2017	0.64	1	1	1	TRUE	21467	FALSE		FALSE	TRUE	FALSE	MSS	HR_proficient	NA	NA	NA	90X
1396	HMF	HMF002111	HMF002111A	Colorectal	28/07/2017	0.54	1	1	1	TRUE	11513	FALSE		FALSE	FALSE	TRUE	MSS	HR_proficient	NA	NA	NA	90X
1397	HMF	HMF002128	HMF002128A	Colorectal	23/05/2018	0.32	1	1	1	TRUE	25684	FALSE		FALSE	FALSE	TRUE	MSS	HR_proficient	NA	TRUE	TRUE	90X
1398	HMF	HMF002138	HMF002138A	Colorectal	2018-11-04	0.7	1	1	1	TRUE	20754	FALSE		FALSE	FALSE	TRUE	MSS	HR_proficient	NA	TRUE	FALSE	90X
1399	HMF	HMF002144	HMF002144A	Colorectal	23/02/2018	0.26	1	1	1	TRUE	421664	FALSE		FALSE	FALSE	TRUE	MSI	cannot_be_determined	NA	TRUE	FALSE	90X
1400	HMF	HMF002148	HMF002148A	Colorectal	23/01/2018	0.63	1	2	1	FALSE	31248	TRUE	Duplicate biopsy	FALSE	FALSE	FALSE	MSS	HR_proficient	NA	NA	NA	90X
1401	HMF	HMF002148	HMF002148B	Colorectal	23/10/2017	0.46	2	2	1	TRUE	32817	FALSE		FALSE	FALSE	TRUE	MSS	HR_proficient	NA	TRUE	FALSE	90X
1402	HMF	HMF002194	HMF002194A	Colorectal	27/09/2017	0.31	1	1	1	TRUE	16551	FALSE		FALSE	FALSE	TRUE	MSS	HR_proficient	NA	NA	NA	90X
1403	HMF	HMF002204	HMF002204A	Colorectal	21/02/2017	0.55	1	1	1	TRUE	14622	FALSE		FALSE	FALSE	TRUE	MSS	HR_proficient	NA	TRUE	TRUE	90X
1404	HMF	HMF002205	HMF002205A	Colorectal	13/07/2017	0.55	1	1	1	TRUE	10372	FALSE		FALSE	FALSE	TRUE	MSS	HR_proficient	NA	NA	NA	90X
1405	HMF	HMF002213	HMF002213A	Colorectal	17/08/2017	0.64	1	1	1	TRUE	8428	FALSE		FALSE	FALSE	TRUE	MSS	HR_proficient	NA	NA	NA	90X
1406	HMF	HMF002223	HMF002223A	Colorectal	2017-05-12	0.47	1	1	1	TRUE	33067	FALSE		FALSE	FALSE	TRUE	MSS	HR_proficient	NA	NA	NA	90X
1407	HMF	HMF002224	HMF002224A	Colorectal	2018-11-06	0.34	1	1	1	TRUE	25323	FALSE		FALSE	FALSE	TRUE	MSS	HR_proficient	NA	TRUE	FALSE	90X
1408	HMF	HMF002232	HMF002232A	Colorectal	18/12/2017	0.43	1	2	1	FALSE	45293	TRUE	Duplicate biopsy	FALSE	FALSE	FALSE	MSS	HR_proficient	NA	NA	NA	90X
1409	HMF	HMF002232	HMF002232B	Colorectal	2017-05-10	0.53	2	2	1	TRUE	39904	FALSE		FALSE	FALSE	TRUE	MSS	HR_proficient	NA	TRUE	FALSE	90X
1410	HMF	HMF002236	HMF002236A	Colorectal	2017-04-09	0.68	1	1	1	TRUE	16304	FALSE		FALSE	FALSE	TRUE	MSS	HR_proficient	NA	NA	NA	90X
1411	HMF	HMF002239	HMF002239A	Colorectal	19/08/2016	0.79	1	1	1	TRUE	22035	FALSE		FALSE	FALSE	TRUE	MSS	HR_proficient	NA	NA	NA	90X
1412	HMF	HMF002240	HMF002240A	Colorectal	29/01/2016	0.64	1	1	1	TRUE	14066	FALSE		FALSE	FALSE	TRUE	MSS	HR_proficient	NA	TRUE	TRUE	90X
1413	HMF	HMF002246	HMF002246A	Colorectal	2018-07-06	0.85	1	1	1	TRUE	20123	FALSE		FALSE	FALSE	TRUE	MSS	HR_proficient	NA	FALSE	FALSE	90X
1414	HMF	HMF002255	HMF002255A	Colorectal	2017-11-12	0.42	1	1	1	TRUE	14875	FALSE		FALSE	FALSE	TRUE	MSS	HR_proficient	NA	TRUE	FALSE	90X
1415	HMF	HMF002273	HMF002273A	Colorectal	19/01/2017	0.34	1	1	1	TRUE	12446	FALSE		FALSE	FALSE	TRUE	MSS	HR_proficient	NA	TRUE	FALSE	90X
1416	HMF	HMF002274	HMF002274A	Colorectal	23/01/2018	0.71	1	1	1	TRUE	56326	FALSE		FALSE	TRUE	FALSE	MSS	HR_proficient	NA	TRUE	FALSE	90X
1417	HMF	HMF002276	HMF002276A	Colorectal	28/06/2018	0.73	1	2	1	TRUE	19886	FALSE		FALSE	FALSE	TRUE	MSS	HR_proficient	NA	NA	NA	90X
1418	HMF	HMF002276	HMF002276B	Colorectal	NA	0.66	2	2	1	FALSE	35085	TRUE	Duplicate biopsy	FALSE	FALSE	FALSE	MSS	HR_proficient	NA	NA	NA	90X
1419	HMF	HMF002281	HMF002281A	Colorectal	2018-05-06	0.7	1	1	1	TRUE	24838	FALSE		FALSE	FALSE	TRUE	MSS	HR_proficient	NA	TRUE	TRUE	90X
1420	HMF	HMF002283	HMF002283A	Colorectal	26/01/2018	0.64	1	1	1	TRUE	13105	FALSE		FALSE	FALSE	TRUE	MSS	HR_proficient	NA	NA	NA	90X
1421	HMF	HMF002284	HMF002284A	Colorectal	31/08/2017	0.25	1	1	1	TRUE	29652	FALSE		FALSE	FALSE	TRUE	MSS	HR_proficient	NA	TRUE	FALSE	90X
1422	HMF	HMF002291	HMF002291A	Colorectal	31/10/2017	0.54	1	1	1	TRUE	15578	FALSE		FALSE	FALSE	TRUE	MSS	HR_proficient	NA	NA	NA	90X
1423	HMF	HMF002292	HMF002292A	Colorectal	15/01/2018	0.39	1	1	1	TRUE	29446	FALSE		FALSE	FALSE	TRUE	MSS	HR_proficient	NA	TRUE	FALSE	90X
1424	HMF	HMF002295	HMF002295A	Colorectal	2015-02-12	0.68	1	1	1	TRUE	32824	FALSE		FALSE	FALSE	TRUE	MSS	HR_deficient	NA	NA	NA	90X
1425	HMF	HMF002298	HMF002298A	Colorectal	22/05/2018	0.7	1	1	1	TRUE	816728	FALSE		FALSE	FALSE	TRUE	MSI	cannot_be_determined	NA	NA	NA	90X
1426	HMF	HMF002301	HMF002301A	Colorectal	2017-10-11	0.54	1	1	1	TRUE	16413	FALSE		FALSE	FALSE	TRUE	MSS	HR_proficient	NA	TRUE	FALSE	90X
1427	HMF	HMF002302	HMF002302A	Colorectal	27/03/2017	0.85	1	1	1	TRUE	15499	FALSE		FALSE	FALSE	TRUE	MSS	HR_proficient	NA	FALSE	FALSE	90X
1428	HMF	HMF002309	HMF002309A	Colorectal	18/07/2017	0.38	1	1	1	TRUE	24142	FALSE		FALSE	FALSE	TRUE	MSS	HR_proficient	NA	TRUE	TRUE	90X
1429	HMF	HMF002319	HMF002319A	Colorectal	13/06/2017	0.45	1	1	1	TRUE	14820	FALSE		FALSE	FALSE	TRUE	MSS	HR_proficient	NA	NA	NA	90X
1430	HMF	HMF002332	HMF002332A	Colorectal	14/05/2018	0.68	1	1	1	TRUE	23689	FALSE		FALSE	FALSE	TRUE	MSS	HR_proficient	NA	TRUE	FALSE	90X
1431	HMF	HMF002357	HMF002357A	Colorectal	2018-12-01	0.3	1	1	1	TRUE	24888	FALSE		FALSE	FALSE	TRUE	MSS	HR_proficient	NA	NA	NA	90X
1432	HMF	HMF002361	HMF002361A	Colorectal	30/10/2017	0.35	1	2	1	FALSE	23780	TRUE	Duplicate biopsy	FALSE	FALSE	FALSE	MSS	HR_proficient	NA	NA	NA	90X
1433	HMF	HMF002361	HMF002361B	Colorectal	16/05/2017	0.56	2	2	1	TRUE	18144	FALSE		FALSE	FALSE	TRUE	MSS	HR_proficient	NA	TRUE	FALSE	90X
1434	HMF	HMF002369	HMF002369A	Colorectal	15/03/2017	0.29	1	1	1	TRUE	38756	FALSE		FALSE	FALSE	TRUE	MSS	HR_proficient	NA	TRUE	FALSE	90X
1435	HMF	HMF002372	HMF002372A	Colorectal	2016-09-02	0.42	1	1	1	TRUE	26044	FALSE		FALSE	FALSE	TRUE	MSS	HR_proficient	NA	TRUE	TRUE	90X
1436	HMF	HMF002395	HMF002395A	Colorectal	2017-02-10	0.5	1	1	1	TRUE	16853	FALSE		FALSE	FALSE	TRUE	MSS	HR_proficient	NA	NA	NA	90X
1437	HMF	HMF002409	HMF002409A	Colorectal	18/01/2018	0.29	1	1	1	TRUE	20503	FALSE		FALSE	FALSE	TRUE	MSS	HR_proficient	NA	TRUE	FALSE	90X
1438	HMF	HMF002422	HMF002422A	Colorectal	24/08/2017	0.26	1	1	1	TRUE	17386	FALSE		FALSE	FALSE	TRUE	MSS	HR_proficient	NA	NA	NA	90X
1439	HMF	HMF002429	HMF002429A	Colorectal	17/01/2018	0.59	1	1	1	TRUE	28805	FALSE		FALSE	FALSE	TRUE	MSS	HR_proficient	NA	TRUE	FALSE	90X
1440	HMF	HMF002441	HMF002441A	Colorectal	2018-11-04	0.51	1	2	1	FALSE	23487	TRUE	Duplicate biopsy	FALSE	FALSE	FALSE	MSS	HR_proficient	NA	NA	NA	90X
1441	HMF	HMF002441	HMF002441B	Colorectal	2016-09-12	0.66	2	2	1	TRUE	17580	FALSE		FALSE	FALSE	TRUE	MSS	HR_proficient	NA	NA	NA	90X
1442	HMF	HMF002450	HMF002450A	Colorectal	23/03/2018	0.2	1	1	1	TRUE	54329	FALSE		FALSE	FALSE	TRUE	MSS	HR_proficient	NA	TRUE	TRUE	90X
1443	HMF	HMF002451	HMF002451A	Colorectal	2017-08-06	0.73	1	1	1	TRUE	15221	FALSE		FALSE	TRUE	FALSE	MSS	HR_proficient	NA	TRUE	FALSE	90X
1444	HMF	HMF002460	HMF002460A	Colorectal	NA	0.66	1	1	1	TRUE	12542	FALSE		FALSE	FALSE	TRUE	MSS	HR_proficient	NA	TRUE	FALSE	90X
1445	HMF	HMF002467	HMF002467A	Colorectal	15/02/2017	0.4	1	1	1	TRUE	28860	FALSE		FALSE	FALSE	TRUE	MSS	HR_proficient	NA	FALSE	FALSE	90X
1446	HMF	HMF002480	HMF002480A	Colorectal	19/12/2017	0.55	1	1	1	TRUE	30646	FALSE		FALSE	FALSE	TRUE	MSS	HR_proficient	NA	TRUE	FALSE	90X
1447	HMF	HMF002492	HMF002492A	Colorectal	20/07/2017	0.38	1	1	1	TRUE	22694	FALSE		FALSE	FALSE	TRUE	MSS	HR_proficient	NA	TRUE	FALSE	90X
1448	HMF	HMF002502	HMF002502A	Colorectal	2017-09-11	0.9	1	1	1	TRUE	23920	FALSE		FALSE	FALSE	TRUE	MSS	HR_proficient	NA	TRUE	FALSE	90X
1449	HMF	HMF002515	HMF002515A	Colorectal	2018-10-10	0.63	1	1	1	TRUE	19422	FALSE		FALSE	TRUE	FALSE	MSS	HR_proficient	NA	TRUE	FALSE	90X
1450	HMF	HMF002532	HMF002532A	Colorectal	20/06/2018	0.79	1	1	1	TRUE	36717	FALSE		FALSE	FALSE	TRUE	MSS	HR_proficient	NA	TRUE	FALSE	90X
1451	HMF	HMF002538	HMF002538A	Colorectal	20/06/2018	0.76	1	1	1	TRUE	21001	FALSE		FALSE	FALSE	TRUE	MSS	HR_proficient	NA	TRUE	TRUE	90X
1452	HMF	HMF002549	HMF002549A	Colorectal	29/08/2017	0.54	1	1	1	TRUE	42613	FALSE		FALSE	FALSE	TRUE	MSS	HR_proficient	NA	FALSE	TRUE	90X
1453	HMF	HMF002551	HMF002551A	Colorectal	15/08/2017	0.6	1	1	1	TRUE	492746	FALSE		FALSE	FALSE	TRUE	MSI	cannot_be_determined	NA	NA	NA	90X
1454	HMF	HMF002555	HMF002555A	Colorectal	27/02/2017	0.85	1	1	1	TRUE	10279	FALSE		FALSE	FALSE	TRUE	MSS	HR_proficient	NA	FALSE	FALSE	90X
1455	HMF	HMF002606	HMF002606A	Colorectal	15/12/2016	0.45	1	1	1	TRUE	23203	FALSE		FALSE	FALSE	TRUE	MSS	HR_proficient	NA	TRUE	TRUE	90X
1456	HMF	HMF002612	HMF002612A	Colorectal	2017-04-08	0.73	1	1	1	TRUE	38555	FALSE		FALSE	TRUE	FALSE	MSS	HR_proficient	NA	TRUE	TRUE	90X
1457	HMF	HMF002616	HMF002616A	Colorectal	13/03/2018	0.48	1	1	1	TRUE	16617	FALSE		FALSE	FALSE	TRUE	MSS	HR_proficient	NA	NA	NA	90X
1458	HMF	HMF002619	HMF002619A	Colorectal	22/02/2017	0.58	1	1	1	TRUE	14103	FALSE		FALSE	FALSE	TRUE	MSS	HR_proficient	NA	TRUE	TRUE	90X
1459	HMF	HMF002620	HMF002620A	Colorectal	21/11/2017	0.26	1	1	1	TRUE	11951	FALSE		FALSE	FALSE	TRUE	MSS	HR_proficient	NA	NA	NA	90X
1460	HMF	HMF002627	HMF002627A	Colorectal	29/05/2017	0.26	1	1	1	TRUE	11062	FALSE		FALSE	TRUE	FALSE	MSS	HR_proficient	NA	TRUE	TRUE	90X
1461	HMF	HMF002628	HMF002628A	Colorectal	25/11/2016	0.32	1	1	1	TRUE	391381	FALSE		FALSE	FALSE	TRUE	MSI	cannot_be_determined	NA	NA	NA	90X
1462	HMF	HMF002656	HMF002656A	Colorectal	14/05/2018	0.69	1	1	1	TRUE	19562	FALSE		FALSE	TRUE	FALSE	MSS	HR_proficient	NA	TRUE	TRUE	90X
1463	HMF	HMF002660	HMF002660A	Colorectal	18/05/2016	0.46	1	1	1	TRUE	16019	FALSE		FALSE	FALSE	TRUE	MSS	HR_proficient	NA	TRUE	FALSE	90X
1464	HMF	HMF002679	HMF002679A	Colorectal	13/12/2017	0.6	1	1	1	TRUE	24046	FALSE		FALSE	FALSE	TRUE	MSS	HR_proficient	NA	TRUE	TRUE	90X
1465	HMF	HMF002682	HMF002682A	Colorectal	2015-02-12	0.54	1	1	1	TRUE	52363	FALSE		FALSE	FALSE	TRUE	MSS	HR_proficient	NA	FALSE	FALSE	90X
1466	HMF	HMF002688	HMF002688A	Colorectal	27/06/2018	0.24	1	1	1	TRUE	40444	FALSE		FALSE	FALSE	TRUE	MSS	HR_proficient	NA	FALSE	FALSE	90X
1467	HMF	HMF002694	HMF002694A	Colorectal	19/12/2017	0.85	1	1	1	TRUE	25337	FALSE		FALSE	FALSE	TRUE	MSS	HR_proficient	NA	TRUE	FALSE	90X
1468	HMF	HMF002696	HMF002696A	Colorectal	2017-10-10	0.63	1	1	1	TRUE	38569	FALSE		FALSE	FALSE	TRUE	MSS	HR_proficient	NA	NA	NA	90X
1469	HMF	HMF002703	HMF002703A	Colorectal	15/02/2017	0.76	1	1	1	TRUE	19185	FALSE		FALSE	FALSE	TRUE	MSS	HR_proficient	NA	FALSE	FALSE	90X
1470	HMF	HMF002719	HMF002719A	Colorectal	19/01/2017	0.34	1	1	1	TRUE	11608	FALSE		FALSE	FALSE	TRUE	MSS	HR_proficient	NA	TRUE	TRUE	90X
1471	HMF	HMF002724	HMF002724A	Colorectal	24/10/2017	0.38	1	2	1	TRUE	396870	FALSE		FALSE	FALSE	TRUE	MSI	cannot_be_determined	NA	NA	NA	90X
1472	HMF	HMF002724	HMF002724B	Colorectal	NA	0.52	2	2	1	FALSE	17847	TRUE	Duplicate biopsy	FALSE	FALSE	FALSE	MSS	HR_proficient	NA	NA	NA	90X
1473	HMF	HMF002739	HMF002739A	Colorectal	19/01/2017	0.41	1	1	1	TRUE	19546	FALSE		FALSE	FALSE	TRUE	MSS	HR_proficient	NA	NA	NA	90X
1474	HMF	HMF002741	HMF002741A	Colorectal	2017-12-10	0.56	1	1	1	TRUE	27530	FALSE		FALSE	FALSE	TRUE	MSS	HR_proficient	NA	TRUE	TRUE	90X
1475	HMF	HMF002748	HMF002748A	Colorectal	2018-06-02	0.59	1	1	1	TRUE	23389	FALSE		FALSE	FALSE	TRUE	MSS	HR_proficient	NA	TRUE	FALSE	90X
1476	HMF	HMF002750	HMF002750A	Colorectal	26/07/2018	0.58	1	1	1	TRUE	14296	FALSE		FALSE	FALSE	TRUE	MSS	HR_proficient	NA	TRUE	FALSE	90X
1477	HMF	HMF002769	HMF002769A	Colorectal	2017-07-12	0.68	1	1	1	TRUE	27480	FALSE		FALSE	TRUE	FALSE	MSS	HR_proficient	NA	TRUE	FALSE	90X
1478	HMF	HMF002776	HMF002776A	Colorectal	2017-10-01	0.48	1	1	1	TRUE	25067	FALSE		FALSE	FALSE	TRUE	MSS	HR_proficient	NA	TRUE	FALSE	60X
1479	HMF	HMF002777	HMF002777A	Colorectal	19/05/2017	0.39	1	1	1	TRUE	8170	FALSE		FALSE	FALSE	TRUE	MSS	HR_proficient	NA	TRUE	TRUE	90X
1480	HMF	HMF002782	HMF002782A	Colorectal	22/03/2017	0.82	1	2	1	TRUE	16936	FALSE		FALSE	FALSE	TRUE	MSS	HR_proficient	NA	NA	NA	90X
1481	HMF	HMF002782	HMF002782B	Colorectal	2017-11-10	0.74	2	2	1	FALSE	32349	TRUE	Duplicate biopsy	FALSE	FALSE	FALSE	MSS	HR_proficient	NA	NA	NA	90X
1482	HMF	HMF002787	HMF002787A	Colorectal	2017-12-01	0.83	1	1	1	TRUE	20060	FALSE		FALSE	FALSE	TRUE	MSS	HR_proficient	NA	FALSE	FALSE	90X
1483	HMF	HMF002795	HMF002795A	Colorectal	15/05/2018	0.92	1	1	1	TRUE	17910	FALSE		FALSE	FALSE	TRUE	MSS	HR_proficient	NA	FALSE	FALSE	90X
1484	HMF	HMF002800	HMF002800A	Colorectal	18/01/2017	0.52	1	1	1	TRUE	22845	FALSE		FALSE	FALSE	TRUE	MSS	HR_proficient	NA	TRUE	TRUE	90X
1485	HMF	HMF002804	HMF002804A	Colorectal	19/09/2017	0.24	1	1	1	TRUE	28548	FALSE		FALSE	TRUE	FALSE	MSS	HR_proficient	NA	NA	NA	90X
1486	HMF	HMF002810	HMF002810A	Colorectal	2017-01-06	0.33	1	2	1	FALSE	33132	TRUE	Duplicate biopsy	FALSE	FALSE	FALSE	MSS	HR_proficient	NA	NA	NA	90X
1487	HMF	HMF002810	HMF002810B	Colorectal	2017-03-01	0.3	2	2	1	TRUE	37007	FALSE		FALSE	FALSE	TRUE	MSS	HR_proficient	NA	TRUE	FALSE	90X
1488	HMF	HMF002811	HMF002811A	Colorectal	28/12/2017	0.68	1	1	1	TRUE	17779	FALSE		FALSE	FALSE	TRUE	MSS	HR_proficient	NA	TRUE	FALSE	90X
1489	HMF	HMF002834	HMF002834A	Colorectal	20/06/2017	0.24	1	1	1	TRUE	17652	FALSE		FALSE	FALSE	TRUE	MSS	HR_proficient	NA	TRUE	FALSE	90X
1490	HMF	HMF002847	HMF002847A	Colorectal	2018-09-04	0.46	1	1	1	TRUE	26196	FALSE		FALSE	FALSE	TRUE	MSS	HR_proficient	NA	TRUE	TRUE	90X
1491	HMF	HMF002848	HMF002848A	Colorectal	2018-05-07	0.62	1	1	1	TRUE	14400	FALSE		FALSE	FALSE	TRUE	MSS	HR_proficient	NA	NA	NA	90X
1492	HMF	HMF002861	HMF002861A	Colorectal	29/12/2016	0.82	1	1	1	TRUE	10010	FALSE		FALSE	FALSE	TRUE	MSS	HR_proficient	NA	NA	NA	90X
1493	HMF	HMF002864	HMF002864A	Colorectal	2017-02-11	0.79	1	2	1	FALSE	17915	TRUE	Duplicate biopsy	FALSE	FALSE	FALSE	MSS	HR_proficient	NA	NA	NA	90X
1494	HMF	HMF002864	HMF002864B	Colorectal	2017-12-05	0.69	2	2	1	TRUE	17143	FALSE		FALSE	FALSE	TRUE	MSS	HR_proficient	NA	TRUE	FALSE	90X
1495	HMF	HMF002865	HMF002865A	Colorectal	2018-11-01	0.78	1	1	1	TRUE	12998	FALSE		FALSE	FALSE	TRUE	MSS	HR_proficient	NA	TRUE	TRUE	90X
1496	HMF	HMF002869	HMF002869A	Colorectal	2017-10-10	0.28	1	1	1	TRUE	25396	FALSE		FALSE	FALSE	TRUE	MSS	HR_proficient	NA	FALSE	FALSE	90X
1497	HMF	HMF002877	HMF002877A	Colorectal	14/09/2018	0.22	1	3	1	FALSE	29934	TRUE	Duplicate biopsy	FALSE	FALSE	FALSE	MSS	HR_proficient	NA	NA	NA	90X
1498	HMF	HMF002877	HMF002877B	Colorectal	2018-05-03	0.65	2	3	1	TRUE	37989	FALSE		FALSE	FALSE	TRUE	MSS	HR_proficient	NA	TRUE	FALSE	90X
1499	HMF	HMF002877	HMF002877C	Colorectal	2019-07-02	0.58	3	3	1	FALSE	40138	TRUE	Duplicate biopsy	FALSE	FALSE	FALSE	MSS	HR_proficient	NA	NA	NA	90X
1500	HMF	HMF002884	HMF002884A	Colorectal	2016-02-11	0.22	1	1	1	TRUE	17279	FALSE		FALSE	FALSE	TRUE	MSS	HR_proficient	NA	TRUE	TRUE	90X
1501	HMF	HMF002897	HMF002897A	Colorectal	29/11/2017	0.75	1	1	1	TRUE	18617	FALSE		FALSE	FALSE	TRUE	MSS	HR_proficient	NA	TRUE	FALSE	90X
1502	HMF	HMF002907	HMF002907A	Colorectal	24/01/2018	0.92	1	1	1	TRUE	16447	FALSE		FALSE	FALSE	TRUE	MSS	HR_proficient	NA	NA	NA	90X
1503	HMF	HMF002933	HMF002933A	Colorectal	27/02/2018	0.5	1	1	1	TRUE	13615	FALSE		FALSE	FALSE	TRUE	MSS	HR_proficient	NA	TRUE	FALSE	90X
1504	HMF	HMF002942	HMF002942A	Colorectal	28/11/2017	0.72	1	1	1	TRUE	24606	FALSE		FALSE	FALSE	TRUE	MSS	HR_proficient	NA	TRUE	FALSE	90X
1505	HMF	HMF002949	HMF002949A	Colorectal	24/11/2017	0.52	1	1	1	TRUE	9136	FALSE		FALSE	FALSE	TRUE	MSS	HR_proficient	NA	NA	NA	90X
1506	HMF	HMF002957	HMF002957A	Colorectal	2017-01-03	0.56	1	1	1	TRUE	46754	FALSE		FALSE	FALSE	TRUE	MSS	HR_proficient	NA	TRUE	FALSE	90X
1507	HMF	HMF002967	HMF002967A	Colorectal	2017-09-10	0.74	1	1	1	TRUE	38804	FALSE		FALSE	FALSE	TRUE	MSS	HR_proficient	NA	TRUE	TRUE	90X
1508	HMF	HMF002976	HMF002976A	Colorectal	22/05/2018	0.55	1	1	1	TRUE	32137	FALSE		FALSE	FALSE	TRUE	MSS	HR_proficient	NA	TRUE	TRUE	90X
1509	HMF	HMF002990	HMF002990A	Colorectal	19/10/2016	0.39	1	1	1	TRUE	16463	FALSE		FALSE	FALSE	TRUE	MSS	HR_proficient	NA	NA	NA	90X
1510	HMF	HMF002994	HMF002994A	Colorectal	16/01/2017	0.36	1	1	1	TRUE	13216	FALSE		FALSE	TRUE	FALSE	MSS	HR_proficient	NA	TRUE	FALSE	90X
1511	HMF	HMF002998	HMF002998A	Colorectal	22/05/2018	0.49	1	1	1	TRUE	29374	FALSE		FALSE	FALSE	TRUE	MSS	HR_proficient	NA	FALSE	FALSE	90X
1512	HMF	HMF003014	HMF003014A	Colorectal	14/07/2017	0.64	1	1	1	TRUE	19069	FALSE		FALSE	TRUE	FALSE	MSS	HR_proficient	NA	FALSE	FALSE	90X
1513	HMF	HMF003029	HMF003029A	Colorectal	13/06/2017	0.65	1	1	1	TRUE	13335	FALSE		FALSE	FALSE	TRUE	MSS	HR_proficient	NA	FALSE	FALSE	90X
1514	HMF	HMF003030	HMF003030A	Colorectal	26/07/2018	0.68	1	1	1	TRUE	39099	FALSE		FALSE	FALSE	TRUE	MSS	HR_proficient	NA	TRUE	FALSE	60X
1515	HMF	HMF003048	HMF003048A	Colorectal	22/05/2018	0.5	1	1	1	TRUE	19324	FALSE		FALSE	FALSE	TRUE	MSS	HR_proficient	NA	TRUE	FALSE	90X
1516	HMF	HMF003051	HMF003051A	Colorectal	2017-02-06	0.37	1	1	1	TRUE	25592	FALSE		FALSE	FALSE	TRUE	MSS	HR_proficient	NA	NA	NA	90X
1517	HMF	HMF003057	HMF003057A	Colorectal	2018-05-07	0.9	1	1	1	TRUE	10725	FALSE		FALSE	FALSE	TRUE	MSS	HR_proficient	NA	NA	NA	90X
1518	HMF	HMF003058	HMF003058A	Colorectal	2017-06-06	0.31	1	1	1	TRUE	16776	FALSE		FALSE	FALSE	TRUE	MSS	HR_proficient	NA	TRUE	TRUE	90X
1519	HMF	HMF003061	HMF003061A	Colorectal	22/07/2016	0.75	1	1	1	TRUE	17168	FALSE		FALSE	FALSE	TRUE	MSS	HR_proficient	NA	NA	NA	90X
1520	HMF	HMF003067	HMF003067A	Colorectal	2018-10-04	0.51	1	1	1	TRUE	26014	FALSE		FALSE	FALSE	TRUE	MSS	HR_proficient	NA	TRUE	FALSE	90X
1521	HMF	HMF003100	HMF003100A	Colorectal	23/02/2018	0.24	1	1	1	TRUE	19597	FALSE		FALSE	FALSE	TRUE	MSS	HR_proficient	NA	FALSE	FALSE	90X
1522	HMF	HMF003125	HMF003125A	Colorectal	2018-06-02	0.39	1	1	1	TRUE	42520	FALSE		FALSE	FALSE	TRUE	MSS	HR_proficient	NA	FALSE	TRUE	90X
1523	HMF	HMF003128	HMF003128A	Colorectal	23/05/2018	0.47	1	1	1	TRUE	46079	FALSE		FALSE	TRUE	FALSE	MSS	HR_proficient	NA	TRUE	TRUE	90X
1524	HMF	HMF003133	HMF003133A	Colorectal	29/11/2016	0.47	1	1	1	TRUE	10161	FALSE		FALSE	FALSE	TRUE	MSS	HR_proficient	NA	NA	NA	90X
1525	HMF	HMF003137	HMF003137A	Colorectal	26/01/2018	0.28	1	1	1	TRUE	9433	FALSE		FALSE	FALSE	TRUE	MSS	HR_proficient	NA	NA	NA	90X
1526	HMF	HMF003139	HMF003139A	Colorectal	20/06/2017	0.27	1	1	1	TRUE	8198	FALSE		FALSE	FALSE	TRUE	MSS	HR_proficient	NA	TRUE	FALSE	90X
1527	HMF	HMF003140	HMF003140A	Colorectal	2017-03-08	0.39	1	1	1	TRUE	17976	FALSE		FALSE	FALSE	TRUE	MSS	HR_proficient	NA	FALSE	TRUE	90X
1528	HMF	HMF003146	HMF003146A	Colorectal	2018-03-05	0.34	1	1	1	TRUE	43522	FALSE		FALSE	FALSE	TRUE	MSS	HR_proficient	NA	TRUE	FALSE	90X
1529	HMF	HMF003151	HMF003151A	Colorectal	23/11/2017	0.59	1	1	1	TRUE	19373	FALSE		FALSE	TRUE	FALSE	MSS	HR_proficient	NA	NA	NA	90X
1530	HMF	HMF003169	HMF003169A	Colorectal	2018-11-05	0.69	1	2	1	TRUE	8520	FALSE		FALSE	FALSE	TRUE	MSS	HR_proficient	NA	NA	NA	90X
1531	HMF	HMF003169	HMF003169B	Colorectal	NA	0.25	2	2	1	FALSE	6179	TRUE	Duplicate biopsy	FALSE	FALSE	FALSE	MSS	HR_proficient	NA	NA	NA	90X
1532	HMF	HMF003177	HMF003177A	Colorectal	2018-12-04	0.3	1	1	1	TRUE	7575	FALSE		FALSE	FALSE	TRUE	MSS	HR_proficient	NA	NA	NA	90X
1533	HMF	HMF003187	HMF003187A	Colorectal	17/07/2017	0.49	1	1	1	TRUE	22739	FALSE		FALSE	FALSE	TRUE	MSS	HR_proficient	NA	FALSE	FALSE	90X
1534	HMF	HMF003188	HMF003188A	Colorectal	2017-05-09	0.34	1	1	1	TRUE	16315	FALSE		FALSE	FALSE	TRUE	MSS	HR_proficient	NA	TRUE	TRUE	90X
1535	HMF	HMF003195	HMF003195A	Colorectal	21/12/2017	0.78	1	1	1	TRUE	38677	FALSE		FALSE	FALSE	TRUE	MSS	HR_proficient	NA	TRUE	TRUE	90X
1536	HMF	HMF003197	HMF003197A	Colorectal	25/07/2017	0.71	1	1	1	TRUE	16757	FALSE		FALSE	FALSE	TRUE	MSS	HR_proficient	NA	TRUE	FALSE	90X
1537	HMF	HMF003204	HMF003204A	Colorectal	23/10/2017	0.73	1	1	1	TRUE	18295	FALSE		FALSE	FALSE	TRUE	MSS	HR_proficient	NA	TRUE	TRUE	90X
1538	HMF	HMF003208	HMF003208A	Colorectal	21/02/2017	0.45	1	1	1	TRUE	19698	FALSE		FALSE	FALSE	TRUE	MSS	HR_proficient	NA	FALSE	FALSE	90X
1539	HMF	HMF003215	HMF003215A	Colorectal	29/05/2018	0.34	1	1	1	TRUE	18020	FALSE		FALSE	FALSE	TRUE	MSS	HR_proficient	NA	TRUE	FALSE	90X
1540	HMF	HMF003218	HMF003218A	Colorectal	28/11/2016	0.35	1	1	1	TRUE	28064	FALSE		FALSE	FALSE	TRUE	MSS	HR_proficient	NA	TRUE	TRUE	90X
1541	HMF	HMF003221	HMF003221A	Colorectal	20/12/2018	0.53	1	1	1	TRUE	19504	FALSE		FALSE	FALSE	TRUE	MSS	HR_proficient	NA	TRUE	FALSE	90X
1542	HMF	HMF003234	HMF003234A	Colorectal	2017-11-07	0.51	1	1	1	TRUE	19165	FALSE		FALSE	FALSE	TRUE	MSS	HR_proficient	NA	TRUE	FALSE	90X
1543	HMF	HMF003235	HMF003235A	Colorectal	14/06/2018	0.83	1	1	1	TRUE	12773	FALSE		FALSE	FALSE	TRUE	MSS	HR_proficient	NA	NA	NA	90X
1544	HMF	HMF003262	HMF003262A	Colorectal	2018-07-05	0.71	1	1	1	TRUE	19748	FALSE		FALSE	TRUE	FALSE	MSS	HR_proficient	NA	NA	NA	90X
1545	HMF	HMF003263	HMF003263A	Colorectal	20/06/2018	0.73	1	1	1	TRUE	15049	FALSE		FALSE	FALSE	TRUE	MSS	HR_proficient	NA	NA	NA	90X
1546	HMF	HMF003267	HMF003267A	Colorectal	19/09/2017	0.37	1	1	1	TRUE	34173	FALSE		FALSE	FALSE	TRUE	MSS	HR_proficient	NA	FALSE	FALSE	90X
1547	HMF	HMF003277	HMF003277A	Colorectal	22/11/2017	0.42	1	1	1	TRUE	39434	FALSE		FALSE	FALSE	TRUE	MSS	HR_proficient	NA	TRUE	TRUE	90X
1548	HMF	HMF003285	HMF003285A	Colorectal	25/09/2017	0.44	1	1	1	TRUE	17852	FALSE		FALSE	FALSE	TRUE	MSS	HR_proficient	NA	NA	NA	90X
1549	HMF	HMF003289	HMF003289A	Colorectal	17/04/2018	0.44	1	1	1	TRUE	28108	FALSE		FALSE	FALSE	TRUE	MSS	HR_proficient	NA	TRUE	FALSE	90X
1550	HMF	HMF003298	HMF003298A	Colorectal	2017-01-02	0.84	1	1	1	TRUE	25890	FALSE		FALSE	FALSE	TRUE	MSS	HR_proficient	NA	TRUE	FALSE	90X
1551	HMF	HMF003305	HMF003305A	Colorectal	2017-11-10	0.39	1	1	1	TRUE	13071	FALSE		FALSE	FALSE	TRUE	MSS	HR_proficient	NA	FALSE	FALSE	90X
1552	HMF	HMF003322	HMF003322A	Colorectal	2016-05-09	0.54	1	1	1	TRUE	19743	FALSE		FALSE	FALSE	TRUE	MSS	HR_proficient	NA	NA	NA	90X
1553	HMF	HMF003323	HMF003323A	Colorectal	2016-08-11	0.71	1	1	1	TRUE	1031568	FALSE		FALSE	FALSE	TRUE	MSI	cannot_be_determined	NA	TRUE	FALSE	90X
1554	HMF	HMF003324	HMF003324A	Colorectal	23/01/2017	0.49	1	1	1	TRUE	17527	FALSE		FALSE	FALSE	TRUE	MSS	HR_proficient	NA	TRUE	FALSE	90X
1555	HMF	HMF003344	HMF003344A	Colorectal	2017-09-06	0.61	1	1	1	TRUE	18022	FALSE		FALSE	FALSE	TRUE	MSS	HR_proficient	NA	FALSE	FALSE	90X
1556	HMF	HMF003345	HMF003345A	Colorectal	2017-12-05	0.48	1	1	1	TRUE	807432	FALSE		FALSE	FALSE	TRUE	MSI	cannot_be_determined	NA	FALSE	FALSE	90X
1557	HMF	HMF003349	HMF003349A	Colorectal	30/10/2017	0.51	1	1	1	TRUE	24193	FALSE		FALSE	FALSE	TRUE	MSS	HR_proficient	NA	TRUE	TRUE	90X
1558	HMF	HMF003352	HMF003352A	Colorectal	2017-02-10	0.45	1	1	1	TRUE	13301	FALSE		FALSE	FALSE	TRUE	MSS	HR_proficient	NA	FALSE	TRUE	90X
1559	HMF	HMF003360	HMF003360A	Colorectal	14/08/2018	0.27	1	1	1	TRUE	19948	FALSE		FALSE	FALSE	TRUE	MSS	HR_proficient	NA	TRUE	FALSE	90X
1560	HMF	HMF003361	HMF003361A	Colorectal	21/07/2017	0.49	1	1	1	TRUE	384286	FALSE		FALSE	FALSE	TRUE	MSI	cannot_be_determined	NA	NA	NA	90X
1561	HMF	HMF003369	HMF003369A	Colorectal	2017-12-12	0.46	1	1	1	TRUE	22637	FALSE		FALSE	TRUE	FALSE	MSS	HR_proficient	NA	NA	NA	90X
1562	HMF	HMF003371	HMF003371A	Colorectal	2018-09-05	0.92	1	1	1	TRUE	11248	FALSE		FALSE	FALSE	TRUE	MSS	HR_proficient	NA	NA	NA	90X
1563	HMF	HMF003378	HMF003378A	Colorectal	2016-08-02	0.67	1	1	1	TRUE	19848	FALSE		FALSE	FALSE	TRUE	MSS	HR_proficient	NA	TRUE	FALSE	90X
1564	HMF	HMF003383	HMF003383A	Colorectal	2017-03-08	0.48	1	1	1	TRUE	25777	FALSE		FALSE	FALSE	TRUE	MSS	HR_proficient	NA	TRUE	FALSE	90X
1565	HMF	HMF003387	HMF003387A	Colorectal	NA	0.58	1	1	1	TRUE	787667	FALSE		FALSE	FALSE	TRUE	MSI	cannot_be_determined	NA	NA	NA	90X
1566	HMF	HMF003388	HMF003388A	Colorectal	2017-03-02	0.23	1	1	1	TRUE	9781	FALSE		FALSE	FALSE	TRUE	MSS	HR_proficient	NA	FALSE	TRUE	90X
1567	HMF	HMF003394	HMF003394A	Colorectal	2018-09-03	0.78	1	1	1	TRUE	21680	FALSE		FALSE	FALSE	TRUE	MSS	HR_proficient	NA	TRUE	FALSE	90X
1568	HMF	HMF003404	HMF003404A	Colorectal	2018-07-03	0.62	1	1	1	TRUE	7580	FALSE		FALSE	FALSE	TRUE	MSS	HR_proficient	NA	TRUE	FALSE	90X
1569	HMF	HMF003418	HMF003418A	Colorectal	19/02/2016	0.55	1	1	1	TRUE	13749	FALSE		FALSE	TRUE	FALSE	MSS	HR_proficient	NA	TRUE	FALSE	90X
1570	HMF	HMF003437	HMF003437A	Colorectal	2018-05-02	0.54	1	1	1	TRUE	22718	FALSE		FALSE	TRUE	FALSE	MSS	HR_proficient	NA	NA	NA	90X
1571	HMF	HMF003444	HMF003444A	Colorectal	24/08/2017	0.26	1	1	1	TRUE	13104	FALSE		FALSE	FALSE	TRUE	MSS	HR_proficient	NA	TRUE	TRUE	90X
1572	HMF	HMF003445	HMF003445A	Colorectal	20/03/2018	0.28	1	1	1	TRUE	25203	FALSE		FALSE	FALSE	TRUE	MSS	HR_proficient	NA	TRUE	FALSE	90X
1573	HMF	HMF003461	HMF003461A	Colorectal	2016-09-03	0.64	1	1	1	TRUE	45242	FALSE		FALSE	FALSE	TRUE	MSS	HR_proficient	NA	TRUE	FALSE	90X
1574	HMF	HMF003468	HMF003468A	Colorectal	14/11/2017	0.44	1	1	1	TRUE	9372	FALSE		FALSE	FALSE	TRUE	MSS	HR_proficient	NA	NA	NA	90X
1575	HMF	HMF003470	HMF003470A	Colorectal	18/09/2017	0.49	1	1	1	TRUE	21657	FALSE		FALSE	FALSE	TRUE	MSS	HR_proficient	NA	TRUE	FALSE	90X
1576	HMF	HMF003472	HMF003472A	Colorectal	16/05/2018	0.29	1	1	1	TRUE	12068	FALSE		FALSE	FALSE	TRUE	MSS	HR_proficient	NA	NA	NA	90X
1577	HMF	HMF003483	HMF003483A	Colorectal	2017-10-11	0.5	1	1	1	TRUE	10327	FALSE		FALSE	FALSE	TRUE	MSS	HR_proficient	NA	NA	NA	90X
1578	HMF	HMF003489	HMF003489A	Colorectal	30/10/2018	0.57	1	1	1	TRUE	28192	FALSE		FALSE	FALSE	TRUE	MSS	HR_proficient	NA	FALSE	FALSE	90X
1579	HMF	HMF003492	HMF003492A	Colorectal	2017-04-12	0.71	1	1	1	TRUE	19053	FALSE		FALSE	FALSE	TRUE	MSS	HR_proficient	NA	NA	NA	90X
1580	HMF	HMF003515	HMF003515A	Colorectal	2017-05-12	0.84	1	1	1	TRUE	22048	FALSE		FALSE	FALSE	TRUE	MSS	HR_proficient	NA	TRUE	FALSE	90X
1581	HMF	HMF003533	HMF003533A	Colorectal	2018-11-05	0.71	2	2	2	TRUE	19462	FALSE		FALSE	FALSE	TRUE	MSS	HR_proficient	NA	NA	NA	90X
1582	HMF	HMF003539	HMF003539A	Colorectal	2018-06-02	0.79	1	1	1	TRUE	19774	FALSE		FALSE	FALSE	TRUE	MSS	HR_proficient	NA	NA	NA	90X
1583	HMF	HMF003543	HMF003543A	Colorectal	2017-04-10	0.47	1	1	1	TRUE	15983	FALSE		FALSE	TRUE	FALSE	MSS	HR_proficient	NA	FALSE	FALSE	90X
1584	HMF	HMF003558	HMF003558A	Colorectal	2017-02-10	0.38	1	1	1	TRUE	13882	FALSE		FALSE	FALSE	TRUE	MSS	HR_proficient	NA	TRUE	FALSE	90X
1585	HMF	HMF003564	HMF003564A	Colorectal	21/06/2018	0.53	1	1	1	TRUE	35920	FALSE		FALSE	FALSE	TRUE	MSS	HR_proficient	NA	NA	NA	90X
1586	HMF	HMF003565	HMF003565A	Colorectal	24/10/2017	0.83	1	1	1	TRUE	13508	FALSE		FALSE	FALSE	TRUE	MSS	HR_proficient	NA	TRUE	FALSE	90X
1587	HMF	HMF003576	HMF003576A	Colorectal	2017-10-01	0.27	1	1	1	TRUE	9268	FALSE		FALSE	FALSE	TRUE	MSS	HR_proficient	NA	TRUE	TRUE	90X
1588	HMF	HMF003606	HMF003606A	Colorectal	21/06/2017	0.67	1	1	1	TRUE	24551	FALSE		FALSE	FALSE	TRUE	MSS	HR_proficient	NA	TRUE	FALSE	90X
1589	HMF	HMF003610	HMF003610A	Colorectal	2017-04-10	0.52	1	1	1	TRUE	15271	FALSE		FALSE	FALSE	TRUE	MSS	HR_proficient	NA	NA	NA	90X
1590	HMF	HMF003619	HMF003619A	Colorectal	2018-01-03	0.56	1	1	1	TRUE	18589	FALSE		FALSE	FALSE	TRUE	MSS	HR_proficient	NA	NA	NA	90X
1591	HMF	HMF003627	HMF003627A	Colorectal	22/08/2017	0.42	1	1	1	TRUE	28426	FALSE		FALSE	TRUE	FALSE	MSS	HR_proficient	NA	TRUE	TRUE	90X
1592	HMF	HMF003634	HMF003634A	Colorectal	17/11/2017	0.85	1	1	1	TRUE	17962	FALSE		FALSE	FALSE	TRUE	MSS	HR_proficient	NA	TRUE	FALSE	90X
1593	HMF	HMF003653	HMF003653A	Colorectal	26/01/2018	0.6	1	2	1	TRUE	15070	FALSE		FALSE	FALSE	TRUE	MSS	HR_proficient	NA	NA	NA	90X
1594	HMF	HMF003653	HMF003653B	Colorectal	13/12/2018	0.94	2	2	1	FALSE	18593	TRUE	Duplicate biopsy	FALSE	FALSE	FALSE	MSS	HR_proficient	NA	NA	NA	90X
1595	HMF	HMF003654	HMF003654A	Colorectal	NA	0.44	1	1	1	TRUE	13743	FALSE		FALSE	FALSE	TRUE	MSS	HR_proficient	NA	NA	NA	90X
1596	HMF	HMF003669	HMF003669A	Colorectal	2018-11-01	0.45	1	1	1	TRUE	30154	FALSE		FALSE	TRUE	FALSE	MSS	HR_proficient	NA	TRUE	FALSE	90X
1597	HMF	HMF003675	HMF003675A	Colorectal	2016-04-10	0.34	1	1	1	TRUE	13637	FALSE		FALSE	FALSE	TRUE	MSS	HR_proficient	NA	NA	NA	90X
1598	HMF	HMF003682	HMF003682A	Colorectal	31/03/2017	0.65	1	1	1	TRUE	15950	FALSE		FALSE	TRUE	FALSE	MSS	HR_proficient	NA	NA	NA	90X
1599	HMF	HMF003690	HMF003690A	Colorectal	28/03/2018	0.64	1	1	1	TRUE	16616	FALSE		FALSE	FALSE	TRUE	MSS	HR_proficient	NA	FALSE	FALSE	90X
1600	HMF	HMF003696	HMF003696A	Colorectal	2017-07-06	0.27	1	1	1	TRUE	33563	FALSE		FALSE	FALSE	TRUE	MSS	HR_proficient	NA	TRUE	FALSE	90X
1601	HMF	HMF003713	HMF003713A	Colorectal	30/08/2017	0.46	1	1	1	TRUE	17662	FALSE		FALSE	FALSE	TRUE	MSS	HR_proficient	NA	TRUE	TRUE	90X
1602	HMF	HMF003717	HMF003717A	Colorectal	2017-10-03	0.59	1	1	1	TRUE	21022	FALSE		FALSE	FALSE	TRUE	MSS	HR_proficient	NA	TRUE	FALSE	90X
1603	HMF	HMF003725	HMF003725A	Colorectal	14/12/2017	0.46	1	1	1	TRUE	29479	FALSE		FALSE	FALSE	TRUE	MSS	HR_proficient	NA	NA	NA	90X
1604	HMF	HMF003727	HMF003727A	Colorectal	2018-06-03	0.49	1	1	1	TRUE	18348	FALSE		FALSE	FALSE	TRUE	MSS	HR_proficient	NA	FALSE	FALSE	90X
1605	HMF	HMF003729	HMF003729A	Colorectal	23/11/2017	0.21	1	1	1	TRUE	16904	FALSE		FALSE	FALSE	TRUE	MSS	HR_proficient	NA	NA	NA	90X
1606	HMF	HMF003757	HMF003757A	Colorectal	2017-10-05	0.43	1	1	1	TRUE	26351	FALSE		FALSE	FALSE	TRUE	MSS	HR_proficient	NA	TRUE	FALSE	90X
1607	HMF	HMF003759	HMF003759A	Colorectal	2017-06-06	0.84	1	1	1	TRUE	28144	FALSE		FALSE	FALSE	TRUE	MSS	HR_proficient	NA	TRUE	FALSE	90X
1608	HMF	HMF003777	HMF003777A	Colorectal	19/10/2017	0.67	1	1	1	TRUE	18160	FALSE		FALSE	FALSE	TRUE	MSS	HR_proficient	NA	FALSE	FALSE	90X
1609	HMF	HMF003779	HMF003779A	Colorectal	26/02/2016	0.69	1	1	1	TRUE	25588	FALSE		FALSE	FALSE	TRUE	MSS	HR_proficient	NA	FALSE	FALSE	90X
1610	HMF	HMF003782	HMF003782A	Colorectal	16/06/2016	0.27	1	1	1	TRUE	9577	FALSE		FALSE	FALSE	TRUE	MSS	HR_proficient	NA	NA	NA	90X
1611	HMF	HMF003786	HMF003786A	Colorectal	2018-12-04	0.54	1	1	1	TRUE	17407	FALSE		FALSE	FALSE	TRUE	MSS	HR_proficient	NA	TRUE	FALSE	90X
1612	HMF	HMF003805	HMF003805A	Colorectal	2018-06-02	0.48	1	1	1	TRUE	16471	FALSE		FALSE	TRUE	FALSE	MSS	HR_proficient	NA	TRUE	FALSE	90X
1613	HMF	HMF003819	HMF003819A	Colorectal	2019-05-04	0.71	1	1	1	TRUE	35275	FALSE		FALSE	FALSE	TRUE	MSS	HR_proficient	NA	TRUE	TRUE	90X
1614	HMF	HMF003832	HMF003832A	Colorectal	NA	0.35	1	1	1	TRUE	12459	FALSE		FALSE	FALSE	TRUE	MSS	HR_proficient	NA	NA	NA	90X
1615	HMF	HMF003836	HMF003836A	Colorectal	NA	0.52	1	1	1	TRUE	13819	FALSE		FALSE	FALSE	TRUE	MSS	HR_proficient	NA	NA	NA	90X
1616	HMF	HMF003873	HMF003873A	Colorectal	2019-02-04	0.48	1	1	1	TRUE	19982	FALSE		FALSE	FALSE	TRUE	MSS	HR_proficient	NA	TRUE	FALSE	90X
1617	HMF	HMF003879	HMF003879A	Colorectal	NA	0.22	1	1	1	TRUE	22128	FALSE		FALSE	FALSE	TRUE	MSS	HR_proficient	NA	NA	NA	90X
1618	HMF	HMF003895	HMF003895A	Colorectal	18/04/2019	0.35	1	1	1	TRUE	16506	FALSE		FALSE	FALSE	TRUE	MSS	HR_proficient	NA	TRUE	FALSE	90X
1619	HMF	HMF003904	HMF003904A	Colorectal	NA	0.38	1	1	1	TRUE	16482	FALSE		FALSE	FALSE	TRUE	MSS	HR_proficient	NA	NA	NA	90X
1620	HMF	HMF003906	HMF003906A	Colorectal	NA	0.54	1	1	1	TRUE	22878	FALSE		FALSE	FALSE	TRUE	MSS	HR_proficient	NA	NA	NA	90X
1621	HMF	HMF003962	HMF003962A	Colorectal	2019-01-03	0.52	1	1	1	TRUE	622777	FALSE		FALSE	FALSE	TRUE	MSI	cannot_be_determined	NA	NA	NA	90X
1622	HMF	HMF003965	HMF003965A	Colorectal	NA	0.27	1	1	1	TRUE	21752	FALSE		FALSE	FALSE	TRUE	MSS	HR_proficient	NA	NA	NA	90X
1623	HMF	HMF004000	HMF004000A	Colorectal	2019-01-02	0.48	1	1	1	TRUE	552298	FALSE		FALSE	FALSE	TRUE	MSI	cannot_be_determined	NA	NA	NA	90X
1624	HMF	HMF004009	HMF004009A	Colorectal	NA	0.43	1	1	1	TRUE	16194	FALSE		FALSE	FALSE	TRUE	MSS	HR_proficient	NA	NA	NA	90X
1625	HMF	HMF004018	HMF004018A	Colorectal	NA	0.41	1	1	1	TRUE	23796	FALSE		FALSE	FALSE	TRUE	MSS	HR_proficient	NA	NA	NA	90X
1626	HMF	HMF004031	HMF004031A	Colorectal	NA	0.44	1	1	1	TRUE	708224	FALSE		FALSE	FALSE	TRUE	MSI	cannot_be_determined	NA	NA	NA	90X
1627	HMF	HMF004034	HMF004034A	Colorectal	NA	0.42	1	1	1	TRUE	11864	FALSE		FALSE	FALSE	TRUE	MSS	HR_proficient	NA	NA	NA	90X
1628	HMF	HMF004043	HMF004043A	Colorectal	NA	0.45	1	1	1	TRUE	13476	FALSE		FALSE	FALSE	TRUE	MSS	HR_proficient	NA	NA	NA	90X
1629	HMF	HMF004051	HMF004051A	Colorectal	26/02/2019	0.92	1	1	1	TRUE	5183	FALSE		FALSE	FALSE	TRUE	MSS	HR_proficient	NA	TRUE	FALSE	90X
1630	HMF	HMF004064	HMF004064A	Colorectal	NA	0.34	1	1	1	TRUE	12166	FALSE		FALSE	FALSE	TRUE	MSS	HR_proficient	NA	NA	NA	90X
1631	HMF	HMF004065	HMF004065A	Colorectal	NA	0.35	1	1	1	TRUE	25102	FALSE		FALSE	FALSE	TRUE	MSS	HR_deficient	NA	NA	NA	90X
1632	HMF	HMF004076	HMF004076A	Colorectal	NA	0.26	1	1	1	TRUE	10079	FALSE		FALSE	FALSE	TRUE	MSS	HR_proficient	NA	NA	NA	90X
1633	HMF	HMF004120	HMF004120A	Colorectal	NA	0.65	1	1	1	TRUE	13974	FALSE		FALSE	FALSE	TRUE	MSS	HR_proficient	NA	NA	NA	90X
1634	HMF	HMF004126	HMF004126A	Colorectal	NA	0.73	1	1	1	TRUE	11732	FALSE		FALSE	FALSE	TRUE	MSS	HR_proficient	NA	NA	NA	90X
1635	HMF	HMF004138	HMF004138A	Colorectal	2019-11-01	0.49	1	1	1	TRUE	18519	FALSE		FALSE	FALSE	TRUE	MSS	HR_proficient	NA	TRUE	FALSE	90X
1636	HMF	HMF004141	HMF004141A	Colorectal	NA	0.74	1	1	1	TRUE	13611	FALSE		FALSE	FALSE	TRUE	MSS	HR_proficient	NA	NA	NA	90X
1637	HMF	HMF004142	HMF004142A	Colorectal	NA	0.62	1	1	1	TRUE	9871	FALSE		FALSE	FALSE	TRUE	MSS	HR_proficient	NA	NA	NA	90X
1638	HMF	HMF004147	HMF004147A	Colorectal	23/04/2019	0.71	1	1	1	TRUE	838199	FALSE		FALSE	FALSE	TRUE	MSI	cannot_be_determined	NA	NA	NA	90X
1639	HMF	HMF004154	HMF004154A	Colorectal	NA	0.63	1	1	1	TRUE	15830	FALSE		FALSE	TRUE	FALSE	MSS	HR_proficient	NA	NA	NA	90X
1640	HMF	HMF004156	HMF004156A	Colorectal	NA	0.58	1	1	1	TRUE	23582	FALSE		FALSE	FALSE	TRUE	MSS	HR_proficient	NA	NA	NA	90X
1641	HMF	HMF004185	HMF004185A	Colorectal	15/04/2019	0.87	1	1	1	TRUE	10897	FALSE		FALSE	FALSE	TRUE	MSS	HR_proficient	NA	TRUE	FALSE	90X
1642	HMF	HMF004197	HMF004197A	Colorectal	2019-03-06	0.23	1	1	1	TRUE	18455	FALSE		FALSE	FALSE	TRUE	MSS	HR_proficient	NA	TRUE	FALSE	90X
1643	HMF	HMF004206	HMF004206A	Colorectal	2019-11-01	0.51	1	1	1	TRUE	40433	FALSE		FALSE	FALSE	TRUE	MSS	HR_proficient	NA	TRUE	TRUE	90X
1644	HMF	HMF004209	HMF004209A	Colorectal	25/03/2019	0.63	1	1	1	TRUE	26273	FALSE		FALSE	FALSE	TRUE	MSS	HR_proficient	NA	TRUE	FALSE	90X
1645	HMF	HMF004212	HMF004212A	Colorectal	NA	0.59	1	1	1	TRUE	16077	FALSE		FALSE	TRUE	FALSE	MSS	HR_proficient	NA	NA	NA	90X
1646	HMF	HMF004236	HMF004236A	Colorectal	NA	0.92	1	1	1	TRUE	15922	FALSE		FALSE	FALSE	TRUE	MSS	HR_proficient	NA	NA	NA	90X
1647	HMF	HMF004246	HMF004246A	Colorectal	NA	0.72	1	1	1	TRUE	14673	FALSE		FALSE	FALSE	TRUE	MSS	HR_proficient	NA	NA	NA	90X
1648	HMF	HMF004249	HMF004249A	Colorectal	2019-11-01	0.51	1	1	1	TRUE	785456	FALSE		FALSE	FALSE	TRUE	MSI	cannot_be_determined	NA	NA	NA	90X
1649	HMF	HMF004264	HMF004264A	Colorectal	NA	0.74	1	1	1	TRUE	23186	FALSE		FALSE	FALSE	TRUE	MSS	HR_proficient	NA	NA	NA	90X
1650	HMF	HMF004278	HMF004278A	Colorectal	NA	0.62	1	1	1	TRUE	21499	FALSE		FALSE	FALSE	TRUE	MSS	HR_proficient	NA	NA	NA	90X
1651	HMF	HMF004283	HMF004283A	Colorectal	NA	0.61	1	1	1	TRUE	16221	FALSE		FALSE	FALSE	TRUE	MSS	HR_proficient	NA	NA	NA	90X
1652	HMF	HMF004296	HMF004296A	Colorectal	NA	0.38	1	1	1	TRUE	30080	FALSE		FALSE	FALSE	TRUE	MSS	HR_proficient	NA	NA	NA	90X
1653	HMF	HMF004303	HMF004303A	Colorectal	NA	0.21	1	1	1	TRUE	4469	FALSE		FALSE	FALSE	TRUE	MSS	HR_proficient	NA	NA	NA	90X
1654	HMF	HMF004327	HMF004327A	Colorectal	NA	0.47	1	1	1	TRUE	2751	FALSE		FALSE	FALSE	TRUE	MSS	HR_proficient	NA	NA	NA	90X
1655	HMF	HMF004334	HMF004334A	Colorectal	NA	0.47	1	1	1	TRUE	18655	FALSE		FALSE	FALSE	TRUE	MSS	HR_proficient	NA	NA	NA	90X
1656	HMF	HMF004346	HMF004346A	Colorectal	NA	0.87	1	1	1	TRUE	20729	FALSE		FALSE	FALSE	TRUE	MSS	HR_proficient	NA	NA	NA	90X
1657	HMF	HMF004360	HMF004360A	Colorectal	NA	0.53	1	1	1	TRUE	17952	FALSE		FALSE	FALSE	TRUE	MSS	HR_proficient	NA	NA	NA	90X
1658	HMF	HMF004376	HMF004376A	Colorectal	NA	0.37	1	1	1	TRUE	12950	FALSE		FALSE	FALSE	TRUE	MSS	HR_proficient	NA	NA	NA	90X
1659	HMF	HMF004394	HMF004394A	Colorectal	NA	0.64	1	1	1	TRUE	14936	FALSE		FALSE	TRUE	FALSE	MSS	HR_proficient	NA	NA	NA	90X
1660	HMF	HMF004409	HMF004409A	Colorectal	NA	0.7	1	1	1	TRUE	14599	FALSE		FALSE	FALSE	TRUE	MSS	HR_proficient	NA	NA	NA	90X
1661	HMF	HMF004413	HMF004413A	Colorectal	NA	0.46	1	1	1	TRUE	28820	FALSE		FALSE	FALSE	TRUE	MSS	HR_proficient	NA	NA	NA	90X
1662	HMF	HMF004414	HMF004414A	Colorectal	NA	0.93	1	1	1	TRUE	13743	FALSE		FALSE	FALSE	TRUE	MSS	HR_proficient	NA	NA	NA	90X
1663	HMF	HMF004424	HMF004424A	Colorectal	NA	0.77	1	1	1	TRUE	7432	FALSE		FALSE	FALSE	TRUE	MSS	HR_proficient	NA	NA	NA	90X
1664	HMF	HMF004440	HMF004440A	Colorectal	NA	0.72	1	1	1	TRUE	15945	FALSE		FALSE	FALSE	TRUE	MSS	HR_proficient	NA	NA	NA	90X
1665	HMF	HMF004442	HMF004442A	Colorectal	NA	0.57	1	1	1	TRUE	8503	FALSE		FALSE	FALSE	TRUE	MSS	HR_proficient	NA	NA	NA	90X
1666	HMF	HMF004451	HMF004451A	Colorectal	NA	0.32	1	1	1	TRUE	36972	FALSE		FALSE	FALSE	TRUE	MSS	HR_proficient	NA	NA	NA	90X
1667	HMF	HMF004456	HMF004456A	Colorectal	NA	0.3	1	1	1	TRUE	11837	FALSE		FALSE	FALSE	TRUE	MSS	HR_proficient	NA	NA	NA	90X
1668	HMF	HMF004460	HMF004460A	Colorectal	NA	0.81	1	1	1	TRUE	24222	FALSE		FALSE	FALSE	TRUE	MSS	HR_proficient	NA	NA	NA	90X
1669	HMF	HMF004466	HMF004466A	Colorectal	NA	0.4	1	1	1	TRUE	11721	FALSE		FALSE	FALSE	TRUE	MSS	HR_proficient	NA	NA	NA	90X
1670	HMF	HMF004468	HMF004468A	Colorectal	NA	0.61	1	1	1	TRUE	23512	FALSE		FALSE	FALSE	TRUE	MSS	HR_proficient	NA	NA	NA	90X
1671	HMF	HMF004473	HMF004473A	Colorectal	NA	0.56	1	1	1	TRUE	15237	FALSE		FALSE	FALSE	TRUE	MSS	HR_proficient	NA	NA	NA	90X
1672	HMF	HMF004482	HMF004482A	Colorectal	NA	0.72	1	1	1	TRUE	14285	FALSE		FALSE	FALSE	TRUE	MSS	HR_proficient	NA	NA	NA	90X
1673	HMF	HMF004487	HMF004487B	Colorectal	NA	0.69	1	1	1	TRUE	22707	FALSE		FALSE	FALSE	TRUE	MSS	HR_proficient	NA	NA	NA	90X
1674	HMF	HMF004490	HMF004490A	Colorectal	NA	0.59	1	1	1	TRUE	28127	FALSE		FALSE	TRUE	FALSE	MSS	HR_proficient	NA	NA	NA	90X
1675	HMF	HMF004494	HMF004494A	Colorectal	NA	0.87	1	1	1	TRUE	18248	FALSE		FALSE	FALSE	TRUE	MSS	HR_proficient	NA	NA	NA	90X
1676	HMF	HMF004502	HMF004502A	Colorectal	NA	0.44	1	1	1	TRUE	11134	FALSE		FALSE	FALSE	TRUE	MSS	HR_proficient	NA	NA	NA	90X
1677	HMF	HMF004503	HMF004503A	Colorectal	NA	0.29	1	1	1	TRUE	12304	FALSE		FALSE	TRUE	FALSE	MSS	HR_proficient	NA	NA	NA	90X
1678	HMF	HMF004508	HMF004508A	Colorectal	NA	0.7	1	1	1	TRUE	16777	FALSE		FALSE	TRUE	FALSE	MSS	HR_proficient	NA	NA	NA	90X
1679	HMF	HMF004511	HMF004511A	Colorectal	NA	0.8	1	1	1	TRUE	20156	FALSE		FALSE	FALSE	TRUE	MSS	HR_proficient	NA	NA	NA	90X
1680	HMF	HMF004518	HMF004518A	Colorectal	NA	0.23	1	1	1	TRUE	11428	FALSE		FALSE	FALSE	TRUE	MSS	HR_proficient	NA	NA	NA	90X
1681	HMF	HMF004527	HMF004527A	Colorectal	NA	0.61	1	1	1	TRUE	16973	FALSE		FALSE	TRUE	FALSE	MSS	HR_proficient	NA	NA	NA	90X
1682	HMF	HMF004528	HMF004528A	Colorectal	NA	0.89	1	1	1	TRUE	38526	FALSE		FALSE	FALSE	TRUE	MSS	HR_proficient	NA	NA	NA	90X
1683	HMF	HMF004535	HMF004535A	Colorectal	NA	0.44	1	1	1	TRUE	13905	FALSE		FALSE	FALSE	TRUE	MSS	HR_proficient	NA	NA	NA	90X
1684	HMF	HMF004542	HMF004542A	Colorectal	NA	0.35	1	1	1	TRUE	25201	FALSE		FALSE	TRUE	FALSE	MSS	HR_proficient	NA	NA	NA	90X
1685	HMF	HMF004551	HMF004551A	Colorectal	NA	0.56	1	1	1	TRUE	14951	FALSE		FALSE	FALSE	TRUE	MSS	HR_proficient	NA	NA	NA	90X
1686	HMF	HMF004553	HMF004553A	Colorectal	NA	0.36	1	1	1	TRUE	14550	FALSE		FALSE	FALSE	TRUE	MSS	HR_proficient	NA	NA	NA	90X
1687	HMF	HMF004554	HMF004554A	Colorectal	NA	0.74	1	1	1	TRUE	18809	FALSE		FALSE	FALSE	TRUE	MSS	HR_proficient	NA	NA	NA	90X
1688	HMF	HMF004560	HMF004560A	Colorectal	NA	0.87	1	1	1	TRUE	11663	FALSE		FALSE	FALSE	TRUE	MSS	HR_proficient	NA	NA	NA	90X
1689	HMF	HMF004566	HMF004566A	Colorectal	NA	0.22	1	1	1	TRUE	18538	FALSE		FALSE	TRUE	FALSE	MSS	HR_proficient	NA	NA	NA	90X
1690	HMF	HMF004572	HMF004572A	Colorectal	NA	0.9	1	1	1	TRUE	24797	FALSE		FALSE	FALSE	TRUE	MSS	HR_proficient	NA	NA	NA	90X
1691	HMF	HMF004575	HMF004575A	Colorectal	NA	0.8	1	1	1	TRUE	16460	FALSE		FALSE	FALSE	TRUE	MSS	HR_proficient	NA	NA	NA	90X
1692	HMF	HMF004576	HMF004576A	Colorectal	NA	0.41	1	1	1	TRUE	26729	FALSE		FALSE	TRUE	FALSE	MSS	HR_proficient	NA	NA	NA	90X
1693	HMF	HMF004580	HMF004580A	Colorectal	NA	0.46	1	1	1	TRUE	5630	FALSE		FALSE	FALSE	TRUE	MSS	HR_proficient	NA	NA	NA	90X
1694	HMF	HMF004596	HMF004596A	Colorectal	NA	0.36	1	1	1	TRUE	8984	FALSE		FALSE	TRUE	FALSE	MSS	HR_proficient	NA	NA	NA	90X
1695	HMF	HMF004609	HMF004609A	Colorectal	NA	0.76	1	1	1	TRUE	16159	FALSE		FALSE	FALSE	TRUE	MSS	HR_proficient	NA	NA	NA	90X
1696	HMF	HMF004616	HMF004616A	Colorectal	NA	0.46	1	2	1	TRUE	574573	FALSE		FALSE	TRUE	FALSE	MSI	cannot_be_determined	NA	NA	NA	90X
1697	HMF	HMF004616	HMF004616B	Colorectal	22/04/2020	0.2	2	2	1	FALSE	171399	TRUE	Duplicate biopsy	FALSE	FALSE	FALSE	MSI	cannot_be_determined	NA	NA	NA	90X
1698	HMF	HMF004617	HMF004617A	Colorectal	NA	0.77	1	1	1	TRUE	23451	FALSE		FALSE	FALSE	TRUE	MSS	HR_proficient	NA	NA	NA	90X
1699	HMF	HMF004629	HMF004629A	Colorectal	NA	0.26	1	1	1	TRUE	12730	FALSE		FALSE	FALSE	TRUE	MSS	HR_proficient	NA	NA	NA	90X
1700	HMF	HMF004630	HMF004630A	Colorectal	NA	0.36	1	1	1	TRUE	25792	FALSE		FALSE	TRUE	FALSE	MSS	HR_proficient	NA	NA	NA	90X
1701	HMF	HMF004634	HMF004634A	Colorectal	NA	0.73	1	1	1	TRUE	24070	FALSE		FALSE	FALSE	TRUE	MSS	HR_proficient	NA	NA	NA	90X
1702	HMF	HMF004635	HMF004635A	Colorectal	NA	0.38	1	2	1	FALSE	47104	TRUE	Duplicate biopsy	FALSE	FALSE	FALSE	MSS	HR_proficient	NA	NA	NA	90X
1703	HMF	HMF004635	HMF004635B	Colorectal	2020-07-02	0.68	2	2	1	TRUE	50562	FALSE		FALSE	FALSE	TRUE	MSS	HR_proficient	NA	NA	NA	90X
1704	HMF	HMF004640	HMF004640A	Colorectal	NA	0.31	1	1	1	TRUE	16924	FALSE		FALSE	FALSE	TRUE	MSS	HR_proficient	NA	NA	NA	90X
1705	HMF	HMF004641	HMF004641A	Colorectal	NA	0.66	1	1	1	TRUE	34749	FALSE		FALSE	TRUE	FALSE	MSS	HR_proficient	NA	NA	NA	90X
1706	HMF	HMF004642	HMF004642A	Colorectal	NA	0.55	1	1	1	TRUE	15457	FALSE		FALSE	FALSE	TRUE	MSS	HR_proficient	NA	NA	NA	90X
1707	HMF	HMF004643	HMF004643A	Colorectal	NA	0.78	1	1	1	TRUE	13994	FALSE		FALSE	FALSE	TRUE	MSS	HR_proficient	NA	NA	NA	90X
1708	HMF	HMF004652	HMF004652A	Colorectal	NA	0.58	1	1	1	TRUE	21882	FALSE		FALSE	FALSE	TRUE	MSS	HR_proficient	NA	NA	NA	90X
1709	HMF	HMF004654	HMF004654A	Colorectal	NA	0.32	1	1	1	TRUE	12192	FALSE		FALSE	FALSE	TRUE	MSS	HR_proficient	NA	NA	NA	90X
1710	HMF	HMF004658	HMF004658A	Colorectal	NA	0.65	1	1	1	TRUE	17661	FALSE		FALSE	FALSE	TRUE	MSS	HR_proficient	NA	NA	NA	90X
1711	HMF	HMF004660	HMF004660A	Colorectal	2019-01-10	0.32	1	1	1	TRUE	609778	FALSE		FALSE	FALSE	TRUE	MSI	cannot_be_determined	NA	NA	NA	90X
1712	HMF	HMF004678	HMF004678A	Colorectal	NA	0.55	1	1	1	TRUE	852743	FALSE		FALSE	FALSE	TRUE	MSI	cannot_be_determined	NA	NA	NA	90X
1713	HMF	HMF004684	HMF004684A	Colorectal	NA	0.67	1	1	1	TRUE	12017	FALSE		FALSE	FALSE	TRUE	MSS	HR_proficient	NA	NA	NA	90X
1714	HMF	HMF004693	HMF004693A	Colorectal	NA	0.4	1	1	1	TRUE	19467	FALSE		FALSE	FALSE	TRUE	MSS	HR_proficient	NA	NA	NA	60X
1715	HMF	HMF004701	HMF004701A	Colorectal	NA	0.6	1	1	1	TRUE	17839	FALSE		FALSE	FALSE	TRUE	MSS	HR_proficient	NA	NA	NA	90X
1716	HMF	HMF004703	HMF004703A	Colorectal	NA	0.93	1	1	1	TRUE	22009	FALSE		FALSE	FALSE	TRUE	MSS	HR_proficient	NA	NA	NA	90X
1717	HMF	HMF004712	HMF004712A	Colorectal	NA	0.34	1	1	1	TRUE	6420	FALSE		FALSE	FALSE	TRUE	MSS	HR_proficient	NA	NA	NA	90X
1718	HMF	HMF004726	HMF004726A	Colorectal	NA	0.94	1	1	1	TRUE	1046278	FALSE		FALSE	FALSE	TRUE	MSI	cannot_be_determined	NA	NA	NA	90X
1719	HMF	HMF004736	HMF004736A	Colorectal	NA	0.39	1	1	1	TRUE	16408	FALSE		FALSE	FALSE	TRUE	MSS	HR_proficient	NA	NA	NA	90X
1720	HMF	HMF004737	HMF004737A	Colorectal	NA	0.74	1	1	1	TRUE	25646	FALSE		FALSE	FALSE	TRUE	MSS	HR_proficient	NA	NA	NA	90X
1721	HMF	HMF004750	HMF004750A	Colorectal	NA	0.32	1	1	1	TRUE	1704294	FALSE		FALSE	FALSE	TRUE	MSI	cannot_be_determined	NA	NA	NA	90X
1722	HMF	HMF004763	HMF004763A	Colorectal	NA	0.57	1	1	1	TRUE	39373	FALSE		FALSE	TRUE	FALSE	MSS	HR_proficient	NA	NA	NA	90X
1723	HMF	HMF004765	HMF004765A	Colorectal	NA	0.45	1	1	1	TRUE	31277	FALSE		FALSE	FALSE	TRUE	MSS	HR_proficient	NA	NA	NA	90X
1724	HMF	HMF004766	HMF004766A	Colorectal	NA	0.77	1	1	1	TRUE	24918	FALSE		FALSE	FALSE	TRUE	MSS	HR_proficient	NA	NA	NA	90X
1725	HMF	HMF004770	HMF004770A	Colorectal	17/07/2019	0.24	1	1	1	TRUE	416184	FALSE		FALSE	FALSE	TRUE	MSI	cannot_be_determined	NA	NA	NA	60X
1726	HMF	HMF004774	HMF004774A	Colorectal	NA	0.86	1	1	1	TRUE	10884	FALSE		FALSE	FALSE	TRUE	MSS	HR_proficient	NA	NA	NA	90X
1727	HMF	HMF004781	HMF004781A	Colorectal	NA	0.6	1	1	1	TRUE	21399	FALSE		FALSE	FALSE	TRUE	MSS	HR_proficient	NA	NA	NA	90X
1728	HMF	HMF004789	HMF004789A	Colorectal	NA	0.89	1	1	1	TRUE	20373	FALSE		FALSE	TRUE	FALSE	MSS	HR_proficient	NA	NA	NA	90X
1729	HMF	HMF004796	HMF004796A	Colorectal	NA	0.76	1	1	1	TRUE	18533	FALSE		FALSE	FALSE	TRUE	MSS	HR_proficient	NA	NA	NA	90X
1730	HMF	HMF004813	HMF004813A	Colorectal	NA	0.57	1	1	1	TRUE	11200	FALSE		FALSE	TRUE	FALSE	MSS	HR_proficient	NA	NA	NA	90X
1731	HMF	HMF004850	HMF004850A	Colorectal	NA	0.94	1	1	1	TRUE	15453	FALSE		FALSE	FALSE	TRUE	MSS	HR_proficient	NA	NA	NA	90X
1732	HMF	HMF004868	HMF004868A	Colorectal	NA	0.44	1	1	1	TRUE	15426	FALSE		FALSE	FALSE	TRUE	MSS	HR_proficient	NA	NA	NA	90X
1733	HMF	HMF004873	HMF004873A	Colorectal	NA	0.59	1	1	1	TRUE	257979	FALSE		FALSE	FALSE	TRUE	MSI	cannot_be_determined	NA	NA	NA	90X
1734	HMF	HMF004876	HMF004876A	Colorectal	NA	0.56	1	1	1	TRUE	26614	FALSE		FALSE	FALSE	TRUE	MSS	HR_proficient	NA	NA	NA	90X
1735	HMF	HMF004886	HMF004886A	Colorectal	NA	0.75	1	1	1	TRUE	18274	FALSE		FALSE	FALSE	TRUE	MSS	HR_proficient	NA	NA	NA	90X
1736	HMF	HMF004915	HMF004915A	Colorectal	NA	0.46	1	1	1	TRUE	14437	FALSE		FALSE	FALSE	TRUE	MSS	HR_proficient	NA	NA	NA	90X
1737	HMF	HMF004918	HMF004918A	Colorectal	NA	0.54	1	1	1	TRUE	9223	FALSE		FALSE	FALSE	TRUE	MSS	HR_proficient	NA	NA	NA	90X
1738	HMF	HMF004919	HMF004919A	Colorectal	NA	0.78	1	1	1	TRUE	12213	FALSE		FALSE	FALSE	TRUE	MSS	HR_proficient	NA	NA	NA	60X
1739	HMF	HMF004927	HMF004927A	Colorectal	NA	0.26	1	1	1	TRUE	289942	FALSE		FALSE	FALSE	TRUE	MSI	cannot_be_determined	NA	NA	NA	90X
1740	HMF	HMF004929	HMF004929A	Colorectal	NA	0.75	1	1	1	TRUE	25126	FALSE		FALSE	TRUE	FALSE	MSS	HR_proficient	NA	NA	NA	90X
1741	HMF	HMF004932	HMF004932A	Colorectal	NA	0.33	1	1	1	TRUE	9692	FALSE		FALSE	FALSE	TRUE	MSS	HR_proficient	NA	NA	NA	90X
1742	HMF	HMF004933	HMF004933A	Colorectal	NA	0.46	1	1	1	TRUE	390524	FALSE		FALSE	FALSE	TRUE	MSI	cannot_be_determined	NA	NA	NA	90X
1743	HMF	HMF004937	HMF004937A	Colorectal	NA	0.76	1	1	1	TRUE	17112	FALSE		FALSE	FALSE	TRUE	MSS	HR_proficient	NA	NA	NA	90X
1744	HMF	HMF004939	HMF004939A	Colorectal	NA	0.38	1	1	1	TRUE	10386	FALSE		FALSE	TRUE	FALSE	MSS	HR_proficient	NA	NA	NA	90X
1745	HMF	HMF004942	HMF004942A	Colorectal	NA	0.53	1	1	1	TRUE	20384	FALSE		FALSE	FALSE	TRUE	MSS	HR_proficient	NA	NA	NA	90X
1746	HMF	HMF004944	HMF004944A	Colorectal	NA	0.66	1	1	1	TRUE	24920	FALSE		FALSE	FALSE	TRUE	MSS	HR_proficient	NA	NA	NA	90X
1747	HMF	HMF004960	HMF004960A	Colorectal	NA	0.8	1	1	1	TRUE	17950	FALSE		FALSE	FALSE	TRUE	MSS	HR_proficient	NA	NA	NA	90X
1748	HMF	HMF004962	HMF004962A	Colorectal	NA	0.55	1	1	1	TRUE	24527	FALSE		FALSE	FALSE	TRUE	MSS	HR_proficient	NA	NA	NA	90X
1749	HMF	HMF004995	HMF004995A	Colorectal	NA	0.71	1	1	1	TRUE	15250	FALSE		FALSE	FALSE	TRUE	MSS	HR_proficient	NA	NA	NA	90X
1750	HMF	HMF004997	HMF004997A	Colorectal	NA	0.31	1	1	1	TRUE	13070	FALSE		FALSE	FALSE	TRUE	MSS	HR_proficient	NA	NA	NA	60X
1751	HMF	HMF004998	HMF004998A	Colorectal	NA	0.57	1	1	1	TRUE	12541	FALSE		FALSE	FALSE	TRUE	MSS	HR_proficient	NA	NA	NA	90X
1752	HMF	HMF005007	HMF005007A	Colorectal	NA	0.51	1	1	1	TRUE	25967	FALSE		FALSE	FALSE	TRUE	MSS	HR_proficient	NA	NA	NA	90X
1753	HMF	HMF005008	HMF005008A	Colorectal	NA	0.81	1	1	1	TRUE	17534	FALSE		FALSE	FALSE	TRUE	MSS	HR_proficient	NA	NA	NA	90X
1754	HMF	HMF005032	HMF005032A	Colorectal	NA	0.77	1	1	1	TRUE	23334	FALSE		FALSE	FALSE	TRUE	MSS	HR_proficient	NA	NA	NA	90X
1755	HMF	HMF005036	HMF005036A	Colorectal	NA	0.75	1	1	1	TRUE	12140	FALSE		FALSE	FALSE	TRUE	MSS	HR_proficient	NA	NA	NA	90X
1756	HMF	HMF005039	HMF005039A	Colorectal	NA	0.68	1	1	1	TRUE	27747	FALSE		FALSE	FALSE	TRUE	MSS	HR_proficient	NA	NA	NA	90X
1757	HMF	HMF005040	HMF005040A	Colorectal	NA	0.5	1	1	1	TRUE	24438	FALSE		FALSE	TRUE	FALSE	MSS	HR_proficient	NA	NA	NA	90X
1758	HMF	HMF005041	HMF005041A	Colorectal	NA	0.25	1	1	1	TRUE	18310	FALSE		FALSE	FALSE	TRUE	MSS	HR_proficient	NA	NA	NA	90X
1759	HMF	HMF005044	HMF005044A	Colorectal	NA	0.69	1	1	1	TRUE	22369	FALSE		FALSE	FALSE	TRUE	MSS	HR_proficient	NA	NA	NA	90X
1760	HMF	HMF005048	HMF005048A	Colorectal	NA	0.68	1	1	1	TRUE	22970	FALSE		FALSE	FALSE	TRUE	MSS	HR_proficient	NA	NA	NA	90X
1761	HMF	HMF005052	HMF005052A	Colorectal	21/09/2020	0.25	1	1	1	TRUE	17610	FALSE		FALSE	FALSE	TRUE	MSS	HR_proficient	NA	NA	NA	90X
1762	HMF	HMF005072	HMF005072A	Colorectal	NA	0.68	1	1	1	TRUE	12177	FALSE		FALSE	TRUE	FALSE	MSS	HR_proficient	NA	NA	NA	90X
1763	HMF	HMF005081	HMF005081A	Colorectal	NA	0.68	1	1	1	TRUE	12448	FALSE		FALSE	FALSE	TRUE	MSS	HR_proficient	NA	NA	NA	90X
1764	HMF	HMF005094	HMF005094A	Colorectal	NA	0.62	1	1	1	TRUE	12374	FALSE		FALSE	FALSE	TRUE	MSS	HR_proficient	NA	NA	NA	90X
1765	HMF	HMF005096	HMF005096A	Colorectal	NA	0.48	1	1	1	TRUE	762147	FALSE		FALSE	TRUE	FALSE	MSI	cannot_be_determined	NA	NA	NA	90X
1766	HMF	HMF005099	HMF005099A	Colorectal	NA	0.6	1	1	1	TRUE	17885	FALSE		FALSE	FALSE	TRUE	MSS	HR_proficient	NA	NA	NA	90X
1767	HMF	HMF005100	HMF005100A	Colorectal	NA	0.33	1	1	1	TRUE	938096	FALSE		FALSE	FALSE	TRUE	MSS	HR_proficient	NA	NA	NA	90X
1768	HMF	HMF005101	HMF005101A	Colorectal	NA	0.31	1	1	1	TRUE	20742	FALSE		FALSE	FALSE	TRUE	MSS	HR_proficient	NA	NA	NA	90X
1769	HMF	HMF005102	HMF005102A	Colorectal	NA	0.95	1	1	1	TRUE	7623	FALSE		FALSE	FALSE	TRUE	MSS	HR_proficient	NA	NA	NA	90X
1770	HMF	HMF005115	HMF005115A	Colorectal	NA	0.48	1	1	1	TRUE	14367	FALSE		FALSE	FALSE	TRUE	MSS	HR_proficient	NA	NA	NA	90X
1771	HMF	HMF005118	HMF005118A	Colorectal	NA	0.55	1	1	1	TRUE	17356	FALSE		FALSE	FALSE	TRUE	MSS	HR_proficient	NA	NA	NA	90X
1772	HMF	HMF005121	HMF005121A	Colorectal	NA	0.37	1	1	1	TRUE	32888	FALSE		FALSE	FALSE	TRUE	MSS	HR_proficient	NA	NA	NA	90X
1773	HMF	HMF005125	HMF005125A	Colorectal	NA	0.83	1	1	1	TRUE	26527	FALSE		FALSE	TRUE	FALSE	MSS	HR_proficient	NA	NA	NA	90X
1774	HMF	HMF005150	HMF005150A	Colorectal	NA	0.66	1	1	1	TRUE	32339	FALSE		FALSE	FALSE	TRUE	MSS	HR_proficient	NA	NA	NA	90X
1775	HMF	HMF005153	HMF005153A	Colorectal	NA	0.56	1	1	1	TRUE	9941	FALSE		FALSE	FALSE	TRUE	MSS	HR_proficient	NA	NA	NA	90X
1776	HMF	HMF005253	HMF005253A	Colorectal	NA	0.32	1	1	1	TRUE	20120	FALSE		FALSE	FALSE	TRUE	MSS	HR_proficient	NA	NA	NA	90X
1777	HMF	HMF005261	HMF005261A	Colorectal	NA	0.27	1	1	1	TRUE	9122	FALSE		FALSE	FALSE	TRUE	MSS	HR_proficient	NA	NA	NA	90X
1778	HMF	HMF005262	HMF005262A	Colorectal	NA	0.5	1	1	1	TRUE	13126	FALSE		FALSE	FALSE	TRUE	MSS	HR_proficient	NA	NA	NA	90X
1779	HMF	HMF005268	HMF005268A	Colorectal	NA	0.72	1	1	1	TRUE	15861	FALSE		FALSE	FALSE	TRUE	MSS	HR_proficient	NA	NA	NA	90X
1780	HMF	HMF005269	HMF005269A	Colorectal	NA	0.56	1	1	1	TRUE	21372	FALSE		FALSE	FALSE	TRUE	MSS	HR_deficient	NA	NA	NA	90X
1781	HMF	HMF005280	HMF005280A	Colorectal	NA	0.53	1	1	1	TRUE	17284	FALSE		FALSE	FALSE	TRUE	MSS	HR_proficient	NA	NA	NA	90X
1782	HMF	HMF005284	HMF005284A	Colorectal	NA	0.85	1	1	1	TRUE	10115	FALSE		FALSE	FALSE	TRUE	MSS	HR_proficient	NA	NA	NA	90X
1783	HMF	HMF005285	HMF005285A	Colorectal	NA	0.43	1	1	1	TRUE	26435	FALSE		FALSE	FALSE	TRUE	MSS	HR_proficient	NA	NA	NA	90X
1784	HMF	HMF005287	HMF005287A	Colorectal	NA	0.81	1	1	1	TRUE	60216	FALSE		FALSE	FALSE	TRUE	MSS	HR_proficient	NA	NA	NA	90X
1785	HMF	HMF005295	HMF005295A	Colorectal	NA	0.52	1	1	1	TRUE	13419	FALSE		FALSE	FALSE	TRUE	MSS	HR_proficient	NA	NA	NA	90X
1786	HMF	HMF005297	HMF005297A	Colorectal	NA	0.38	1	1	1	TRUE	21202	FALSE		FALSE	FALSE	TRUE	MSS	HR_proficient	NA	NA	NA	90X
1787	HMF	HMF005299	HMF005299A	Colorectal	NA	0.24	1	1	1	TRUE	25179	FALSE		FALSE	FALSE	TRUE	MSS	HR_proficient	NA	NA	NA	90X
1788	HMF	HMF005304	HMF005304A	Colorectal	NA	0.54	1	1	1	TRUE	27160	FALSE		FALSE	FALSE	TRUE	MSS	HR_proficient	NA	NA	NA	90X
1789	HMF	HMF005312	HMF005312A	Colorectal	NA	0.6	1	1	1	TRUE	1025274	FALSE		FALSE	FALSE	TRUE	MSI	cannot_be_determined	NA	NA	NA	90X
1790	HMF	HMF005313	HMF005313A	Colorectal	NA	0.56	1	1	1	TRUE	17748	FALSE		FALSE	FALSE	TRUE	MSS	HR_proficient	NA	NA	NA	90X
1791	HMF	HMF005322	HMF005322A	Colorectal	NA	0.77	1	1	1	TRUE	16842	FALSE		FALSE	FALSE	TRUE	MSS	HR_proficient	NA	NA	NA	90X
1792	HMF	HMF005328	HMF005328A	Colorectal	NA	0.73	1	1	1	TRUE	9427	FALSE		FALSE	FALSE	TRUE	MSS	HR_proficient	NA	NA	NA	60X
1793	HMF	HMF005339	HMF005339A	Colorectal	NA	0.57	1	1	1	TRUE	20693	FALSE		FALSE	FALSE	TRUE	MSS	HR_proficient	NA	NA	NA	90X
1794	HMF	HMF001645	HMF001645A	Eye	13/09/2017	0.68	1	1	1	TRUE	2048	FALSE		TRUE	FALSE	FALSE	MSS	HR_proficient	NA	NA	NA	90X
1795	HMF	HMF002103	HMF002103A	Eye	27/03/2018	0.27	1	1	1	TRUE	1707	FALSE		TRUE	FALSE	FALSE	MSS	HR_proficient	NA	NA	NA	90X
1796	HMF	HMF000038	HMF000038A	Gastroesophageal	2017-07-12	0.61	1	1	1	TRUE	60698	FALSE		FALSE	FALSE	TRUE	MSS	HR_proficient	NA	NA	NA	90X
1797	HMF	HMF000084	HMF000084A	Gastroesophageal	14/02/2018	0.35	1	1	1	TRUE	30854	FALSE		FALSE	TRUE	FALSE	MSS	HR_proficient	NA	TRUE	FALSE	90X
1798	HMF	HMF000095	HMF000095A	Gastroesophageal	2018-07-05	0.61	1	1	1	TRUE	9522	FALSE		FALSE	FALSE	TRUE	MSS	HR_proficient	NA	NA	NA	90X
1799	HMF	HMF000103	HMF000103A	Gastroesophageal	2017-07-09	0.39	1	1	1	TRUE	15352	FALSE		FALSE	FALSE	TRUE	MSS	HR_proficient	NA	NA	NA	90X
1800	HMF	HMF000146	HMF000146A	Gastroesophageal	14/11/2017	0.5	1	1	1	TRUE	12507	FALSE		FALSE	FALSE	TRUE	MSS	HR_proficient	NA	NA	NA	90X
1801	HMF	HMF000155	HMF000155A	Gastroesophageal	18/07/2017	0.63	1	1	1	TRUE	27461	FALSE		FALSE	FALSE	TRUE	MSS	HR_proficient	NA	FALSE	FALSE	90X
1802	HMF	HMF000157	HMF000157A	Gastroesophageal	28/06/2018	0.45	1	1	1	TRUE	31042	FALSE		FALSE	FALSE	TRUE	MSS	HR_proficient	NA	TRUE	FALSE	90X
1803	HMF	HMF000177	HMF000177A	Gastroesophageal	2018-08-06	0.57	1	1	1	TRUE	24661	FALSE		FALSE	FALSE	TRUE	MSS	HR_proficient	NA	NA	NA	90X
1804	HMF	HMF000182	HMF000182A	Gastroesophageal	16/08/2017	0.61	1	1	1	TRUE	32214	FALSE		FALSE	FALSE	TRUE	MSS	HR_proficient	NA	TRUE	FALSE	90X
1805	HMF	HMF000240	HMF000240A	Gastroesophageal	31/05/2017	0.8	1	1	1	TRUE	30317	FALSE		FALSE	FALSE	TRUE	MSS	HR_proficient	NA	TRUE	FALSE	90X
1806	HMF	HMF000281	HMF000281A	Gastroesophageal	19/10/2017	0.43	1	1	1	TRUE	21680	FALSE		FALSE	FALSE	TRUE	MSS	HR_proficient	NA	TRUE	FALSE	90X
1807	HMF	HMF000334	HMF000334A	Gastroesophageal	16/08/2016	0.46	1	1	1	TRUE	39260	FALSE		FALSE	FALSE	TRUE	MSS	HR_proficient	NA	NA	NA	90X
1808	HMF	HMF000344	HMF000344A	Gastroesophageal	23/03/2018	0.46	1	1	1	TRUE	42475	FALSE		FALSE	FALSE	TRUE	MSS	HR_proficient	NA	NA	NA	90X
1809	HMF	HMF000357	HMF000357A	Gastroesophageal	2016-10-05	0.66	1	1	1	TRUE	7640	FALSE		FALSE	FALSE	TRUE	MSS	HR_proficient	NA	NA	NA	90X
1810	HMF	HMF000386	HMF000386A	Gastroesophageal	18/01/2018	0.38	1	1	1	TRUE	15850	FALSE		FALSE	FALSE	TRUE	MSS	HR_proficient	NA	NA	NA	90X
1811	HMF	HMF000393	HMF000393A	Gastroesophageal	2018-09-03	0.22	1	1	1	TRUE	19782	FALSE		FALSE	FALSE	TRUE	MSS	HR_proficient	NA	NA	NA	90X
1812	HMF	HMF000406	HMF000406A	Gastroesophageal	2018-01-06	0.29	1	1	1	TRUE	38633	FALSE		FALSE	FALSE	TRUE	MSS	HR_proficient	NA	TRUE	FALSE	90X
1813	HMF	HMF000409	HMF000409A	Gastroesophageal	15/03/2017	0.23	1	1	1	TRUE	43104	FALSE		FALSE	FALSE	TRUE	MSS	HR_proficient	NA	TRUE	TRUE	90X
1814	HMF	HMF000420	HMF000420A	Gastroesophageal	13/07/2017	0.65	1	1	1	TRUE	14395	FALSE		FALSE	TRUE	FALSE	MSS	HR_proficient	NA	TRUE	FALSE	90X
1815	HMF	HMF000426	HMF000426A	Gastroesophageal	23/02/2018	0.51	1	1	1	TRUE	17506	FALSE		FALSE	FALSE	TRUE	MSS	HR_proficient	NA	NA	NA	90X
1816	HMF	HMF000433	HMF000433A	Gastroesophageal	29/05/2017	0.83	1	1	1	TRUE	8266	FALSE		FALSE	FALSE	TRUE	MSS	HR_proficient	NA	TRUE	FALSE	90X
1817	HMF	HMF000451	HMF000451A	Gastroesophageal	16/02/2018	0.34	1	1	1	TRUE	17975	FALSE		FALSE	FALSE	TRUE	MSS	HR_proficient	NA	NA	NA	90X
1818	HMF	HMF000455	HMF000455A	Gastroesophageal	2018-08-10	0.44	1	1	1	TRUE	16044	FALSE		FALSE	FALSE	TRUE	MSS	HR_proficient	NA	TRUE	FALSE	90X
1819	HMF	HMF000473	HMF000473A	Gastroesophageal	2018-12-01	0.37	1	1	1	TRUE	19927	FALSE		FALSE	FALSE	TRUE	MSS	HR_proficient	NA	TRUE	FALSE	90X
1820	HMF	HMF000481	HMF000481A	Gastroesophageal	27/02/2018	0.51	1	1	1	TRUE	40003	FALSE		FALSE	TRUE	FALSE	MSS	HR_proficient	NA	TRUE	FALSE	90X
1821	HMF	HMF000500	HMF000500A	Gastroesophageal	13/06/2018	0.33	1	2	1	FALSE	32722	TRUE	Duplicate biopsy	FALSE	FALSE	FALSE	MSS	HR_proficient	NA	NA	NA	90X
1822	HMF	HMF000500	HMF000500B	Gastroesophageal	2017-06-10	0.54	2	2	1	TRUE	42676	FALSE		FALSE	FALSE	TRUE	MSS	HR_proficient	NA	NA	NA	90X
1823	HMF	HMF000568	HMF000568A	Gastroesophageal	2018-02-02	0.26	1	1	1	TRUE	23158	FALSE		FALSE	FALSE	TRUE	MSS	HR_proficient	NA	NA	NA	90X
1824	HMF	HMF000590	HMF000590A	Gastroesophageal	2017-07-09	0.49	1	1	1	TRUE	16034	FALSE		FALSE	FALSE	TRUE	MSS	HR_proficient	NA	NA	NA	90X
1825	HMF	HMF000605	HMF000605A	Gastroesophageal	13/04/2018	0.25	1	1	1	TRUE	16509	FALSE		FALSE	FALSE	TRUE	MSS	HR_proficient	NA	TRUE	FALSE	90X
1826	HMF	HMF000692	HMF000692A	Gastroesophageal	2017-03-11	0.39	1	1	1	TRUE	27728	FALSE		FALSE	FALSE	TRUE	MSS	HR_proficient	NA	TRUE	FALSE	90X
1827	HMF	HMF000695	HMF000695A	Gastroesophageal	2018-09-01	0.64	1	1	1	TRUE	26700	FALSE		FALSE	TRUE	FALSE	MSS	HR_proficient	NA	NA	NA	90X
1828	HMF	HMF000704	HMF000704A	Gastroesophageal	2018-01-06	0.52	1	1	1	TRUE	17579	FALSE		FALSE	FALSE	TRUE	MSS	HR_proficient	NA	TRUE	FALSE	90X
1829	HMF	HMF000717	HMF000717A	Gastroesophageal	25/01/2017	0.41	1	1	1	TRUE	18880	FALSE		FALSE	TRUE	FALSE	MSS	HR_proficient	NA	TRUE	FALSE	90X
1830	HMF	HMF000722	HMF000722A	Gastroesophageal	17/01/2018	0.4	1	1	1	TRUE	21214	FALSE		FALSE	TRUE	FALSE	MSS	HR_proficient	NA	NA	NA	90X
1831	HMF	HMF000726	HMF000726A	Gastroesophageal	17/05/2018	0.48	1	3	1	FALSE	37998	TRUE	Duplicate biopsy	FALSE	FALSE	FALSE	MSS	HR_proficient	NA	NA	NA	90X
1832	HMF	HMF000726	HMF000726B	Gastroesophageal	2018-10-08	0.29	2	3	1	FALSE	36683	TRUE	Duplicate biopsy	FALSE	FALSE	FALSE	MSS	HR_proficient	NA	NA	NA	90X
1833	HMF	HMF000726	HMF000726C	Gastroesophageal	27/10/2017	0.48	3	3	1	TRUE	33701	FALSE		FALSE	FALSE	TRUE	MSS	HR_proficient	NA	TRUE	TRUE	90X
1834	HMF	HMF000732	HMF000732A	Gastroesophageal	22/05/2017	0.76	1	1	1	TRUE	30967	FALSE		FALSE	FALSE	TRUE	MSS	HR_proficient	NA	NA	NA	90X
1835	HMF	HMF000774	HMF000774A	Gastroesophageal	18/05/2017	0.65	1	1	1	TRUE	56698	FALSE		FALSE	FALSE	TRUE	MSS	HR_proficient	NA	TRUE	FALSE	90X
1836	HMF	HMF000811	HMF000811A	Gastroesophageal	29/08/2018	0.53	1	2	1	FALSE	56406	TRUE	Duplicate biopsy	FALSE	FALSE	FALSE	MSS	HR_proficient	NA	NA	NA	90X
1837	HMF	HMF000811	HMF000811B	Gastroesophageal	14/02/2018	0.61	2	2	1	TRUE	61605	FALSE		FALSE	FALSE	TRUE	MSS	HR_proficient	NA	NA	NA	90X
1838	HMF	HMF000824	HMF000824A	Gastroesophageal	2018-08-02	0.25	1	1	1	TRUE	16238	FALSE		FALSE	FALSE	TRUE	MSS	HR_proficient	NA	NA	NA	90X
1839	HMF	HMF000858	HMF000858A	Gastroesophageal	2018-09-02	0.65	1	1	1	TRUE	32596	FALSE		FALSE	FALSE	TRUE	MSS	HR_proficient	NA	TRUE	FALSE	90X
1840	HMF	HMF000863	HMF000863A	Gastroesophageal	21/06/2018	0.36	1	1	1	TRUE	249024	FALSE		FALSE	FALSE	TRUE	MSI	cannot_be_determined	NA	TRUE	FALSE	90X
1841	HMF	HMF000883	HMF000883A	Gastroesophageal	2017-11-05	0.36	1	1	1	TRUE	8347	FALSE		FALSE	TRUE	FALSE	MSS	HR_proficient	NA	TRUE	TRUE	90X
1842	HMF	HMF000924	HMF000924A	Gastroesophageal	27/11/2017	0.31	1	1	1	TRUE	71597	FALSE		FALSE	TRUE	FALSE	MSS	HR_proficient	NA	TRUE	FALSE	90X
1843	HMF	HMF000946	HMF000946A	Gastroesophageal	31/08/2017	0.26	1	1	1	TRUE	4321	FALSE		FALSE	FALSE	TRUE	MSS	HR_proficient	NA	NA	NA	90X
1844	HMF	HMF000958	HMF000958A	Gastroesophageal	26/01/2018	0.26	1	1	1	TRUE	29800	FALSE		FALSE	TRUE	FALSE	MSS	HR_proficient	NA	NA	NA	90X
1845	HMF	HMF000993	HMF000993A	Gastroesophageal	13/04/2018	0.26	1	1	1	TRUE	8418	FALSE		FALSE	FALSE	TRUE	MSS	HR_proficient	NA	TRUE	FALSE	90X
1846	HMF	HMF001003	HMF001003A	Gastroesophageal	30/05/2017	0.63	1	1	1	TRUE	31065	FALSE		FALSE	FALSE	TRUE	MSS	HR_proficient	NA	TRUE	FALSE	90X
1847	HMF	HMF001007	HMF001007A	Gastroesophageal	15/06/2017	0.51	1	1	1	TRUE	17247	FALSE		FALSE	TRUE	FALSE	MSS	HR_proficient	NA	TRUE	FALSE	90X
1848	HMF	HMF001043	HMF001043A	Gastroesophageal	24/05/2017	0.74	1	1	1	TRUE	12723	FALSE		FALSE	FALSE	TRUE	MSS	HR_proficient	NA	TRUE	FALSE	90X
1849	HMF	HMF001074	HMF001074A	Gastroesophageal	2017-05-01	0.29	1	1	1	TRUE	27236	FALSE		FALSE	FALSE	TRUE	MSS	HR_proficient	NA	TRUE	FALSE	90X
1850	HMF	HMF001078	HMF001078A	Gastroesophageal	26/07/2017	0.31	1	1	1	TRUE	27855	FALSE		FALSE	FALSE	TRUE	MSS	HR_proficient	NA	NA	NA	90X
1851	HMF	HMF001081	HMF001081A	Gastroesophageal	30/03/2018	0.2	1	2	1	TRUE	43608	FALSE		FALSE	FALSE	TRUE	MSS	HR_proficient	NA	TRUE	FALSE	90X
1852	HMF	HMF001081	HMF001081B	Gastroesophageal	24/01/2019	0.27	2	2	1	FALSE	53625	TRUE	Duplicate biopsy	FALSE	FALSE	FALSE	MSS	HR_proficient	NA	TRUE	FALSE	90X
1853	HMF	HMF001115	HMF001115A	Gastroesophageal	2018-04-07	0.38	1	1	1	TRUE	21524	FALSE		FALSE	FALSE	TRUE	MSS	HR_proficient	NA	TRUE	FALSE	90X
1854	HMF	HMF001135	HMF001135A	Gastroesophageal	20/10/2017	0.48	1	1	1	TRUE	3151	FALSE		FALSE	FALSE	TRUE	MSS	HR_proficient	NA	FALSE	FALSE	90X
1855	HMF	HMF001257	HMF001257A	Gastroesophageal	20/05/2016	0.85	1	1	1	TRUE	61172	FALSE		FALSE	FALSE	TRUE	MSS	HR_proficient	NA	TRUE	FALSE	90X
1856	HMF	HMF001300	HMF001300A	Gastroesophageal	2017-12-12	0.43	1	1	1	TRUE	53648	FALSE		FALSE	FALSE	TRUE	MSS	HR_proficient	NA	NA	NA	90X
1857	HMF	HMF001315	HMF001315A	Gastroesophageal	23/01/2018	0.73	1	1	1	TRUE	26552	FALSE		FALSE	FALSE	TRUE	MSS	HR_proficient	NA	TRUE	FALSE	90X
1858	HMF	HMF001320	HMF001320A	Gastroesophageal	2017-01-05	0.49	1	1	1	TRUE	30636	FALSE		FALSE	FALSE	TRUE	MSS	HR_proficient	NA	NA	NA	90X
1859	HMF	HMF001329	HMF001329A	Gastroesophageal	2017-02-05	0.41	1	1	1	TRUE	42678	FALSE		FALSE	FALSE	TRUE	MSS	HR_proficient	NA	TRUE	FALSE	90X
1860	HMF	HMF001365	HMF001365A	Gastroesophageal	13/04/2018	0.42	1	1	1	TRUE	51062	FALSE		FALSE	FALSE	TRUE	MSS	HR_proficient	NA	FALSE	FALSE	90X
1861	HMF	HMF001374	HMF001374A	Gastroesophageal	13/11/2017	0.53	1	1	1	TRUE	25232	FALSE		FALSE	FALSE	TRUE	MSS	HR_proficient	NA	TRUE	FALSE	90X
1862	HMF	HMF001397	HMF001397A	Gastroesophageal	16/10/2017	0.74	1	1	1	TRUE	45225	FALSE		FALSE	FALSE	TRUE	MSS	HR_proficient	NA	NA	NA	90X
1863	HMF	HMF001406	HMF001406A	Gastroesophageal	2018-10-01	0.53	1	1	1	TRUE	13831	FALSE		FALSE	FALSE	TRUE	MSS	HR_proficient	NA	TRUE	FALSE	90X
1864	HMF	HMF001527	HMF001527A	Gastroesophageal	31/03/2017	0.75	1	1	1	TRUE	35766	FALSE		FALSE	FALSE	TRUE	MSS	HR_proficient	NA	TRUE	FALSE	90X
1865	HMF	HMF001532	HMF001532A	Gastroesophageal	2017-10-11	0.38	1	1	1	TRUE	19944	FALSE		FALSE	TRUE	FALSE	MSS	HR_proficient	NA	NA	NA	90X
1866	HMF	HMF001562	HMF001562A	Gastroesophageal	19/10/2017	0.32	1	1	1	TRUE	144878	FALSE		FALSE	FALSE	TRUE	MSS	HR_proficient	NA	TRUE	TRUE	90X
1867	HMF	HMF001595	HMF001595A	Gastroesophageal	21/02/2018	0.48	1	1	1	TRUE	20325	FALSE		FALSE	FALSE	TRUE	MSS	HR_proficient	NA	NA	NA	90X
1868	HMF	HMF001609	HMF001609A	Gastroesophageal	2017-06-04	0.44	1	1	1	TRUE	20493	FALSE		FALSE	FALSE	TRUE	MSS	HR_proficient	NA	NA	NA	90X
1869	HMF	HMF001663	HMF001663A	Gastroesophageal	18/04/2018	0.37	1	2	1	FALSE	46980	TRUE	Duplicate biopsy	FALSE	FALSE	FALSE	MSS	HR_proficient	NA	NA	NA	90X
1870	HMF	HMF001663	HMF001663B	Gastroesophageal	16/02/2018	0.42	2	2	1	TRUE	46331	FALSE		FALSE	FALSE	TRUE	MSS	HR_proficient	NA	TRUE	FALSE	90X
1871	HMF	HMF001664	HMF001664A	Gastroesophageal	2018-11-04	0.34	1	1	1	TRUE	20655	FALSE		FALSE	FALSE	TRUE	MSS	HR_proficient	NA	TRUE	FALSE	90X
1872	HMF	HMF001670	HMF001670A	Gastroesophageal	17/05/2018	0.26	1	1	1	TRUE	23169	FALSE		FALSE	TRUE	FALSE	MSS	HR_proficient	NA	TRUE	FALSE	90X
1873	HMF	HMF001677	HMF001677A	Gastroesophageal	17/11/2017	0.58	1	1	1	TRUE	28340	FALSE		FALSE	FALSE	TRUE	MSS	HR_proficient	NA	NA	NA	90X
1874	HMF	HMF001803	HMF001803A	Gastroesophageal	30/05/2017	0.43	1	1	1	TRUE	15442	FALSE		FALSE	TRUE	FALSE	MSS	HR_proficient	NA	FALSE	FALSE	90X
1875	HMF	HMF001808	HMF001808A	Gastroesophageal	2017-03-04	0.43	1	1	1	TRUE	34265	FALSE		FALSE	FALSE	TRUE	MSS	HR_proficient	NA	NA	NA	90X
1876	HMF	HMF001823	HMF001823A	Gastroesophageal	13/06/2018	0.25	1	1	1	TRUE	29221	FALSE		FALSE	FALSE	TRUE	MSS	HR_proficient	NA	NA	NA	90X
1877	HMF	HMF001831	HMF001831A	Gastroesophageal	25/04/2017	0.42	1	1	1	TRUE	18766	FALSE		FALSE	FALSE	TRUE	MSS	HR_proficient	NA	NA	NA	90X
1878	HMF	HMF001845	HMF001845A	Gastroesophageal	24/08/2017	0.63	1	1	1	TRUE	20303	FALSE		FALSE	FALSE	TRUE	MSS	HR_proficient	NA	NA	NA	90X
1879	HMF	HMF001847	HMF001847A	Gastroesophageal	19/12/2017	0.53	1	1	1	TRUE	37539	FALSE		FALSE	FALSE	TRUE	MSS	HR_proficient	NA	NA	NA	90X
1880	HMF	HMF001858	HMF001858A	Gastroesophageal	2018-07-02	0.94	1	1	1	TRUE	13078	FALSE		FALSE	FALSE	TRUE	MSS	HR_proficient	NA	NA	NA	90X
1881	HMF	HMF001862	HMF001862A	Gastroesophageal	18/07/2017	0.23	1	1	1	TRUE	24808	FALSE		FALSE	FALSE	TRUE	MSS	HR_proficient	NA	NA	NA	90X
1882	HMF	HMF001892	HMF001892A	Gastroesophageal	22/03/2018	0.32	1	1	1	TRUE	15214	FALSE		FALSE	FALSE	TRUE	MSS	HR_proficient	NA	NA	NA	90X
1883	HMF	HMF001911	HMF001911A	Gastroesophageal	28/12/2017	0.69	1	1	1	TRUE	7147	FALSE		FALSE	FALSE	TRUE	MSS	HR_proficient	NA	NA	NA	90X
1884	HMF	HMF001926	HMF001926A	Gastroesophageal	24/10/2017	0.68	1	1	1	TRUE	19959	FALSE		FALSE	FALSE	TRUE	MSS	HR_proficient	NA	TRUE	FALSE	90X
1885	HMF	HMF001937	HMF001937A	Gastroesophageal	29/03/2018	0.68	1	1	1	TRUE	15970	FALSE		FALSE	FALSE	TRUE	MSS	HR_proficient	NA	TRUE	FALSE	90X
1886	HMF	HMF001975	HMF001975A	Gastroesophageal	2017-09-11	0.76	1	1	1	TRUE	44816	FALSE		FALSE	FALSE	TRUE	MSS	HR_proficient	NA	NA	NA	90X
1887	HMF	HMF001981	HMF001981A	Gastroesophageal	31/05/2017	0.34	1	1	1	TRUE	1027212	FALSE		FALSE	TRUE	FALSE	MSI	cannot_be_determined	NA	NA	NA	90X
1888	HMF	HMF001984	HMF001984A	Gastroesophageal	20/04/2017	0.72	1	1	1	TRUE	24536	FALSE		FALSE	FALSE	TRUE	MSS	HR_proficient	NA	TRUE	FALSE	90X
1889	HMF	HMF002001	HMF002001A	Gastroesophageal	2017-01-06	0.52	1	1	1	TRUE	14827	FALSE		FALSE	FALSE	TRUE	MSS	HR_proficient	NA	NA	NA	90X
1890	HMF	HMF002011	HMF002011A	Gastroesophageal	14/08/2018	0.77	1	2	1	FALSE	57406	TRUE	Duplicate biopsy	FALSE	FALSE	FALSE	MSS	HR_proficient	NA	NA	NA	90X
1891	HMF	HMF002011	HMF002011B	Gastroesophageal	2018-05-06	0.58	2	2	1	TRUE	57386	FALSE		FALSE	FALSE	TRUE	MSS	HR_proficient	NA	TRUE	FALSE	90X
1892	HMF	HMF002020	HMF002020A	Gastroesophageal	22/06/2018	0.67	1	1	1	TRUE	22998	FALSE		FALSE	TRUE	FALSE	MSS	HR_proficient	NA	NA	NA	90X
1893	HMF	HMF002024	HMF002024A	Gastroesophageal	2018-09-05	0.62	1	1	1	TRUE	43269	FALSE		FALSE	FALSE	TRUE	MSS	HR_proficient	NA	TRUE	FALSE	90X
1894	HMF	HMF002033	HMF002033A	Gastroesophageal	26/01/2018	0.26	1	1	1	TRUE	8497	FALSE		FALSE	FALSE	TRUE	MSS	HR_proficient	NA	NA	NA	90X
1895	HMF	HMF002054	HMF002054A	Gastroesophageal	23/12/2016	0.51	1	1	1	TRUE	28916	FALSE		FALSE	FALSE	TRUE	MSS	HR_proficient	NA	TRUE	FALSE	90X
1896	HMF	HMF002105	HMF002105A	Gastroesophageal	15/02/2018	0.77	1	1	1	TRUE	68607	FALSE		FALSE	FALSE	TRUE	MSS	HR_proficient	NA	TRUE	FALSE	90X
1897	HMF	HMF002117	HMF002117A	Gastroesophageal	20/03/2018	0.38	1	1	1	TRUE	15246	FALSE		FALSE	FALSE	TRUE	MSS	HR_proficient	NA	NA	NA	90X
1898	HMF	HMF002121	HMF002121A	Gastroesophageal	2018-11-01	0.31	1	1	1	TRUE	23832	FALSE		FALSE	FALSE	TRUE	MSS	HR_proficient	NA	TRUE	FALSE	90X
1899	HMF	HMF002150	HMF002150A	Gastroesophageal	15/06/2018	0.47	1	1	1	TRUE	13697	FALSE		FALSE	FALSE	TRUE	MSS	HR_proficient	NA	NA	NA	90X
1900	HMF	HMF002192	HMF002192A	Gastroesophageal	15/09/2016	0.37	1	1	1	TRUE	23978	FALSE		FALSE	FALSE	TRUE	MSS	HR_proficient	NA	TRUE	FALSE	90X
1901	HMF	HMF002215	HMF002215A	Gastroesophageal	24/05/2017	0.42	1	1	1	TRUE	24736	FALSE		FALSE	FALSE	TRUE	MSS	HR_proficient	NA	NA	NA	90X
1902	HMF	HMF002282	HMF002282A	Gastroesophageal	24/10/2017	0.72	1	1	1	TRUE	29668	FALSE		FALSE	FALSE	TRUE	MSS	HR_proficient	NA	NA	NA	90X
1903	HMF	HMF002288	HMF002288A	Gastroesophageal	2018-08-05	0.44	1	1	1	TRUE	28851	FALSE		FALSE	FALSE	TRUE	MSS	HR_proficient	NA	TRUE	TRUE	90X
1904	HMF	HMF002296	HMF002296A	Gastroesophageal	25/04/2017	0.61	1	1	1	TRUE	29858	FALSE		FALSE	FALSE	TRUE	MSS	HR_proficient	NA	NA	NA	90X
1905	HMF	HMF002349	HMF002349A	Gastroesophageal	13/11/2018	0.49	1	2	1	TRUE	67300	FALSE		FALSE	FALSE	TRUE	MSS	HR_proficient	NA	NA	NA	90X
1906	HMF	HMF002349	HMF002349B	Gastroesophageal	NA	0.3	2	2	1	FALSE	73475	TRUE	Duplicate biopsy	FALSE	FALSE	FALSE	MSS	HR_proficient	NA	NA	NA	90X
1907	HMF	HMF002353	HMF002353A	Gastroesophageal	2018-07-02	0.25	1	1	1	TRUE	9049	FALSE		FALSE	FALSE	TRUE	MSS	HR_proficient	NA	NA	NA	90X
1908	HMF	HMF002370	HMF002370A	Gastroesophageal	13/04/2018	0.53	1	1	1	TRUE	16183	FALSE		FALSE	FALSE	TRUE	MSS	HR_proficient	NA	TRUE	FALSE	90X
1909	HMF	HMF002378	HMF002378A	Gastroesophageal	2018-06-04	0.35	1	1	1	TRUE	29771	FALSE		FALSE	FALSE	TRUE	MSS	HR_proficient	NA	TRUE	FALSE	90X
1910	HMF	HMF002406	HMF002406A	Gastroesophageal	13/02/2018	0.23	1	1	1	TRUE	23224	FALSE		FALSE	FALSE	TRUE	MSS	HR_proficient	NA	TRUE	FALSE	90X
1911	HMF	HMF002408	HMF002408A	Gastroesophageal	2018-02-02	0.69	1	1	1	TRUE	26857	FALSE		FALSE	FALSE	TRUE	MSS	HR_proficient	NA	TRUE	FALSE	90X
1912	HMF	HMF002430	HMF002430A	Gastroesophageal	21/12/2017	0.22	1	1	1	TRUE	16639	FALSE		FALSE	FALSE	TRUE	MSS	HR_proficient	NA	NA	NA	90X
1913	HMF	HMF002437	HMF002437A	Gastroesophageal	2018-11-06	0.31	1	1	1	TRUE	19654	FALSE		FALSE	FALSE	TRUE	MSS	HR_proficient	NA	NA	NA	90X
1914	HMF	HMF002443	HMF002443A	Gastroesophageal	22/02/2018	0.67	1	2	1	FALSE	38473	TRUE	Duplicate biopsy	FALSE	FALSE	FALSE	MSS	HR_proficient	NA	NA	NA	90X
1915	HMF	HMF002443	HMF002443B	Gastroesophageal	2017-08-06	0.43	2	2	1	TRUE	35090	FALSE		FALSE	FALSE	TRUE	MSS	HR_proficient	NA	TRUE	FALSE	90X
1916	HMF	HMF002490	HMF002490A	Gastroesophageal	20/12/2016	0.71	1	1	1	TRUE	13816	FALSE		FALSE	FALSE	TRUE	MSS	HR_proficient	NA	NA	NA	90X
1917	HMF	HMF002497	HMF002497A	Gastroesophageal	30/04/2018	0.4	1	1	1	TRUE	24748	FALSE		FALSE	FALSE	TRUE	MSS	HR_proficient	NA	NA	NA	90X
1918	HMF	HMF002528	HMF002528A	Gastroesophageal	13/07/2017	0.77	1	1	1	TRUE	39917	FALSE		FALSE	FALSE	TRUE	MSS	HR_proficient	NA	TRUE	FALSE	90X
1919	HMF	HMF002530	HMF002530A	Gastroesophageal	20/10/2017	0.83	1	1	1	TRUE	65505	FALSE		FALSE	FALSE	TRUE	MSS	HR_proficient	NA	NA	NA	60X
1920	HMF	HMF002541	HMF002541A	Gastroesophageal	17/04/2018	0.59	1	1	1	TRUE	10972	FALSE		FALSE	FALSE	TRUE	MSS	HR_proficient	NA	NA	NA	90X
1921	HMF	HMF002575	HMF002575A	Gastroesophageal	2018-05-07	0.51	1	1	1	TRUE	26237	FALSE		FALSE	FALSE	TRUE	MSS	HR_proficient	NA	NA	NA	90X
1922	HMF	HMF002634	HMF002634A	Gastroesophageal	2018-08-06	0.43	1	2	1	FALSE	53862	TRUE	Duplicate biopsy	FALSE	FALSE	FALSE	MSS	HR_proficient	NA	NA	NA	90X
1923	HMF	HMF002634	HMF002634B	Gastroesophageal	17/01/2018	0.22	2	2	1	TRUE	23271	FALSE		FALSE	FALSE	TRUE	MSS	HR_proficient	NA	NA	NA	60X
1924	HMF	HMF002713	HMF002713A	Gastroesophageal	2017-03-10	0.82	1	1	1	TRUE	9542	FALSE		FALSE	FALSE	TRUE	MSS	HR_proficient	NA	NA	NA	90X
1925	HMF	HMF002760	HMF002760A	Gastroesophageal	30/04/2018	1	1	1	1	TRUE	485856	FALSE		FALSE	FALSE	TRUE	MSI	cannot_be_determined	NA	NA	NA	90X
1926	HMF	HMF002772	HMF002772A	Gastroesophageal	15/12/2017	0.38	1	1	1	TRUE	21318	FALSE		FALSE	FALSE	TRUE	MSS	HR_proficient	NA	NA	NA	90X
1927	HMF	HMF002818	HMF002818A	Gastroesophageal	2018-09-10	0.37	1	2	1	FALSE	55206	TRUE	Duplicate biopsy	FALSE	FALSE	FALSE	MSS	HR_proficient	NA	NA	NA	90X
1928	HMF	HMF002818	HMF002818B	Gastroesophageal	2017-10-11	0.75	2	2	1	TRUE	57651	FALSE		FALSE	FALSE	TRUE	MSS	HR_proficient	NA	TRUE	FALSE	90X
1929	HMF	HMF002875	HMF002875A	Gastroesophageal	25/05/2018	0.71	1	1	1	TRUE	40416	FALSE		FALSE	FALSE	TRUE	MSS	HR_proficient	NA	NA	NA	90X
1930	HMF	HMF002880	HMF002880A	Gastroesophageal	24/02/2017	0.46	1	1	1	TRUE	25285	FALSE		FALSE	FALSE	TRUE	MSS	HR_proficient	NA	TRUE	FALSE	90X
1931	HMF	HMF002898	HMF002898A	Gastroesophageal	2017-01-02	0.22	1	1	1	TRUE	32660	FALSE		FALSE	FALSE	TRUE	MSS	HR_proficient	NA	TRUE	FALSE	90X
1932	HMF	HMF002908	HMF002908A	Gastroesophageal	28/11/2017	0.83	1	2	1	FALSE	61479	TRUE	Duplicate biopsy	FALSE	FALSE	FALSE	MSS	HR_proficient	NA	NA	NA	90X
1933	HMF	HMF002908	HMF002908B	Gastroesophageal	30/08/2017	0.76	2	2	1	TRUE	58905	FALSE		FALSE	FALSE	TRUE	MSS	HR_proficient	NA	TRUE	FALSE	90X
1934	HMF	HMF002913	HMF002913A	Gastroesophageal	2018-05-04	0.74	1	1	1	TRUE	53634	FALSE		FALSE	FALSE	TRUE	MSS	HR_proficient	NA	TRUE	FALSE	90X
1935	HMF	HMF002948	HMF002948A	Gastroesophageal	2016-07-11	0.48	1	1	1	TRUE	24281	FALSE		FALSE	FALSE	TRUE	MSS	HR_proficient	NA	TRUE	FALSE	90X
1936	HMF	HMF002953	HMF002953A	Gastroesophageal	18/01/2018	0.23	1	1	1	TRUE	5842	FALSE		FALSE	FALSE	TRUE	MSS	HR_proficient	NA	NA	NA	90X
1937	HMF	HMF002987	HMF002987A	Gastroesophageal	23/03/2018	0.58	1	1	1	TRUE	14879	FALSE		FALSE	FALSE	TRUE	MSS	HR_proficient	NA	TRUE	FALSE	90X
1938	HMF	HMF003007	HMF003007A	Gastroesophageal	18/06/2018	0.51	1	1	1	TRUE	26507	FALSE		FALSE	FALSE	TRUE	MSS	HR_proficient	NA	TRUE	FALSE	90X
1939	HMF	HMF003039	HMF003039A	Gastroesophageal	13/01/2017	0.66	1	1	1	TRUE	22875	FALSE		FALSE	TRUE	FALSE	MSS	HR_proficient	NA	TRUE	FALSE	90X
1940	HMF	HMF003091	HMF003091A	Gastroesophageal	2016-05-12	0.34	1	1	1	TRUE	28025	FALSE		FALSE	FALSE	TRUE	MSS	HR_proficient	NA	NA	NA	90X
1941	HMF	HMF003095	HMF003095A	Gastroesophageal	28/03/2018	0.64	1	1	1	TRUE	28886	FALSE		FALSE	FALSE	TRUE	MSS	HR_proficient	NA	TRUE	FALSE	90X
1942	HMF	HMF003106	HMF003106A	Gastroesophageal	25/03/2016	0.3	1	1	1	TRUE	14379	FALSE		FALSE	FALSE	TRUE	MSS	HR_proficient	NA	NA	NA	90X
1943	HMF	HMF003135	HMF003135A	Gastroesophageal	28/11/2017	0.41	1	1	1	TRUE	39632	FALSE		FALSE	FALSE	TRUE	MSS	HR_proficient	NA	TRUE	FALSE	90X
1944	HMF	HMF003148	HMF003148A	Gastroesophageal	18/05/2018	0.67	1	1	1	TRUE	15044	FALSE		FALSE	FALSE	TRUE	MSS	HR_proficient	NA	NA	NA	90X
1945	HMF	HMF003173	HMF003173A	Gastroesophageal	2017-03-03	0.55	1	1	1	TRUE	25050	FALSE		FALSE	FALSE	TRUE	MSS	HR_proficient	NA	NA	NA	90X
1946	HMF	HMF003214	HMF003214A	Gastroesophageal	24/02/2017	0.26	1	1	1	TRUE	23369	FALSE		FALSE	FALSE	TRUE	MSS	HR_proficient	NA	NA	NA	90X
1947	HMF	HMF003222	HMF003222A	Gastroesophageal	13/09/2016	0.43	1	1	1	TRUE	16742	FALSE		FALSE	TRUE	FALSE	MSS	HR_proficient	NA	NA	NA	90X
1948	HMF	HMF003226	HMF003226A	Gastroesophageal	2018-11-07	0.24	1	1	1	TRUE	22714	FALSE		FALSE	FALSE	TRUE	MSS	HR_proficient	NA	NA	NA	90X
1949	HMF	HMF003256	HMF003256A	Gastroesophageal	22/11/2017	0.56	1	1	1	TRUE	8772	FALSE		FALSE	TRUE	FALSE	MSS	HR_proficient	NA	NA	NA	90X
1950	HMF	HMF003257	HMF003257A	Gastroesophageal	31/05/2017	0.83	1	1	1	TRUE	24850	FALSE		FALSE	FALSE	TRUE	MSS	HR_proficient	NA	TRUE	FALSE	90X
1951	HMF	HMF003286	HMF003286A	Gastroesophageal	31/01/2018	0.69	1	1	1	TRUE	41842	FALSE		FALSE	FALSE	TRUE	MSS	HR_proficient	NA	TRUE	FALSE	90X
1952	HMF	HMF003294	HMF003294A	Gastroesophageal	16/08/2017	0.57	1	1	1	TRUE	40191	FALSE		FALSE	FALSE	TRUE	MSS	HR_proficient	NA	TRUE	FALSE	90X
1953	HMF	HMF003311	HMF003311A	Gastroesophageal	13/10/2016	0.26	1	1	1	TRUE	8783	FALSE		FALSE	FALSE	TRUE	MSS	HR_proficient	NA	TRUE	FALSE	90X
1954	HMF	HMF003333	HMF003333A	Gastroesophageal	27/03/2018	0.35	1	1	1	TRUE	75017	FALSE		FALSE	FALSE	TRUE	MSS	HR_proficient	NA	TRUE	FALSE	90X
1955	HMF	HMF003385	HMF003385A	Gastroesophageal	2016-08-07	0.64	1	1	1	TRUE	22144	FALSE		FALSE	TRUE	FALSE	MSS	HR_proficient	NA	TRUE	FALSE	90X
1956	HMF	HMF003402	HMF003402A	Gastroesophageal	2018-07-03	0.77	1	1	1	TRUE	13496	FALSE		FALSE	TRUE	FALSE	MSS	HR_proficient	NA	TRUE	FALSE	90X
1957	HMF	HMF003475	HMF003475A	Gastroesophageal	2018-02-05	0.78	1	2	1	FALSE	52593	TRUE	Duplicate biopsy	FALSE	FALSE	FALSE	MSS	HR_proficient	NA	NA	NA	90X
1958	HMF	HMF003475	HMF003475B	Gastroesophageal	2018-06-03	0.41	2	2	1	TRUE	45831	FALSE		FALSE	FALSE	TRUE	MSS	HR_proficient	NA	TRUE	FALSE	90X
1959	HMF	HMF003490	HMF003490A	Gastroesophageal	21/09/2017	0.35	1	1	1	TRUE	38716	FALSE		FALSE	FALSE	TRUE	MSS	HR_proficient	NA	NA	NA	90X
1960	HMF	HMF003491	HMF003491A	Gastroesophageal	22/12/2016	0.34	1	1	1	TRUE	82047	FALSE		FALSE	FALSE	TRUE	MSS	HR_proficient	NA	NA	NA	90X
1961	HMF	HMF003523	HMF003523A	Gastroesophageal	2017-04-08	0.54	1	1	1	TRUE	114212	FALSE		FALSE	FALSE	TRUE	MSS	HR_proficient	NA	NA	NA	90X
1962	HMF	HMF003559	HMF003559A	Gastroesophageal	2017-07-07	0.43	1	1	1	TRUE	16602	FALSE		FALSE	FALSE	TRUE	MSS	HR_proficient	NA	NA	NA	90X
1963	HMF	HMF003587	HMF003587A	Gastroesophageal	14/03/2018	0.21	1	1	1	TRUE	42675	FALSE		FALSE	FALSE	TRUE	MSS	HR_proficient	NA	NA	NA	90X
1964	HMF	HMF003595	HMF003595A	Gastroesophageal	2016-01-04	0.55	1	1	1	TRUE	32045	FALSE		FALSE	TRUE	FALSE	MSS	HR_proficient	NA	NA	NA	90X
1965	HMF	HMF003608	HMF003608A	Gastroesophageal	2017-08-08	0.23	1	1	1	TRUE	14107	FALSE		FALSE	FALSE	TRUE	MSS	HR_proficient	NA	TRUE	FALSE	90X
1966	HMF	HMF003611	HMF003611A	Gastroesophageal	23/02/2018	0.39	1	1	1	TRUE	21770	FALSE		FALSE	TRUE	FALSE	MSS	HR_proficient	NA	TRUE	FALSE	90X
1967	HMF	HMF003640	HMF003640A	Gastroesophageal	13/06/2017	0.29	1	1	1	TRUE	11646	FALSE		FALSE	FALSE	TRUE	MSS	HR_proficient	NA	TRUE	FALSE	90X
1968	HMF	HMF003663	HMF003663A	Gastroesophageal	25/09/2017	0.59	1	1	1	TRUE	24042	FALSE		FALSE	FALSE	TRUE	MSS	HR_proficient	NA	TRUE	FALSE	90X
1969	HMF	HMF003681	HMF003681A	Gastroesophageal	16/11/2017	0.78	1	1	1	TRUE	57561	FALSE		FALSE	FALSE	TRUE	MSS	HR_proficient	NA	NA	NA	90X
1970	HMF	HMF003742	HMF003742A	Gastroesophageal	14/03/2018	0.9	1	1	1	TRUE	17787	FALSE		FALSE	FALSE	TRUE	MSS	HR_proficient	NA	TRUE	FALSE	90X
1971	HMF	HMF003778	HMF003778A	Gastroesophageal	23/03/2017	0.2	1	1	1	TRUE	24845	FALSE		FALSE	FALSE	TRUE	MSS	HR_proficient	NA	TRUE	FALSE	90X
1972	HMF	HMF003874	HMF003874A	Gastroesophageal	NA	0.66	1	1	1	TRUE	24668	FALSE		FALSE	FALSE	TRUE	MSS	HR_proficient	NA	NA	NA	90X
1973	HMF	HMF004123	HMF004123A	Gastroesophageal	NA	0.65	1	1	1	TRUE	12555	FALSE		FALSE	FALSE	TRUE	MSS	HR_proficient	NA	NA	NA	90X
1974	HMF	HMF004130	HMF004130A	Gastroesophageal	NA	0.26	1	1	1	TRUE	65880	FALSE		FALSE	FALSE	TRUE	MSS	HR_proficient	NA	NA	NA	90X
1975	HMF	HMF004252	HMF004252A	Gastroesophageal	22/01/2019	0.54	1	1	1	TRUE	23135	FALSE		FALSE	FALSE	TRUE	MSS	HR_proficient	NA	TRUE	FALSE	90X
1976	HMF	HMF004262	HMF004262A	Gastroesophageal	NA	0.58	1	1	1	TRUE	12685	FALSE		FALSE	FALSE	TRUE	MSS	HR_proficient	NA	NA	NA	90X
1977	HMF	HMF004272	HMF004272A	Gastroesophageal	NA	0.53	1	1	1	TRUE	7508	FALSE		FALSE	FALSE	TRUE	MSS	HR_proficient	NA	NA	NA	90X
1978	HMF	HMF004428	HMF004428A	Gastroesophageal	NA	0.59	1	1	1	TRUE	51499	FALSE		FALSE	FALSE	TRUE	MSS	HR_proficient	NA	NA	NA	90X
1979	HMF	HMF004477	HMF004477A	Gastroesophageal	NA	0.65	1	1	1	TRUE	29343	FALSE		FALSE	FALSE	TRUE	MSS	HR_deficient	NA	NA	NA	90X
1980	HMF	HMF004495	HMF004495A	Gastroesophageal	NA	0.3	1	1	1	TRUE	13321	FALSE		FALSE	FALSE	TRUE	MSS	HR_proficient	NA	NA	NA	60X
1981	HMF	HMF004602	HMF004602A	Gastroesophageal	NA	0.72	1	1	1	TRUE	46038	FALSE		FALSE	FALSE	TRUE	MSS	HR_proficient	NA	NA	NA	90X
1982	HMF	HMF004680	HMF004680A	Gastroesophageal	NA	0.64	1	1	1	TRUE	22655	FALSE		FALSE	FALSE	TRUE	MSS	HR_proficient	NA	NA	NA	90X
1983	HMF	HMF004702	HMF004702A	Gastroesophageal	NA	0.65	1	1	1	TRUE	27261	FALSE		FALSE	FALSE	TRUE	MSS	HR_proficient	NA	NA	NA	90X
1984	HMF	HMF004717	HMF004717A	Gastroesophageal	NA	0.35	1	1	1	TRUE	302584	FALSE		FALSE	FALSE	TRUE	MSI	cannot_be_determined	NA	NA	NA	90X
1985	HMF	HMF004721	HMF004721A	Gastroesophageal	NA	0.24	1	1	1	TRUE	26546	FALSE		FALSE	FALSE	TRUE	MSS	HR_proficient	NA	NA	NA	90X
1986	HMF	HMF004756	HMF004756A	Gastroesophageal	NA	0.22	1	1	1	TRUE	30779	FALSE		FALSE	FALSE	TRUE	MSS	HR_proficient	NA	NA	NA	90X
1987	HMF	HMF004757	HMF004757A	Gastroesophageal	NA	0.3	1	1	1	TRUE	29505	FALSE		FALSE	FALSE	TRUE	MSS	HR_proficient	NA	NA	NA	90X
1988	HMF	HMF004808	HMF004808A	Gastroesophageal	NA	0.34	1	1	1	TRUE	27862	FALSE		FALSE	FALSE	TRUE	MSS	HR_proficient	NA	NA	NA	90X
1989	HMF	HMF004899	HMF004899A	Gastroesophageal	NA	0.38	1	1	1	TRUE	18065	FALSE		FALSE	FALSE	TRUE	MSS	HR_proficient	NA	NA	NA	90X
1990	HMF	HMF004905	HMF004905A	Gastroesophageal	NA	0.65	1	1	1	TRUE	36055	FALSE		FALSE	FALSE	TRUE	MSS	HR_proficient	NA	NA	NA	90X
1991	HMF	HMF005137	HMF005137A	Gastroesophageal	NA	0.53	1	1	1	TRUE	17863	FALSE		FALSE	FALSE	TRUE	MSS	HR_proficient	NA	NA	NA	90X
1992	HMF	HMF005274	HMF005274A	Gastroesophageal	NA	0.36	1	1	1	TRUE	25144	FALSE		FALSE	FALSE	TRUE	MSS	HR_proficient	NA	NA	NA	90X
1993	HMF	HMF005298	HMF005298A	Gastroesophageal	NA	0.5	1	1	1	TRUE	89985	FALSE		FALSE	FALSE	TRUE	MSS	HR_proficient	NA	NA	NA	90X
1994	HMF	HMF005657	HMF005657A	Gastroesophageal	NA	0.36	1	1	1	TRUE	26565	FALSE		FALSE	FALSE	TRUE	MSS	HR_proficient	NA	NA	NA	90X
1995	HMF	HMF000055	HMF000055A	Gastroesophageal	2018-02-07	0.88	1	2	2	TRUE	25948	FALSE		FALSE	FALSE	TRUE	MSS	HR_proficient	NA	NA	NA	90X
1996	HMF	HMF004746	HMF004746A	Gastroesophageal	NA	0.88	1	1	1	TRUE	16299	FALSE		FALSE	FALSE	TRUE	MSS	HR_deficient	NA	NA	NA	90X
1997	HMF	HMF001901	HMF001901A	NET_Gastroesophageal	24/07/2017	0.42	1	1	1	TRUE	8659	FALSE		TRUE	FALSE	FALSE	MSS	HR_proficient	NA	TRUE	FALSE	90X
1998	HMF	HMF002098	HMF002098A	NET_Gastroesophageal	26/02/2018	0.92	1	1	1	TRUE	5247	FALSE		TRUE	FALSE	FALSE	MSS	HR_proficient	NA	FALSE	FALSE	90X
[truncated: 5,739 more rows]
