# Supplementary material for: Machine learning-based tissue of origin classification for cancer of unknown primary diagnostics using genome-wide mutation features
Source: Nat Commun. 2022 Jul 11;13:4013. doi: 10.1038/s41467-022-31666-w (PMC9273599; doi:10.1038/s41467-022-31666-w)
Supplement: Supplementary file 5 — Supplementary Data 2 [file 41467_2022_31666_MOESM5_ESM.xlsx]

## Sheet: Sheet1
	All				Hartwig				PCAWG
cancer_type	n_total	n_train	n_test	frac_test	n_total	n_train	n_test	frac_test	n_total	n_train	n_test	frac_test
Biliary	114	102	12	0.105	88	79	9	0.102	26	23	3	0.115
Breast	996	896	100	0.1	795	715	80	0.101	201	181	20	0.1
Cervix	59	53	6	0.102	41	37	4	0.098	18	16	2	0.111
CNS_Glioma	131	118	13	0.099	74	67	7	0.095	57	51	6	0.105
CNS_Medullo	138	123	15	0.109	1	0	1	1	137	123	14	0.102
CNS_PiloAstro	58	52	6	0.103	0	0	0	NA	58	52	6	0.103
Colorectal	710	639	71	0.1	659	593	66	0.1	51	46	5	0.098
Gastroesophageal	328	295	33	0.101	188	169	19	0.101	140	126	14	0.1
HeadAndNeck_Other	91	82	9	0.099	41	37	4	0.098	50	45	5	0.1
HeadAndNeck_SalivaryGland	34	31	3	0.088	34	31	3	0.088	0	0	0	NA
Kidney_Chromophobe	43	39	4	0.093	0	0	0	NA	43	39	4	0.093
Kidney_ClearCell	237	213	24	0.101	128	115	13	0.102	109	98	11	0.101
Kidney_Papillary	32	29	3	0.094	0	0	0	NA	32	29	3	0.094
Liver	340	306	34	0.1	52	47	5	0.096	288	259	29	0.101
Lung_NonSmallCell	588	530	58	0.099	505	455	50	0.099	83	75	8	0.096
Lung_SmallCell	53	48	5	0.094	53	48	5	0.094	0	0	0	NA
Lymphoid	218	197	21	0.096	25	23	2	0.08	193	174	19	0.098
Mesothelium	41	37	4	0.098	41	37	4	0.098	0	0	0	NA
Myeloid	34	30	4	0.118	2	1	1	0.5	32	29	3	0.094
NET_Gastrointestinal	54	49	5	0.093	54	49	5	0.093	0	0	0	NA
NET_Lung	26	23	3	0.115	26	23	3	0.115	0	0	0	NA
NET_Pancreas	119	107	12	0.101	38	34	4	0.105	81	73	8	0.099
Ovarian	284	256	28	0.099	174	157	17	0.098	110	99	11	0.1
Pancreas	347	312	35	0.101	129	116	13	0.101	218	196	22	0.101
Prostate	560	504	56	0.1	407	366	41	0.101	153	138	15	0.098
Sarcoma_GIST	67	60	7	0.104	67	60	7	0.104	0	0	0	NA
Sarcoma_Leiomyo	64	57	7	0.109	49	44	5	0.102	15	13	2	0.133
Sarcoma_Lipo	42	38	4	0.095	25	23	2	0.08	17	15	2	0.118
Sarcoma_Osteo	44	40	4	0.091	12	11	1	0.083	32	29	3	0.094
Sarcoma_Other	131	118	13	0.099	123	111	12	0.098	8	7	1	0.125
Skin_Carcinoma	25	23	2	0.08	25	23	2	0.08	0	0	0	NA
Skin_Melanoma	406	366	40	0.099	302	272	30	0.099	104	94	10	0.096
Thyroid	67	61	6	0.09	23	21	2	0.087	44	40	4	0.091
Urothelial	200	180	20	0.1	177	159	18	0.102	23	21	2	0.087
Uterus	75	68	7	0.093	33	30	3	0.091	42	38	4	0.095
