# Supplementary material for: Machine learning-based tissue of origin classification for cancer of unknown primary diagnostics using genome-wide mutation features
Source: Nat Commun. 2022 Jul 11;13:4013. doi: 10.1038/s41467-022-31666-w (PMC9273599; doi:10.1038/s41467-022-31666-w)
Supplement: Supplementary file 6 — Supplementary Data 3 [file 41467_2022_31666_MOESM6_ESM.xlsx]

## Sheet: feature_descriptions
feature_type	feature_name	description	unit	unit_type	alternative_hypothesis
rmd	rmd.Pancreas.1	Regional mutational density profile of the indicated cancer type class as extracted by NMF. Since multiple profiles can be attributed to a cancer type, each profile also has a trailing number	Relative contribution = Number of contributing SBSs / Total number of SBSs	Numeric	One-sided: greater in target cancer type
rmd	rmd.Biliary.2
rmd	rmd.Biliary.3
rmd	rmd.Breast.1
rmd	rmd.Breast.2
rmd	rmd.Cervix.1
rmd	rmd.CNS_Glioma.1
rmd	rmd.CNS_Glioma.2
rmd	rmd.CNS_Glioma.3
rmd	rmd.CNS_Medullo.1
rmd	rmd.CNS_PiloAstro.1
rmd	rmd.Colorectal.1
rmd	rmd.Colorectal.2
rmd	rmd.Colorectal.3
rmd	rmd.Gastroesophageal.2
rmd	rmd.HeadAndNeck_Other.1
rmd	rmd.HeadAndNeck_Other.2
rmd	rmd.HeadAndNeck_SalivaryGland.1
rmd	rmd.Kidney_Chromophobe.1
rmd	rmd.Kidney_ClearCell.1
rmd	rmd.Kidney_Papillary.1
rmd	rmd.Liver.1
rmd	rmd.Liver.2
rmd	rmd.Lung_NonSmallCell.1
rmd	rmd.Lung_NonSmallCell.2
rmd	rmd.Lymphoid.1
rmd	rmd.Mesothelium.1
rmd	rmd.Myeloid.1
rmd	rmd.NET_Gastrointestinal.1
rmd	rmd.NET_Lung.1
rmd	rmd.NET_Pancreas.1
rmd	rmd.Ovarian.1
rmd	rmd.Ovarian.2
rmd	rmd.Ovarian.3
rmd	rmd.Pancreas.2
rmd	rmd.Pancreas.3
rmd	rmd.Prostate.1
rmd	rmd.Sarcoma_GIST.1
rmd	rmd.Sarcoma_Other.1
rmd	rmd.Sarcoma_Lipo.1
rmd	rmd.Sarcoma_Lipo.2
rmd	rmd.Sarcoma_Osteo.1
rmd	rmd.Skin_Carcinoma.1
rmd	rmd.Skin_Melanoma.1
rmd	rmd.Thyroid.1
rmd	rmd.Urothelial.1
rmd	rmd.Urothelial.2
rmd	rmd.Uterus.1
sigs	sigs.SBS1	Exposure of single base substitution (SBS), double base substitution (DBS), and indel (ID) mutational signatures (COSMIC v3)	Relative contribution = Number of contributing SBSs / Total number of SBSs	Numeric	One-sided: greater in target cancer type
sigs	sigs.SBS2
sigs	sigs.SBS3
sigs	sigs.SBS4
sigs	sigs.SBS5
sigs	sigs.SBS6
sigs	sigs.SBS7
sigs	sigs.SBS8
sigs	sigs.SBS9
sigs	sigs.SBS10
sigs	sigs.SBS11
sigs	sigs.SBS12
sigs	sigs.SBS13
sigs	sigs.SBS14
sigs	sigs.SBS15
sigs	sigs.SBS16
sigs	sigs.SBS17
sigs	sigs.SBS18
sigs	sigs.SBS19
sigs	sigs.SBS20
sigs	sigs.SBS21
sigs	sigs.SBS22
sigs	sigs.SBS23
sigs	sigs.SBS24
sigs	sigs.SBS25
sigs	sigs.SBS26
sigs	sigs.SBS28
sigs	sigs.SBS29
sigs	sigs.SBS30
sigs	sigs.SBS31
sigs	sigs.SBS32
sigs	sigs.SBS33
sigs	sigs.SBS34
sigs	sigs.SBS35
sigs	sigs.SBS36
sigs	sigs.SBS37
sigs	sigs.SBS38
sigs	sigs.SBS39
sigs	sigs.SBS40
sigs	sigs.SBS41
sigs	sigs.SBS42
sigs	sigs.SBS44
sigs	sigs.SBS84
sigs	sigs.SBS85
sigs	sigs.SBS86
sigs	sigs.SBS87
sigs	sigs.SBS88
sigs	sigs.SBS89
sigs	sigs.SBS90
sigs	sigs.SBS91
sigs	sigs.SBS92
sigs	sigs.SBS93
sigs	sigs.DBS1		Relative contribution = Number of contributing DBSs / Total number of DBSs
sigs	sigs.DBS2
sigs	sigs.DBS3
sigs	sigs.DBS4
sigs	sigs.DBS5
sigs	sigs.DBS6
sigs	sigs.DBS7
sigs	sigs.DBS8
sigs	sigs.DBS9
sigs	sigs.DBS10
sigs	sigs.DBS11
sigs	sigs.ID1		Relative contribution = Number of contributing indels / Total number of indels
sigs	sigs.ID2
sigs	sigs.ID3
sigs	sigs.ID4
sigs	sigs.ID5
sigs	sigs.ID6
sigs	sigs.ID7
sigs	sigs.ID8
sigs	sigs.ID9
sigs	sigs.ID10
sigs	sigs.ID11
sigs	sigs.ID12
sigs	sigs.ID13
sigs	sigs.ID14
sigs	sigs.ID18
mut_load	mut_load.snv	Mutational load	Total number of SNVs (=SBSs)	Numeric	Two-sided
mut_load	mut_load.indel		Total number of indels
mut_load	mut_load.dbs		Total number of DBSs
sv	sv.sv_load	Various simple and complex structural variant features (SV)	Total number of SVs	Numeric	Two-sided
sv	sv.LINEs		Number of long interspersed nuclear elements (LINEs)		One-sided: greater in target cancer type
sv	sv.DEL_[0,300)		Number of structural deletions and duplications stratified by size. "[1e+03,1e+04)" would refer to structural variants 1kb to <10kb in size
sv	sv.DEL_[300,1e+03)
sv	sv.DEL_[1e+03,1e+04)
sv	sv.DEL_[1e+04,1e+05)
sv	sv.DEL_[1e+05,1e+06)
sv	sv.DEL_[1e+06,1e+07)
sv	sv.DEL_[1e+07,Inf)
sv	sv.DUP_[0,300)
sv	sv.DUP_[300,1e+03)
sv	sv.DUP_[1e+03,1e+04)
sv	sv.DUP_[1e+04,1e+05)
sv	sv.DUP_[1e+05,1e+06)
sv	sv.DUP_[1e+06,1e+07)
sv	sv.DUP_[1e+07,Inf)
sv	sv.COMPLEX.largest_cluster		Number of breakpoints in the largest complex SV cluster		Two-sided
sv	sv.COMPLEX_[0,25)		Number of complex SV clusters stratified by number of breakpoints. "[0,25)" would refer to clusters with 0 to <25 breakpoints		One-sided: greater in target cancer type
sv	sv.COMPLEX_[25,50)
sv	sv.COMPLEX_[50,100)
sv	sv.COMPLEX_[100,200)
sv	sv.COMPLEX_[400,800)
sv	sv.COMPLEX_[800,Inf)
sv	sv.double_minutes		Number of double minutes
chrom_arm	chrom_arm.gain.1p	Copy number (CN) gain of the indicated chromosome arm	Fold change vs genome ploidy = arm ploidy / genome ploidy	Numeric	One-sided: greater in target cancer type
chrom_arm	chrom_arm.gain.1q
chrom_arm	chrom_arm.gain.2p
chrom_arm	chrom_arm.gain.2q
chrom_arm	chrom_arm.gain.3p
chrom_arm	chrom_arm.gain.3q
chrom_arm	chrom_arm.gain.4p
chrom_arm	chrom_arm.gain.4q
chrom_arm	chrom_arm.gain.5p
chrom_arm	chrom_arm.gain.5q
chrom_arm	chrom_arm.gain.6p
chrom_arm	chrom_arm.gain.6q
chrom_arm	chrom_arm.gain.7p
chrom_arm	chrom_arm.gain.7q
chrom_arm	chrom_arm.gain.8p
chrom_arm	chrom_arm.gain.8q
chrom_arm	chrom_arm.gain.9p
chrom_arm	chrom_arm.gain.9q
chrom_arm	chrom_arm.gain.10p
chrom_arm	chrom_arm.gain.10q
chrom_arm	chrom_arm.gain.11p
chrom_arm	chrom_arm.gain.11q
chrom_arm	chrom_arm.gain.12p
chrom_arm	chrom_arm.gain.12q
chrom_arm	chrom_arm.gain.13q
chrom_arm	chrom_arm.gain.14q
chrom_arm	chrom_arm.gain.15q
chrom_arm	chrom_arm.gain.16p
chrom_arm	chrom_arm.gain.16q
chrom_arm	chrom_arm.gain.17p
chrom_arm	chrom_arm.gain.17q
chrom_arm	chrom_arm.gain.18p
chrom_arm	chrom_arm.gain.18q
chrom_arm	chrom_arm.gain.19p
chrom_arm	chrom_arm.gain.19q
chrom_arm	chrom_arm.gain.20p
chrom_arm	chrom_arm.gain.20q
chrom_arm	chrom_arm.gain.21q
chrom_arm	chrom_arm.gain.22q
chrom_arm	chrom_arm.gain.Xp
chrom_arm	chrom_arm.gain.Xq
chrom_arm	chrom_arm.loss.1p	Copy number (CN) loss of the indicated chromosome arm
chrom_arm	chrom_arm.loss.1q
chrom_arm	chrom_arm.loss.2p
chrom_arm	chrom_arm.loss.2q
chrom_arm	chrom_arm.loss.3p
chrom_arm	chrom_arm.loss.3q
chrom_arm	chrom_arm.loss.4p
chrom_arm	chrom_arm.loss.5p
chrom_arm	chrom_arm.loss.5q
chrom_arm	chrom_arm.loss.6p
chrom_arm	chrom_arm.loss.6q
chrom_arm	chrom_arm.loss.7p
chrom_arm	chrom_arm.loss.7q
chrom_arm	chrom_arm.loss.8p
chrom_arm	chrom_arm.loss.8q
chrom_arm	chrom_arm.loss.9p
chrom_arm	chrom_arm.loss.9q
chrom_arm	chrom_arm.loss.10p
chrom_arm	chrom_arm.loss.10q
chrom_arm	chrom_arm.loss.11p
chrom_arm	chrom_arm.loss.11q
chrom_arm	chrom_arm.loss.12p
chrom_arm	chrom_arm.loss.12q
chrom_arm	chrom_arm.loss.13q
chrom_arm	chrom_arm.loss.14q
chrom_arm	chrom_arm.loss.15q
chrom_arm	chrom_arm.loss.16p
chrom_arm	chrom_arm.loss.16q
chrom_arm	chrom_arm.loss.17q
chrom_arm	chrom_arm.loss.18p
chrom_arm	chrom_arm.loss.19p
chrom_arm	chrom_arm.loss.19q
chrom_arm	chrom_arm.loss.20p
chrom_arm	chrom_arm.loss.20q
chrom_arm	chrom_arm.loss.21q
chrom_arm	chrom_arm.loss.22q
gene	gene.ACVR1.biall	Amplification (amp), deep deletion (deep_del), biallelic loss (biall), or monoallelic hit (monoall; i.e. a single pathogenic SNV or indel) in the indicated gene	TRUE (present) or FALSE (absent)	Boolean	One-sided: enriched in target cancer type
gene	gene.ACVR2A.biall
gene	gene.AIM1.amp
gene	gene.AJUBA.biall
gene	gene.AKT1.biall
gene	gene.ALB.monoall
gene	gene.AMER1.biall
gene	gene.ANK1.amp
gene	gene.APC.biall
gene	gene.APC.monoall
gene	gene.AR.amp
gene	gene.AR.biall
gene	gene.AR.monoall
gene	gene.ARID1A.deep_del
gene	gene.ARID1A.monoall
gene	gene.ARID5B.amp
gene	gene.ATRX.deep_del
gene	gene.ATRX.biall
gene	gene.AXIN1.deep_del
gene	gene.AXIN1.biall
gene	gene.BAP1.deep_del
gene	gene.BAP1.biall
gene	gene.BRAF.biall
gene	gene.BRAF.monoall
gene	gene.BRCA2.deep_del
gene	gene.CBFB.biall
gene	gene.CCND1.amp
gene	gene.CCNE1.amp
gene	gene.CCSER1.deep_del
gene	gene.CD274.amp
gene	gene.CD58.deep_del
gene	gene.CD79B.amp
gene	gene.CDH1.biall
gene	gene.CDK4.amp
gene	gene.CDK6.amp
gene	gene.CDKN1A.biall
gene	gene.CDKN1A.monoall
gene	gene.CDKN2A.deep_del
gene	gene.CDKN2A.biall
gene	gene.CDX2.amp
gene	gene.CHD1.deep_del
gene	gene.CIC.biall
gene	gene.COL2A1.amp
gene	gene.COL2A1.monoall
gene	gene.CREBBP.biall
gene	gene.CTCF.biall
gene	gene.CTNNB1.deep_del
gene	gene.CTNNB1.monoall
gene	gene.DAXX.biall
gene	gene.DDR2.amp
gene	gene.DLG2.deep_del
gene	gene.DMD.deep_del
gene	gene.EGFR.amp
gene	gene.EGFR.biall
gene	gene.EGFR.monoall
gene	gene.EIF1AX.biall
gene	gene.EIF1AX.monoall
gene	gene.ELF3.biall
gene	gene.ELF3.monoall
gene	gene.EPHA2.biall
gene	gene.ERBB2.amp
gene	gene.ESR1.monoall
gene	gene.EZH2.biall
gene	gene.EZH2.monoall
gene	gene.FBXW7.monoall
gene	gene.FGF3.amp
gene	gene.FGFR1.amp
gene	gene.FGFR3.biall
gene	gene.FGFR3.monoall
gene	gene.FGFR4.amp
gene	gene.FHIT.deep_del
gene	gene.FLT3.amp
gene	gene.FLT3.monoall
gene	gene.FLT4.amp
gene	gene.FOXA1.amp
gene	gene.FOXA1.monoall
gene	gene.GATA3.monoall
gene	gene.GATA6.amp
gene	gene.GMDS.deep_del
gene	gene.GNA11.amp
gene	gene.GNAQ.amp
gene	gene.GNAS.amp
gene	gene.HDHD1.deep_del
gene	gene.HLA-A.deep_del
gene	gene.IDH1.monoall
gene	gene.IGLL5.deep_del
gene	gene.IGLL5.biall
gene	gene.IGLL5.monoall
gene	gene.IL6ST.deep_del
gene	gene.IMMP2L.deep_del
gene	gene.JAK2.biall
gene	gene.JAK2.monoall
gene	gene.KDM5C.biall
gene	gene.KDM6A.biall
gene	gene.KDR.biall
gene	gene.KEAP1.deep_del
gene	gene.KEAP1.biall
gene	gene.KIT.biall
gene	gene.KIT.monoall
gene	gene.KLF5.amp
gene	gene.KMT2D.monoall
gene	gene.KRAS.amp
gene	gene.KRAS.biall
gene	gene.KRAS.monoall
gene	gene.LATS2.deep_del
gene	gene.LATS2.monoall
gene	gene.LRRN3.deep_del
gene	gene.MACROD2.deep_del
gene	gene.MAP2K1.amp
gene	gene.MAP2K1.monoall
gene	gene.MAP2K4.deep_del
gene	gene.MAP2K4.biall
gene	gene.MAP3K1.deep_del
gene	gene.MAP3K1.monoall
gene	gene.MAP3K13.amp
gene	gene.MAX.deep_del
gene	gene.MAX.biall
gene	gene.MDM2.amp
gene	gene.MDM4.amp
gene	gene.MED12.deep_del
gene	gene.MEN1.deep_del
gene	gene.MEN1.biall
gene	gene.MET.amp
gene	gene.MET.monoall
gene	gene.MITF.amp
gene	gene.MLH1.deep_del
gene	gene.MYC.amp
gene	gene.MYCN.amp
gene	gene.MYD88.monoall
gene	gene.MYOD1.amp
gene	gene.NF1.deep_del
gene	gene.NF2.deep_del
gene	gene.NF2.biall
gene	gene.NOTCH1.deep_del
gene	gene.NOTCH1.biall
gene	gene.NPM1.amp
gene	gene.NRAS.biall
gene	gene.NRAS.monoall
gene	gene.PABPC1.amp
gene	gene.PARK2.deep_del
gene	gene.PBRM1.biall
gene	gene.PDE4D.deep_del
gene	gene.PDGFRA.amp
gene	gene.PHF6.deep_del
gene	gene.PIK3CA.biall
gene	gene.PIK3CA.monoall
gene	gene.PIK3R1.monoall
gene	gene.PPM1D.amp
gene	gene.PPP1R15A.amp
gene	gene.PPP2R1A.monoall
gene	gene.PPP6C.deep_del
gene	gene.PPP6C.biall
gene	gene.PREX2.amp
gene	gene.PREX2.monoall
gene	gene.PRKAR1A.deep_del
gene	gene.PSIP1.amp
gene	gene.PTCH1.deep_del
gene	gene.PTCH1.biall
gene	gene.PTEN.deep_del
gene	gene.PTEN.biall
gene	gene.PTEN.monoall
gene	gene.PTPN11.amp
gene	gene.PTPRB.biall
gene	gene.PTPRB.monoall
gene	gene.RAC1.monoall
gene	gene.RAD21.amp
gene	gene.RAF1.amp
gene	gene.RASA1.biall
gene	gene.RB1.deep_del
gene	gene.RB1.biall
gene	gene.RNF43.biall
gene	gene.ROS1.amp
gene	gene.ROS1.biall
gene	gene.ROS1.monoall
gene	gene.RPS6KA3.deep_del
gene	gene.RSF1.amp
gene	gene.RUNX1.deep_del
gene	gene.RXRA.biall
gene	gene.RYR1.amp
gene	gene.SETD2.deep_del
gene	gene.SETD2.biall
gene	gene.SIX2.biall
gene	gene.SMAD2.deep_del
gene	gene.SMAD3.deep_del
gene	gene.SMAD4.deep_del
gene	gene.SMAD4.biall
gene	gene.SMARCA4.biall
gene	gene.SMTNL2.biall
gene	gene.SOCS1.biall
gene	gene.SOCS1.monoall
gene	gene.SOX4.amp
gene	gene.SOX9.biall
gene	gene.SOX9.monoall
gene	gene.SPOP.amp
gene	gene.SPOP.monoall
gene	gene.SPRED1.deep_del
gene	gene.SPTAN1.biall
gene	gene.STAG2.biall
gene	gene.STK11.deep_del
gene	gene.STK11.biall
gene	gene.STS.deep_del
gene	gene.TCF7L2.biall
gene	gene.TCF7L2.monoall
gene	gene.TERT.biall
gene	gene.TERT.monoall
gene	gene.TET2.monoall
gene	gene.TG.amp
gene	gene.TGIF1.biall
gene	gene.TMEM30A.biall
gene	gene.TMPRSS2.deep_del
gene	gene.TNFAIP3.deep_del
gene	gene.TNFAIP3.biall
gene	gene.TNFRSF14.deep_del
gene	gene.TNFRSF14.biall
gene	gene.TOP2A.amp
gene	gene.TP53.deep_del
gene	gene.TP53.biall
gene	gene.TSC1.biall
gene	gene.TSC2.biall
gene	gene.USP28.deep_del
gene	gene.USP32.amp
gene	gene.VHL.deep_del
gene	gene.VHL.biall
gene	gene.WEE1.amp
gene	gene.ZBTB10.amp
gene	gene.ZFHX3.deep_del
gene	gene.ZFP36L1.biall
gene	gene.ZFP36L2.deep_del
gene	gene.ZFP36L2.monoall
gene	gene.ZFX.biall
gene	gene.ZMYM3.biall
gene	gene.ZNF217.amp
gene	gene.ZNF703.amp
fusion	fusion.@IGH_*	Presence of the indicated gene fusion. Fusions are denoted in the form {5' gene}_{3' gene}. An asterisk (*) indicates any gene partner (for promiscuous fusions)	TRUE (present) or FALSE (absent)	Boolean	One-sided: enriched in target cancer type
fusion	fusion.@IGL_MYC
fusion	fusion.*_ETV1/4/5
fusion	fusion.*_RET
fusion	fusion.*_TFEB
fusion	fusion.AHR_AHR
fusion	fusion.CBFB_MYH11
fusion	fusion.CHCHD7_PLAG1
fusion	fusion.CLCN6_BRAF
fusion	fusion.CRTC1_MAML2
fusion	fusion.CTNNB1_CTNNB1
fusion	fusion.CTNNB1_PLAG1
fusion	fusion.EGFR_EGFR
fusion	fusion.EML4_ALK
fusion	fusion.ETV6_NTRK3
fusion	fusion.EWSR1_CREB3L1
fusion	fusion.FGFR2_*
fusion	fusion.FGFR2_BICC1
fusion	fusion.FGFR3_TACC3
fusion	fusion.FIP1L1_PDGFRA
fusion	fusion.FUS_DDIT3
fusion	fusion.GNAI1_BRAF
fusion	fusion.HEY1_NCOA2
fusion	fusion.HMGA2_*
fusion	fusion.KIAA1549_BRAF
fusion	fusion.KIT_KIT
fusion	fusion.LIFR_PLAG1
fusion	fusion.MYB/MYBL1_NFIB
fusion	fusion.NAB2_STAT6
fusion	fusion.PAX3_FOXO1
fusion	fusion.QKI_NTRK2
fusion	fusion.RNF130_BRAF
fusion	fusion.RUNX1_RUNX1T1
fusion	fusion.SLC45A3_ERG
fusion	fusion.SS18_SSX1
fusion	fusion.THADA_IGF2BP3
fusion	fusion.TMPRSS2_*
fusion	fusion.TMPRSS2_ERG
fusion	fusion.TPM3_NTRK1
viral_ins	viral_ins.EBV	DNA integrations from the indicated viruses. EBV: Epstein-Barr virus, HBV: hepatitis B virus, HPV: human papillomavirus, HSV: herpes simplex virus, MCPyV: merkel cell polyomavirus	TRUE (present) or FALSE (absent)	Boolean	One-sided: enriched in target cancer type
viral_ins	viral_ins.HBV
viral_ins	viral_ins.HPV
viral_ins	viral_ins.HSV
viral_ins	viral_ins.MCPyV
genome	genome.ploidy	Genome properties	Genome ploidy	Numeric	Two-sided
genome	genome.diploid_proportion		Proportion of genome that is diploid	Numeric	Two-sided
genome	genome.has_wgd		Whole genome duplication present (TRUE)/absent (FALSE)	Boolean	One-sided: enriched in target cancer type
gender	gender.gender	Gender as determined by sex chromosome copy number data	TRUE (female) or FALSE (male)	Boolean	Two-sided

## Sheet: feature_importance
feature \ cancer_type_random_forest	Biliary	Breast	Cervix	CNS_Glioma	CNS_Medullo	CNS_PiloAstro	Colorectal	Gastroesophageal	HeadAndNeck_Other	HeadAndNeck_SalivaryGland	Kidney_Chromophobe	Kidney_ClearCell	Kidney_Papillary	Liver	Lung_NonSmallCell	Lung_SmallCell	Lymphoid	Mesothelium	Myeloid	NET_Gastrointestinal	NET_Lung	NET_Pancreas	Ovarian	Pancreas	Prostate	Sarcoma_GIST	Sarcoma_Leiomyo	Sarcoma_Lipo	Sarcoma_Osteo	Sarcoma_Other	Skin_Carcinoma	Skin_Melanoma	Thyroid	Urothelial	Uterus
rmd.Pancreas.1	33.635	0	0	0	0	0	23.2649	38.7606	0	0	0	0	0	0	0	0	0	0	0	0	0	0	0	38.5622	0	0	0	0	0	0	0	0	0	0	0
rmd.Biliary.2	40.8465	1.61142	0	0	0	0	0	0	0	0	0	-0.990921	0	-0.112156	0	0	0	0	0	0	0	0	0	0	0	0	0	0	0	0	0	0	0	0	0
rmd.Biliary.3	31.2362	2.0645	0	0	0	0	0	0	0	0	0	0	0	1.49209	0	0	0	0	0	0	0	0	0	0	0	0	0	0	0	0	0	0	0	0	2.60162
rmd.Breast.1	0	55.4057	0	0	0	0	0	0	0	0	0	0	0	0	0	0	0	0	0	0	0	0	0	0	0	0	0	0	0	0	0	0	0	0	0
rmd.Breast.2	0	43.1185	0	0	0	0	0	0	0	0	0	0	0	0	0	0	0	0	0	0	0	0	0	0	0	0	0	0	0	0	0	0	0	0	0
rmd.Cervix.1	0	0	28.5821	0	0	0	0	0	0	0	0	0	0	0	0	4.63643	0	0	0	0	0	0	0	0	0	0	6.02552	0	0	0	0	0	0	0	0
rmd.CNS_Glioma.1	0	4.19387	0	17.811	0	2.60477	0	0	0	0	0	0	0	0	0	7.80812	0	0	0	0	0	0	13.0979	0	0	0	5.57872	0	0	0	0	0	0	0	0.602683
rmd.CNS_Glioma.2	0	0	0	24.1018	13.7827	6.38043	0	0	0	0	0	0	0	0	0	0	0	0	0	0	0	0	0	0	0	0	0	0	0	0	0	0	0.576562	0	0
rmd.CNS_Glioma.3	0	0	0	28.3145	10.4861	3.39505	0	0	0	0	0	0	0	0	0	10.4649	0	0	0	0	0	0	0	0	0	0	10.2461	0	0	14.8556	0	0	0	0	0
rmd.CNS_Medullo.1	0	0	0	0	49.8493	0	0	0	0	0	0	0	0	0	0	11.4172	0	0	0	0	0	0	0	0	0	0	5.28848	0	0	0	0	0	0	0	0
rmd.CNS_PiloAstro.1	0	0	0	7.78062	10.8854	22.5354	0	0	0	0	0	0	0	0	0	0	0	0	0	0	0	0	0	0	0	0	0	0	0	0	0	0	0	0	0
rmd.Colorectal.1	0	0	0	0	0	0	38.1722	21.4829	0	0	0	0	0	0	0	0	0	0	0	0	0	0	0	0	0	0	0	0	0	0	0	0	0	0	0
rmd.Colorectal.2	0	0	0	0	0	0	33.819	0	0	0	0	0	0.0769235	0	0	0	0	0	0	0	0	0	0	0	0	0	8.13694	0	0	0	0	0	0	0	0
rmd.Colorectal.3	0	0	0	0	0	0	33.781	12.0964	0	0	0	0	0	0	0	0	0	0	0	0	0	0	0	0	0	0	0	0	0	0	0	0	0	0	0
rmd.Gastroesophageal.2	0	5.07418	0	0	13.2088	3.48426	0	0	1.11616	0	0	0	0	0	0	8.58841	0	0	0	0	0	0	0	0	0	0	0	0	0	0	0	0	0	0	0
rmd.HeadAndNeck_Other.1	0	0	6.89959	0	0	0	0	15.8508	28.8324	0	0	0	0	0	0	11.2321	0	0	0	0	0	0	0	0	0	0	0	0	0	0	9.40975	0	0	0	0
rmd.HeadAndNeck_Other.2	0	8.76979	5.15248	0	9.79885	0	0	0	34.6514	0	0	0	0	0	0	11.1297	0	0	0	0	0	0	0	0	0	0	0	0	0	0	0	0	0	7.53795	0
rmd.HeadAndNeck_SalivaryGland.1	0	0	0	0	0	0	0	0	0	47.6364	0	0	0	0	0	9.95539	0	0	0	0	0	0	0	0	0	0	0	0	0	0	3.69611	0	0	0	0
rmd.Kidney_Chromophobe.1	0	0	0	0	0	0	0	0	0	0	28.6795	0	0	0	0	0	0	0	0	0	0	0	0	0	0	0	6.13346	0	0	0	0	0	0	0	0
rmd.Kidney_ClearCell.1	13.5567	0	0	0	0	0	0	0	0	0	0	40.3914	8.73849	0	0	0	0	0	0	0	0	0	0	0	0	0	0	0	0	0	0	0	0	0	0
rmd.Kidney_Papillary.1	0	0	0	0	11.8235	0	0	0	0	0	0	10.9961	25.1633	0	0	0	0	0	0	0	0	0	0	0	0	0	0	0	0	0	0	0	0	0	0
rmd.Liver.1	14.389	0	0	0	0	0	0	13.8991	0	0	0	0	0	33.7772	0	0	7.09777	0	0	0	0	0	0	0	0	0	6.59426	0	0	0	0	0	0	0	0
rmd.Liver.2	9.81786	0	0	0	0	0	0	0	0	0	0	0	0	32.5619	0	0	0	0	0	0	0	0	0	0	0	0	0	0	0	0	0	0	0	0	0
rmd.Lung_NonSmallCell.1	10.7616	0	0	0	0	0	0	11.7711	0	0	0	0	0	0	43.6722	15.3343	0	0	0	0	0	0	0	0	0	0	0	0	0	0	0	0	0	0	0
rmd.Lung_NonSmallCell.2	0	0	0	0	0	0	0	0	0	0	0	0	0	0	45.1022	0	0	0	0	0	0	0	0	0	0	0	0	0	0	0	0	0	0	0	0
rmd.Lymphoid.1	0	0	0	0	0	0	0	0	0	0	0	0	0	0	0	0	34.6116	0	0	0	0	0	0	0	0	0	0	0	0	0	0	0	0	0	0
rmd.Mesothelium.1	0	0	0	0	0	0	0	0	0	0	0	0	0	0	0	0	0	29.2682	0	0	0	0	0	0	0	0	7.31396	0	0	10.798	0	0	0	0	0
rmd.Myeloid.1	0	0	0	0	0	2.91111	0	0	0	0	0	0	0	0	0	0	0	0.707461	34.2831	0	0	0	0	0	0	0	5.46409	0	0	0	0	0	0	0	0
rmd.NET_Gastrointestinal.1	0	0	0	0	0	0	0	0	0	0	0	0	0	0	0	0	0	0	0	30.3798	0	0	0	0	0	0	0	0	0	0	0	0	0	0	0
rmd.NET_Lung.1	0	0	0	0	11.5002	0	0	0	0	0	0	0	0	0	0	23.5494	0	0	0	0	37.5547	0	0	0	0	0	0	0	0	0	0	0	0	0	0
rmd.NET_Pancreas.1	0	0	0	0	0	0	0	0	0	0	0	0	0	0	0	0	0	0	0	0	0	36.1598	0	0	0	0	6.83125	0	0	0	0	0	0	0	0
rmd.Ovarian.1	0	0	0	0	0	0	0	0	0	0	0	0	0	0	0	7.74512	0	0	0	0	0	0	54.1045	0	0	0	5.97782	0	0	0	0	0	0	0	3.06741
rmd.Ovarian.2	0	8.61302	0	0	0	0	0	0	0	0	0	0	0	0	0	0	0	0	0	0	0	0	37.9255	0	0	0	0	0	0	0	0	0	0	0	0
rmd.Ovarian.3	0	8.15672	2.1475	0	0	0	0	0	0	0	0	0	0	0	0	8.47211	0	0	0	0	0	0	35.2321	0	0	0	4.98832	0	0	0	0	0	0	0	4.65763
rmd.Pancreas.2	14.554	0	0	0	0	0	0	15.2683	0	0	0	0	0	0	0	0	0	0	0	0	0	0	0	37.9614	0	0	0	0	0	0	0	0	0	0	0
rmd.Pancreas.3	19.2849	0	0	0	0	0	0	12.4554	0	0	0	0	0	0	0	0	0	0	0	0	0	0	0	28.9284	0	0	0	0	0	0	0	0	0	0	1.49589
rmd.Prostate.1	0	0	0	0	0	0	0	0	0	0	0	0	0	0	0	0	0	0	0	0	0	0	0	0	51.3664	0	0	0	0	0	0	0	0	0	0
rmd.Sarcoma_GIST.1	0	0	0	0	0	0	0	0	0	0	0	0	0	0	0	0	0	1.71059	0	0	0	0	0	0	0	32.7318	19.8422	0	0	18.4238	0	0	0	0	0
rmd.Sarcoma_Other.1	0	0	0	0	0	0	0	0	0	0	0	0	0	0	0	0	0	0	0	0	0	0	0	0	0	0	27.2005	0	12.2202	57.811	0	0	0	0	0
rmd.Sarcoma_Lipo.1	0	0	0	0	0	0	0	0	0	0	0	0	0	0	0	4.60354	0	0	0	0	0	-0.923317	0	0	0	-0.754136	0	18.3928	0	0	0	0	0	0	0
rmd.Sarcoma_Lipo.2	0	0	0	0	0	0	0	0	0	0	0	0	0	0	0	0	0	0	0	0	0	0	0	0	0	0	18.9113	27.7435	0	19.411	0	0	0	0	0
rmd.Sarcoma_Osteo.1	0	0	0	0	0	0	0	0	0	0	0	0	0	0	0	6.13786	0	0.729713	0	0	0	0	0	0	0	0	14.4758	0	42.1853	17.0124	0	0	0	0	0
rmd.Skin_Carcinoma.1	0	0	0	0	0	0	0	0	0	0	0	0	0	0	0	10.4476	0	0	0	0	0	0	0	0	0	0	5.7716	0	0	0	37.9937	0	0	0	0
rmd.Skin_Melanoma.1	0	0	0	0	0	0	0	10.7949	0	0	0	0	0	0	0	0	0	0	0	0	0	0	0	0	0	0	6.36174	0	0	0	6.82851	43.0486	0	0	0
rmd.Thyroid.1	0	0	0	0	0	0	0	0	0	0	0	0	0	0	0	0	0	0	0	0	0	0	0	0	0	0	2.73381	0	0	0	0	0	40.8336	0	0
rmd.Urothelial.1	11.2008	0	0	0	0	0	0	11.6052	0	0	0	0	0	0	0	0	0	0	0	0	0	0	0	0	0	0	0	0	0	0	0	0	0	40.2922	0
rmd.Urothelial.2	0	10.6275	0	0	11.214	0	0	0	0	0	0	0	-0.851823	0	0	0	0	0	0	0	0	0	0	0	0	0	0	0	0	0	0	0	0	32.7329	0
rmd.Uterus.1	0	0	0	0	0	0	0	0	0	0	0	0	0	0	0	0	0	0	0	0	0	0	0	0	0	0	0	0	0	0	0	0	0	0	44.2982
sigs.SBS1	14.2854	0	0	19.6882	16.1583	0	17.3946	0	0	0	9.56685	0	0	0	0	0	0	0	12.0705	0	0	0	0	20.3511	10.3882	0	0	0	0	17.1612	0	0	0	0	6.43284
sigs.SBS2	16.8488	18.6728	6.33458	0	0	0	0	16.8658	8.39076	0	0	0	0	0	16.5566	0	0	0	0	0	0	0	0	14.8176	0	0	0	6.12472	11.2049	0	0	0	0	18.1704	0
sigs.SBS3	0	7.6661	0	6.44198	0	0	0	0	0	0	0	0	0	3.44635	0	0	0	1.41121	0	2.31538	0	0	12.201	0	0	0	0	0	8.40564	10.6512	0	0	0	0	0
sigs.SBS4	0	0	0	0	0	0	0	0	0	0	0	5.49149	0	6.51914	21.6452	11.9462	0	0	0	0	0	0	0	0	0	0	0	0	0	0	0	0	0	0	0
sigs.SBS5	0	6.24882	0	0	0	0	0	0	0	0	0	0	0	7.72262	0	0	7.65106	2.45262	0	2.37073	8.92044	10.0634	17.2978	7.80799	0	0	0	0	0	0	0	0	0	0	5.70811
sigs.SBS6	0	0	4.45242	0	0	0	10.3798	14.2549	4.21084	0	0	0	0	0	0	0	0	0.775062	0	0	0	0	13.047	0	0	0	0	0	0	0	0	0	0	0	0
sigs.SBS7	0	0	0	0	11.4953	6.9817	0	20.3977	0	0	1.05911	0	0	0	0	0	0	0	0	0	0	0	0	8.23192	0	0	0	0	0	0	8.80731	18.3926	0	0	0
sigs.SBS8	0	0	0	8.58898	13.2112	7.63106	11.5166	0	0	0	0	0	0	0	0	0	6.87614	0	0	4.66521	8.73646	2.27542	22.9501	13.3206	0	6.83894	14.5194	7.93157	14.8487	16.0793	0	0	0	0	0
sigs.SBS9	0	0	0	0	12.9402	0	4.08823	0	0	0	0	0	0	0	0	0	18.7944	0	13.1746	3.07384	0	0	0	0	3.93859	0	0	0	0	0	0	0	0	0	0
sigs.SBS10	14.3378	0	0	0	18.1797	0	16.55	16.4626	0	0	0	0	0	0	0	0	0	0	0	0	0	0	0	9.91087	7.29639	0	0	0	0	0	0	0	0	0	0
sigs.SBS11	0	0	0	11.1908	0	0	0	0	0	0	0	5.18345	-0.307823	0	0	0	0	0	0	1.20281	0	0	0	0	0	0	0	0	0	0	5.94733	2.99584	0	0	0
sigs.SBS12	13.1039	0	0	11.6857	0	0	0	0	0	0	0	0	0	23.1568	0	0	0	0	0	1.07213	6.07934	2.65813	0	0	3.10232	0	15.8983	8.10905	12.4316	19.9659	0	0	0	0	0
sigs.SBS13	14.7341	14.8681	4.42454	0	0	0	0	0	6.10733	0	0	0	0	0	15.5072	0	0	0	0	0	0	0	21.0824	9.45726	0	0	9.42793	7.23978	11.4837	0	0	0	0	20.4319	0
sigs.SBS14	12.621	0	0.792294	9.44683	0	4.51127	0	0	0	0	0	0	0	0	2.99153	0	0	0	0	0	0	0	0	0	0	0	0	0	9.83872	0	0	0	0	9.23199	0
sigs.SBS15	14.1477	0	0	0	0	0	10.7745	0	0	0	0	0	0	0	0	0	0	0	0	0	0	0	0	7.54868	12.3058	0	0	0	0	0	0	0	0	0	0
sigs.SBS16	14.7617	0	0	7.02167	0	0	0	0	0	5.7794	-0.153698	0	0	16.2311	0	0	0	3.39024	0	2.85163	6.15946	2.8879	0	5.74389	6.68817	4.49791	0	0	0	0	0	0	-0.942011	0	0
sigs.SBS17	15.527	0	0	0	0	0	13.2061	32.0597	0	0	0	0	0	0	0	0	3.28771	0	0	0	0	0	0	12.1581	0	0	0	0	17.0877	0	0	0	0	12.5618	0
sigs.SBS18	0	0	0	0	0	0	17.4667	15.8053	7.2722	0	0	0	0	0	6.93155	9.18044	0	0	0	0	0	0	0	0	0	0	0	0	0	0	0	0	0	0	0
sigs.SBS19	12.8335	8.2032	8.24637	0	0	0	0	0	3.47829	0	0	0	0	3.54974	0	0	3.37954	0.965801	14.3494	0	0	2.07577	16.617	4.74332	0	1.81295	7.29536	8.54188	0	15.0022	0	0	0	10.4943	0
sigs.SBS20	11.6831	0	1.30207	0	0	0	0	0	2.17254	0	0	0	-0.151623	0	0	0	0	0	0	0	0	0	15.6008	0	0	0	0	0	0	0	0	0	0	6.85994	0
sigs.SBS21	11.3936	0	0	0	0	0	0	14.4369	0	5.98505	0	0	0	0	0	0	0.775062	2.73469	0	0	0	0	0	5.56024	9.21565	0	0	0	0	0	0	0	0	0	0
sigs.SBS22	0	0	0	0	0	8.18035	0	0	3.43123	0	0	11.5299	7.05206	11.9279	8.14343	9.24774	5.56538	-0.632709	0	8.83437	0	0	0	0	0	0	0	0	0	0	0	0	0	0	0
sigs.SBS23	0	0	0	5.98316	5.57213	0	0	0	0	0	-2.2809	0	2.24464	0	0	0	-0.507223	0	7.69332	0	0	0.194061	0	0	0	0	0	0	0	0	0	0	0	0	0
sigs.SBS24	0	0	0	0	0	3.81272	0	0	0	0	0	0	0	6.21855	0	0	0	1.42985	0	0	0	0	19.0565	0	0	0	0	0	0	0	0	0	0	0	0
sigs.SBS25	0	0	0	0	0	0	0	12.8252	0	0	0	0	0	0	0	0	0	0	0	0	0	0	0	0	1.04364	0	4.93105	0	0	0	0	0	0	0	0
sigs.SBS26	15.9573	0	0	0	0	0	4.53744	12.5553	0	0	0	0	4.60487	7.90571	5.63763	9.16731	0	0	0	4.61541	0	0	0	2.26973	0	0	0	0	0	0	0	0	0	8.67581	0
sigs.SBS28	0	0	0	0	0	0	0	19.1836	0	0	0	0	5.13486	0	0	0	3.23168	-0.577543	0	0	0	0	0	0	0	0	0	0	0	0	8.73717	3.56034	0	0	0
sigs.SBS29	0	3.91887	0	0	0	0	0	0	0	0	3.40532	0	0	0	11.4	10.9141	0	0	0	0	0	0	0	0	0.350974	0	0	0	0	0	0	0	0	0	0.983557
sigs.SBS30	0	6.41842	0	0	11.4547	0	0	0	0	8.05659	0	0	0	2.52515	0	0	6.08592	4.63636	0	0	5.46627	3.99052	0	0	0	-1.73606	8.21472	8.86902	13.9439	15.142	0	0	-2.95788	9.44947	0
sigs.SBS31	0	0	4.15354	9.86726	7.24099	0	0	0	0	6.55402	0	0	0	0	0	0	0	2.48824	0	0	0	0	18.4946	0	0	0	0	0	0	0	0	0	0	13.1152	0.347719
sigs.SBS32	0	0	0	0	0	0	0	13.9127	0	7.01172	0.830133	0	0	0	0	0	2.56543	0	11.567	0	0	0	14.3023	4.32095	3.61478	0.993461	10.4546	7.65819	12.8802	15.6767	0	0	0	0	3.50549
sigs.SBS33	0	0	0	4.81021	9.432	4.84001	0	13.4754	0	0	0	0	0	4.49427	0	8.65192	2.25261	0	0	0	0	1.24002	0	0	0	0	10.0025	0	13.6546	0	0	0	0	0	0
sigs.SBS34	12.5399	10.4683	0	0	13.1363	0	0	0	0	0	0	0	0	0	0	0	3.65602	0	0	0	0	0	0	12.961	7.80608	0	0	0	0	0	0	0	0	0	0
sigs.SBS35	0	0	5.33091	0	0	0	8.67941	9.28761	2.60896	0	0	0	0	0	0	0	0	3.03869	0	0	0	0	18.2143	0	0	0	0	0	0	0	0	0	0	5.04865	0
sigs.SBS36	0	0	0	0	0	3.89541	4.48146	0	0	0	0	0	0	2.21155	0	0	0	0	0	0	0	0	0	0	0	0	0	0	0	0	0	0	0	0	0
sigs.SBS37	0	0	0	0	13.639	0	7.89669	13.6455	0	0	0	0	0	0	0	0	2.02867	0	0	0	0	0	15.4275	4.97681	5.59559	0	0	0	11.3134	15.9012	0	0	0	0	2.47301
sigs.SBS38	0	0	4.51411	0	0	6.34255	0	0	1.22055	0	0	0	0	0	0	0	0	0	7.79884	0	0	0	0	0	0	0	0	5.99153	0	11.4618	4.9189	16.1528	-2.35638	7.27413	0
sigs.SBS39	0	0	0	0	19.71	0	0	0	5.00362	0	0	0	3.73693	0	6.04391	12.5644	0	0	0	0	0	0	15.322	0	0	0	18.0752	8.96931	14.3502	17.8024	0	0	0	0	0
sigs.SBS40	15.7651	0	0	0	0	0	0	0	0	0	7.59737	19.4637	7.50764	8.5287	9.39598	9.00151	0	5.24541	0	0	0	0	0	10.9577	15.746	4.98236	0	0	0	0	0	0	0	0	0
sigs.SBS41	0	0	0	0	0	0	3.30513	12.4218	0	0	0	0	0	0	0	0	0	0	0	0	0	0	0	4.41377	0	0	0	7.71391	12.3145	0	0	0	0	7.17968	0
sigs.SBS42	0	0	0	7.88347	0	0	0	0	0	0	0	-3.3221e-17	0	3.24443	0	0	0	0	9.88259	0.912224	11.0938	0	0	0	0	0	0	0	0	0	0	0	0	0	0
sigs.SBS44	0	0	0	0	0	0	0	0	0	0	0	1.64119	0.65879	4.70827	0	0	0	0	0	0	0	0	0	0	0	-0.345939	9.3701	3.87206	16.1761	12.4296	0	0	0	0	0
sigs.SBS84	0	0	0	12.6974	10.768	0	0	0	0	0	-1.04464	2.49742	0	0	0	0	9.35187	0.924169	14.6265	0	0	1.62886	14.3737	0	0	0	0	0	0	0	0	0	-0.762695	0	2.52715
sigs.SBS85	0	0	0	4.47416	0	0	0	0	0	0	0.107212	0	0	0	0	0	4.84856	0	0	-3.39409	8.2637	4.13543	0	0	1.60128	1.85829	8.19232	7.0271	0	14.2484	0	0	0	0	0
sigs.SBS86	0	5.81087	0	9.20858	0	0	9.00718	0	0	0	0	0	0	0	0	0	0	0	0	-0.550463	5.54033	-0.117244	0	0	3.22009	4.51018	7.44703	5.90957	0	0	0	0	0	0	0
sigs.SBS87	0	3.71661	-1.19836	0	0	0	0	0	3.51711	12.9629	0	0	0	0	0	0	0	0	0	0	0	0	14.8494	0	0	0	0	0	0	0	0	0	0	9.28507	-1.2384
sigs.SBS88	0	0	1.29196	11.5701	0	0	12.0756	0	0	5.95735	0	0	0	0	0	0	0	0	6.08691	0	0	3.01578	16.4844	0	0	0	0	0	0	0	0	0	0	0	3.47857
sigs.SBS89	0	0	0	6.62503	0	0	0	0	0	5.17039	-1.02485	0	0	0	8.11566	11.2487	0	0	13.1225	4.04041	4.65817	0.521168	15.6867	0	10.0814	1.7362	10.4607	8.78309	0	15.248	0	0	0	0	0
sigs.SBS90	0	0	0	0	0	0	9.37367	10.5676	0	0	0	0	0	0	0	0	6.80104	0	0	0	0	0	0	0	4.34372	0	0	0	11.1214	0	0	0	0	0	0
sigs.SBS91	0	0	0	0	15.1798	4.14702	0	0	0	2.48181	0	0.241981	0	5.14709	0	13.9451	0	1.93638	0	0	0	0	0	3.10592	1.34728	0	0	0	0	0	0	0	0	0	0
sigs.SBS92	0	0	0	0	0	0	0	0	0	0	0	4.75202	0	12.8646	11.2621	21.691	0	0	0	0	0	0	0	0	0	0	0	0	0	0	0	0	0	10.026	0
sigs.SBS93	0	0	0	0	0	0	20.738	0	0	0	0	3.68159	3.87893	3.23869	0	0	0	0	0	0	0	0	0	0	3.46145	0	0	0	0	0	0	0	0	0	0
sigs.DBS1	0	0	0	0	0	0	0	0	0	0	0	0	0	0	0	0	0	0	0	0	0	0	0	0	0	0	0	5.04263	0	0	11.6576	16.3146	0	0	0
sigs.DBS2	0	0	0	0	0	0	18.0784	0	0	0	0	6.52304	0	13.7363	16.0931	13.8375	0	0	0	0	0	0	0	0	0	0	14.1674	0	0	18.903	0	0	0	14.5538	0
sigs.DBS3	0	0	0	0	13.287	0	0	13.7817	0	0	0	0	0	0	0	0	0.432671	0	9.99481	0	0	0	0	0	3.04877	0	0	0	11.5867	0	0	0	0	0	1.32246
sigs.DBS4	0	6.72473	0	0	0	0	0	16.8067	9.84419	8.53736	0	5.92988	0	6.22454	0	0	0	1.84476	0	0	0	2.53289	16.9831	3.10584	4.33718	0	0	0	0	0	0	0	0	0	0
sigs.DBS5	16.951	0	4.49961	0	0	0	11.4773	13.8176	0	0	0	0	0	0	11.0851	0	0	4.02057	0	0	0	0	19.3528	0	0	0	0	0	0	0	0	0	0	9.39643	0
sigs.DBS6	0	5.1995	0	0	0	0	0	0	0	0	0	0	0	0	10.0112	9.63729	0	0	0	0	0	0	15.0182	0	3.00861	-0.614172	0	0	0	0	0	0	0	0	0
sigs.DBS7	0	0	0	9.78048	15.5542	7.26458	8.41804	17.5179	0	0	0	0	0	0	0	0	11.0377	0	0	0	0	0	0	7.06876	3.96567	0	0	0	13.5461	0	0	0	0	0	2.82166
sigs.DBS8	0	0	0	0	0	0	4.09784	10.0517	0	0	0	2.82984	2.1235	0	0	0	0	0	0	0	0	0	0	0	0	0	0	0	0	0	0	4.35468	0	0	0
sigs.DBS9	11.6486	8.32902	0	6.8898	0	5.68144	0	0	0	7.287	-1.85879	13.1799	4.82857	0	0	0	0	0	9.58154	0	0	0	14.343	11.2013	5.07673	0.256793	0	0	0	0	0	0	0	0	1.4356
sigs.DBS10	0	0	0	7.90743	10.0246	5.04364	0	0	0	0	0	0	0	1.76338	0	0	2.01592	0	11.441	0	0	0	0	6.35136	0	0	0	0	0	0	0	0	0	0	5.35373
sigs.DBS11	0	10.3783	6.23509	5.9624	0	0	0	0	3.24443	0	0	0	0	0	0	0	0	0	0	0	0	0	0	8.49179	0	0	0	7.45739	0	0	0	9.91536	0	10.1235	0
sigs.ID1	15.7193	0	3.92618	0	26.5095	0	12.2527	15.8955	4.6618	0	0	0	0	0	0	0	7.10123	0	0	0	0	0	0	16.1465	8.62837	0	0	0	0	0	0	0	0	0	0
sigs.ID2	0	0	4.68344	9.95928	0	0	14.759	26.8356	0	0	0	0	0	0	0	0	16.8393	0	0	0	0	0	0	14.1232	0	0	0	0	0	0	0	0	0	11.8057	5.27136
sigs.ID3	0	0	0	0	0	0	0	0	0	0	0	5.33056	0	11.2184	17.3254	14.9167	0	0	0	4.09015	7.83645	0	0	0	0	2.39504	9.45599	6.93746	0	16.3547	0	5.30768	6.75536	11.3165	0
sigs.ID4	0	16.6349	7.55185	14.7928	0	4.33678	0	0	6.26817	10.4871	6.92551	0	0	0	0	0	5.02851	0	0	0	0	2.87045	0	0	0	0	0	0	0	0	0	0	1.70459	0	0.458175
sigs.ID5	0	0	0	0	0	0	0	0	0	0	5.97444	17.078	8.72776	10.8396	0	0	0	4.0811	0	0	0	0	0	0	8.60574	0	0	0	0	16.4997	0	0	0	0	0
sigs.ID6	0	12.3172	0	0	0	0	0	0	0.724666	0	0	0	0	0	0	0	0	3.18116	0	0	0	0	16.8786	0	0	0	9.77324	0	9.64751	17.0783	0	0	0	8.56333	0
sigs.ID7	0	0	0	7.11847	0	0	0	0	0	0	0	0	0	0	0	0	0	0	0	-0.530544	0	0	0	0	2.43795	0	6.02645	0	0	0	0	0	0	8.20872	2.91023
sigs.ID8	0	20.606	0	0	0	0	0	0	0	5.48009	0.255047	8.14934	3.33843	8.48397	0	0	0	10.2228	0	3.87087	0	1.11191	16.5402	0	0	1.59488	8.11618	10.6628	0	20.7322	0	8.04377	4.58262	0	0
sigs.ID9	0	0	1.31211	10.3595	0	0	0	0	0	0	-0.0614297	3.42848	3.5651	0	0	0	4.82831	0	9.73067	1.1247	10.4923	3.76184	17.5768	0	0	2.85219	13.2687	11.6736	19.4389	17.588	0	0	-1.06316	0	0
sigs.ID10	0	8.73832	3.30744	0	0	7.3241	0	0	0	7.81327	0	0	0	0	0	0	0	0	0	4.12252	6.82041	4.15783	0	0	0	5.75981	9.47496	0	0	13.6778	8.49388	9.029	0	0	0
sigs.ID11	0	6.12164	0	0	0	0	0	0	3.79561	0	3.63235	6.49744	4.18961	0	11.8705	0	0	1.51023	10.5569	-0.409921	0	1.02065	0	0	0	-0.252877	0	0	0	0	0	4.17436	1.73545	0	0
sigs.ID12	0	0	0	14.9043	21.5597	13.3982	10.791	15.5079	0	0	0	0	0	0	0	0	4.78201	0	0	0	0	0	0	0	0	0	0	5.54349	0	0	0	4.82269	4.47313	0	5.08457
sigs.ID13	0	0	0	0	0	0	0	14.8696	0	0	0	0	0	0	6.98152	0	0	0	0	0	0	0	0	0	0	0	0	0	0	0	6.32902	12.4697	0	7.58954	0
sigs.ID14	0	0	0	0	0	0	25.9374	14.5616	0	0	0	0	0	0	0	0	0	0	0	0	0	0	0	0	0	0	0	0	0	0	0	7.18043	0	0	0
sigs.ID18	0	0	0	0	0	0	6.9691	0	0	0	0	0	0	0	0	8.10336	0	0	0	0	0	0	0	0	0	0.375833	7.74434	0	0	0	0	0	0	0	0
mut_load.snv	0	14.5243	0	0	19.8987	12.2969	14.6342	12.91	0	5.39066	8.00169	9.14087	5.01263	9.82015	11.3861	8.12679	8.22068	4.00365	5.9583	7.81385	8.059	6.69917	17.5174	16.9817	8.35057	6.85912	10.5494	5.16927	9.45166	13.785	8.81275	8.9497	7.36887	10.9048	0
mut_load.indel	0	14.5688	0	10.6086	17.2012	17.7024	19.8378	13.7549	0	7.2305	7.69567	0	0	0	10.0574	8.81917	9.12115	6.06813	12.3581	6.94749	10.8085	10.9605	18.2145	0	0	6.99604	10.6571	5.27504	14.4752	14.5031	0	0	7.65876	10.1309	0
mut_load.dbs	0	19.1934	0	8.68802	11.8018	9.07661	11.2726	13.6295	0	4.99551	6.50747	12.0084	0	11.2503	12.9384	9.91923	5.81187	2.2483	5.00415	6.49114	5.82265	7.53228	0	12.9018	5.61441	6.93681	12.1507	5.36527	0	16.619	11.2975	8.52766	6.881	9.69972	0
sv.sv_load	0	10.7916	0	0	0	0	8.09513	16.681	0	0	0	0	0	0	15.8744	0	0	0	0	0	0	0	15.0974	0	9.35054	0	0	0	0	0	0	0	0	7.96196	0
sv.LINEs	0	0	3.49115	0	0	0	15.7326	23.552	6.97545	0	0	0	0	0	8.89108	0	0	0	0	0	0	0	13.484	0	7.81384	0	0	0	0	0	12.6202	0	0	10.9537	0
sv.DEL_[0,300)	0	8.92758	0	0	0	0	8.15229	12.8385	0	0	0	0	0	0	7.92331	0	0	4.06838	0	0	0	0	15.1242	0	0	0	0	0	0	0	0	0	0	9.99114	0
sv.DEL_[300,1e+03)	0	7.07801	2.15293	0	0	0	8.24821	10.2716	4.06372	0	0	0	0	0	6.54391	0	0	0	0	0	0	0	11.5478	0	6.77165	0	0	0	0	0	0	0	0	7.40439	0
sv.DEL_[1e+03,1e+04)	0	10.0494	3.26754	0	0	0	9.12211	12.6449	4.26593	0	0	0	0	0	9.53033	0	0	4.47292	0	0	0	0	13.8992	0	5.67999	0	0	0	0	0	0	0	0	8.04091	0
sv.DEL_[1e+04,1e+05)	0	0	0	0	0	0	7.63665	13.2183	5.07157	0	0	0	0	0	11.0391	0	0	4.27919	0	0	0	0	12.2524	0	0	0	0	0	0	0	0	0	0	8.02954	0
sv.DEL_[1e+05,1e+06)	0	0	0	0	0	0	9.69968	14.9295	4.35729	0	0	0	0	0	10.7467	0	0	0	0	0	0	0	14.0932	0	0	0	8.76854	0	0	0	0	0	0	10.5785	0
sv.DEL_[1e+06,1e+07)	0	2.32155	0	0	0	0	0	9.92682	0	0	0	0	0	0	0	0	0	0	0	0	0	0	10.469	0	10.072	0	5.80831	0	0	0	0	0	0	6.67048	0
sv.DEL_[1e+07,Inf)	0	4.15828	0	0	0	0	0	0	0	0	0	0	0	0	0	0	0	3.34449	0	0	0	0	10.0724	0	6.94472	0	0	0	0	0	0	0	0	5.72374	0
sv.DUP_[0,300)	0	0	0	7.99989	0	0	5.54594	10.1372	0	0	0	4.00669	0.651067	0	5.93439	4.46567	0	0	0	0	0	0	0	0	3.35831	0	9.02814	0	0	0	0	4.91135	0	0	0
sv.DUP_[300,1e+03)	7.83822	0	0	0	0	0	0	6.52762	0	0	0	0	0	0	0	0	0	0	0	0	0	0	8.24098	0	2.24578	0	5.1355	0	0	0	0	0	0	0	0
sv.DUP_[1e+03,1e+04)	0	0	0	0	0	0	6.74197	15.0102	0	0	0	0	0	0	6.06797	0	0	0	0	0	0	0	13.8521	0	0	0	0	0	0	0	0	3.49848	0	7.56281	0
sv.DUP_[1e+04,1e+05)	15.4002	0	-0.567549	0	0	0	9.6745	19.0122	4.55829	0	0	0	0	0	10.2559	0	0	0	0	0	0	0	15.2097	0	0	0	0	0	9.10584	0	0	0	0	7.3291	6.9596
sv.DUP_[1e+05,1e+06)	0	4.55932	0	0	0	0	0	16.505	0	0	0	0	0	0	6.21999	0	0	0	0	0	0	0	15.2918	0	6.07264	0	0	0	0	0	0	0	0	7.72029	9.16482
sv.DUP_[1e+06,1e+07)	0	6.37543	0	0	0	0	0	9.02907	0	0	0	0	0	0	3.36594	0	0	0	0	0	0	0	9.97085	0	9.38564	0	0	0	0	0	0	0	0	0	3.18326
sv.DUP_[1e+07,Inf)	0	3.23507	0	0	0	0	0	5.79573	0	0	0	0	0	0	0	0	0	0	0	0	0	0	7.89916	0	0	0	0	0	0	0	0	0	0	0	0
sv.COMPLEX.largest_cluster	0	12.441	0	10.2501	0	0	0	15.7964	0	0	0	0	0	0	10.8394	0	0	0	0	0	0	0	0	0	8.41855	0	8.20215	13.2675	14.1231	0	0	5.38544	0	10.3008	0
sv.COMPLEX_[0,25)	0	5.33576	0	0	0	0	0	12.1255	0	0	0	0	0	0	9.70891	0	0	0	0	0	0	0	14.3515	0	10.4678	0	10.668	0	9.14676	0	0	0	0	8.26943	0
sv.COMPLEX_[25,50)	0	3.58668	0	0	0	0	0	7.56255	0	0	0	0	0	0	0.835204	0	0	2.85239	0	0	0	0	0	0	2.71893	0	0	0	0	0	0	0	0	3.15797	0
sv.COMPLEX_[50,100)	0	3.05981	0	0	0	0	0	8.33671	0	0	0	0	0	0	1.84325	0	0	0	0	0	0	0	0	0	0	0	6.16728	0	7.82001	0	0	0	0	3.85204	0
sv.COMPLEX_[100,200)	0	1.03445	0	0	0	0	0	0	0	0	0	0	0	0	0	0	0	0	0	0	0	0	0	0	0	0	0	0	6.64495	0	0	0	0	0	0
sv.COMPLEX_[400,800)	0	0	0	0	0	0	0	0	0	0	0	0	0	0	0	0	0	0	0	0	0	0	0	0	0	0	0	6.30435	0	0	0	0	0	0	0
sv.COMPLEX_[800,Inf)	0	0	0	0	0	0	0	0	0	0	0	0	0	0	0	0	0	0	0	0	0	0	0	0	0	0	0	10.1105	0	0	0	0	0	0	0
sv.double_minutes	0	0	0	5.52311	0	0	0	0	0	0	0	0	0	0	0	0	0	0	0	0	0	0	0	0	0	0	0	0	0	0	0	0	0	0	0
chrom_arm.gain.1p	0	0	-3.02156	0	0	0	0	0	0	0	0	0	0	0	2.84994	5.12414	0	0	0	0	0	0	7.07542	0	0	0	0	0	10.5062	0	0	0	0	2.53365	0
chrom_arm.gain.1q	0	10.7037	0	0	0	0	0	0	0	0	0	0	0	3.99783	3.42905	0	0	0	0	0	0	0	12.933	0	0	0	0	0	0	0	0	0	0	0	3.76696
chrom_arm.gain.2p	0	0	0	0	0	0	0	8.00916	0	0	0	0	0	0	4.8799	0	0	0	0	0	0	0	10.233	0	0	0	0	0	0	0	0	0	0	4.32768	0
chrom_arm.gain.2q	0	0	0	0	0	0	1.26178	5.54795	0	0	0	0	0	0	3.5814	0	0	0	0	0	0	0	10.4805	0	0	0	0	0	6.29904	0	0	0	0	0	0
chrom_arm.gain.3p	0	0	0	0	0	0	0	0	0	0	0	0	0	0	0	0	0	0	0	0	0	0	6.09274	0	0	0	0	0	0	0	0	1.17479	0	4.39366	0
chrom_arm.gain.3q	0	0	2.14758	0	0	0	0	7.69686	1.91416	0	0	0	0	0	4.46113	4.04375	0	0	0	0	0	0	11.9093	0	0	0	0	0	0	0	0	0	0	6.1373	0
chrom_arm.gain.4p	0	0	0	0	0	0	0	0	0	0	0	0	0	0	0.595895	0	0	0	0	2.62029	0	5.8024	0	0	0	0	0	0	6.26955	8.22909	0	0	0	0	0
chrom_arm.gain.4q	0	0	0	0	0	0	0	0	0	0	0	0	0	0	0	0	0	0	0	4.3562	0	3.89922	0	0	0	0	0	0	4.75494	0	0	0	0	0	0
chrom_arm.gain.5p	0	0	1.32213	0	0	0	0	0	0	0	0	0	0	0	5.52244	5.29191	0	0	0	0	0	4.4567	8.21169	0	0	0	0	0	0	0	0	0	0	5.23075	0
chrom_arm.gain.5q	0	0	0	0	0	0	0	0	0	0	0	2.55617	0	0.868898	0	0	0	0	0	0	0	7.48311	0	0	0	0	0	0	0	0	0	0	0	0	0
chrom_arm.gain.6p	0	0	0	0	0	0	4.29386	0	0	0	0	0	0	2.00445	1.50339	0	0	0	0	0	0	0	8.57141	0	0	0	0	0	6.23961	0	0	5.21714	0	0	0
chrom_arm.gain.6q	0	0	0	0	0	0	1.67247	6.20661	0	0	0	0	0	0	0	0	0	0	0	0	0	0	0	0	0	0	0	0	0	0	0	0	0	0	0
chrom_arm.gain.7p	0	0	0	5.79739	0	0	3.3	9.4374	0	0	0	0	1.87764	0	6.8871	0	0	0	0	0	0	3.46411	0	0	0	0	0	0	0	0	0	0	0	0	0
chrom_arm.gain.7q	0	0	0	6.62166	0	0	1.33804	0	0	0	0	0	1.709	0	2.77022	0	0	0	0	0	0	3.74476	0	0	0	0	0	0	0	0	0	4.27801	0	0	0
chrom_arm.gain.8p	0	0	0	0	0	0	0	11.0887	0	0	0	0	0	0	0	0	0	0	0	0	0	0	0	0	0	0	3.29805	3.8991	8.23562	9.90381	0	2.31389	0	0	0.277371
chrom_arm.gain.8q	0	7.16745	0	0	0	0	2.372	10.3758	0	0	0	0	0	3.38583	3.27009	0	0	0	0	0	0	0	10.177	0	0	0	0	0	0	0	0	0	0	0	0
chrom_arm.gain.9p	0	0	0	0	0	0	1.61281	0	0	0	0	0	0	0	0	0	0	0	0	0	0	2.07037	0	0	0	0	0	0	0	0	3.56235	0	0	0	0
chrom_arm.gain.9q	0	0	0	0	0	0	-0.602904	4.60921	0	0	0	0	0	0	0	0	0	0	0	0	0	2.64785	0	0	0	0	4.67954	0	0	0	0	0	0	0	0
chrom_arm.gain.10p	0	4.53672	0	0	0	0	0	8.7508	0	0	0	0	0	0	-1.09261e-16	0	0	0	0	0	0	0	7.81108	0	0	0	0	0	0	0	0	0	0	5.3424	0
chrom_arm.gain.10q	0	0	0	0	0	0	0	5.23583	0	0	0	0	0	0	0	0	0	0	0	0	0	0	9.56891	0	0	0	0	0	0	0	0	0	0	0	0.738952
chrom_arm.gain.11p	0	0	0	0	0	0	-1.49335	7.36128	0	0	0	0	0	0	3.88965	0	0	0	0	0	0	0	0	0	0	0	0	0	0	0	0	0	0	0	0
chrom_arm.gain.11q	0	0	0	0	0	0	0	6.13845	0	0	0	0	0	0	5.0614	0	0	0	0	0	0	0	6.98674	0	0	0	0	0	0	0	0	0	0	0	0
chrom_arm.gain.12p	0	0	0	0	0	0	0	5.84199	0	0	0	0	0.69264	0	4.15499	0	0	0	0	0	0	8.01064	9.84068	0	0	0	0	0	0	0	0	0	0	0	0
chrom_arm.gain.12q	0	0	0	0	0	0	0	0	0	0	0	0	0.749953	0	1.62822	0	0	0	0	0	0	6.53985	6.63221	0	0	0	0	0	0	0	0	0	0	0	0
chrom_arm.gain.13q	0	0	0	0	0	0	10.589	9.67036	0	0	0	0	0	0	0	0	0	0	0	0	0	5.33674	0	0	0	0	0	0	0	0	0	0	0	0	0
chrom_arm.gain.14q	0	0	0	0	0	0	0	0	0	0	0	0	0	0	2.99928	0	0	0	0	0	0	8.58118	0	0	0	0	0	0	7.96792	0	6.68515	0	0	0	0
chrom_arm.gain.15q	0	0	0	0	0	0	0	5.40222	0	0	0	0	0	0	0	0	0	0	0	0	0	0	0	0	0	0	3.35045	0	0	0	0	0	0	0	0
chrom_arm.gain.16p	0	10.6038	0	0	0	0	0	0	0	0	0	0	3.52089	0	4.24262	0	0	0	0	0	0	0	0	0	0	0	0	0	0	0	0	0	0	0	0
chrom_arm.gain.16q	0	0	0	0	0	0	3.21718	8.11919	0	0	0	0	2.67848	0	1.91714	0	0	0	0	0	0	0	0	0	0	0	0	0	0	0	0	0	0	2.44302	0
chrom_arm.gain.17p	0	0	0	0	0	0	0	0	0	0	0	0	4.78278	0	0	0	0	0	0	0	0	5.00751	0	0	0	0	3.55854	0	5.44481	0	0	0	0	0	0
chrom_arm.gain.17q	0	0	0	0	13.0078	0	0	7.55093	0	0	0	0	7.84476	0	4.47158	0	0	0	0	0	0	3.97724	0	0	0	0	0	0	0	0	0	0	0	3.89914	0
chrom_arm.gain.18p	0	0	0	0	0	0	0	8.1371	0	0	0	0	0	0	0.700343	3.54974	0	0	0	0	0	2.83143	0	0	0	0	0	0	0	0	0	0	0	3.70556	0
chrom_arm.gain.18q	0	0	0	0	0	0	0	0	0	0	0	0	0	0	0	6.79719	0	0	0	0	0	4.93121	0	0	0	0	0	0	0	0	0	0	0	0	0
chrom_arm.gain.19p	0	0	0	4.62168	0	0	0	0	0	0	0	0	0	0	0	3.83497	0	0	0	0	0	4.06955	0	0	0	0	6.50103	0	0	0	0	0	0	0	0
chrom_arm.gain.19q	0	0	3.06852	0	0	0	0	7.89082	0	0	0	0	0	0	0.99792	0	0	0	0	0	0	4.78236	0	0	0	0	0	0	0	0	0	0	0	4.11192	0
chrom_arm.gain.20p	0	0	0	0	0	0	4.82043	10.7426	0	0	0	0	0	0	0	0	0	0	0	0	0	2.42197	9.58822	0	0	0	0	0	0	0	0	0	0	4.00172	0
chrom_arm.gain.20q	0	0	0	0	0	0	9.52657	11.7903	0	0	0	0	0	0	0	0	0	0	0	0	0	4.76628	8.60068	0	0	0	0	0	0	0	0	0	0	6.43597	0
chrom_arm.gain.21q	0	0	0	0	0	0	0	0	0	0	0	0	0	0	3.49522	0	0	0	0	0	0	0	0	0	0	0	0	0	7.71295	0	0	0	0	3.26916	0
chrom_arm.gain.22q	0	0	0	0	0	0	0	0	0	0	0	0	0	0	0.668501	0	0	0	0	0	0	0	0	0	0	0	4.35921	0	10.0276	0	0	5.67562	0	0	0
chrom_arm.gain.Xp	0	2.04844	-1.41121	0	0	0	0	0	0	0	0	0	0	0	0	0	0	0	0	0	0	0	0	0	0	0	3.12432	0	7.13509	0	0	0	0	0	0
chrom_arm.gain.Xq	0	0	0.662557	0	0	0	0	0	0	0	0	0	0	0	0	0	0	0	0	0	0	0	0	0	0	0	0	0	0	0	0	0	0	0	0
chrom_arm.loss.1p	0	0	0	0	0	0	0	0	0	0	0	0	0	0	0	0	1.40275	0	0	1.001	0	0	0	0	0	0	0	0	0	0	0	0	0	0	0
chrom_arm.loss.1q	0	0	0	5.67273	8.14899	3.73595	5.86283	0	3.89857	0	3.04876	2.33924	3.3868	0	0	0	3.75601	1.34406	4.04193	3.12138	3.39422	7.34591	0	0	4.55704	3.89448	0	4.04395	0	6.7926	0	0	2.2108	5.58775	0
chrom_arm.loss.2p	0	0	0	4.09247	2.93509	1.41705	0	0	0	0	0	0	0	3.92859	0	0	2.02579	0	1.41705	-1.41705	-1.73727	4.43048	0	0	0	0.185702	0	0	0	0	0	0	1.28784	0	0
chrom_arm.loss.2q	0	0	0	3.59069	3.02609	1.63737	0	0	0	0	1.001	0	0	0	0	0	0.775062	0	0	0.845759	0	4.06696	0	0	2.40604	0	0	0	0	0	0	0	2.76814	0	0
chrom_arm.loss.3p	0	0	0	0	0	2.17547	0	0	0	0	0	2.92352	0	0	0	1.26694	0	0	0	1.001	0	0	0	0	0	0	0	0	0	0	0	0	0	0	0
chrom_arm.loss.3q	0	0	0	3.17623	5.10407	3.4325	0	0	0	0	0.378018	0	0	4.80871	0	0	1.89661	0	5.69441	0.534675	1.17833	2.79089	0	0	0	-1.001	0	4.58277	0	5.19539	0	0	2.82121	0	0
chrom_arm.loss.4p	0	0	0	3.19891	0	0	0	0	0	0	0	0	0	0	0	0	0.853424	0	0	0	0	0	0	0	0	0	0	0	0	0	0	0	0	0	0
chrom_arm.loss.5p	0	0	0	4.88824	4.59181	0	0	0	0	2.32984	1.67132	0	0	0	0	0	3.2737	0	3.06666	0	3.08053	0	0	2.32404	2.37934	0	0	0	0	0	0	2.5194	1.3941	0	0
chrom_arm.loss.5q	0	0	0	2.89502	0	0	0	0	0	1.001	0	0	0	0	0	0	2.24733	0	2.09075	0	0	0	0	0	0	0	0	0	0	0	0	0	0	5.30313	0
chrom_arm.loss.6p	0	0	0	5.45191	4.35632	0	0	0	0	0	1.63737	2.10986	1.89661	0	0	0	1.22477	0	7.73763	1.44416	0	1.55049	0	3.05095	4.20475	2.04947	5.70349	2.23339	0	6.15978	0	0	3.05515	0	0
chrom_arm.loss.6q	0	0	0	2.86939	0	0	0	0	0	0	0	0	0	0	0	0	2.10799	0	0	1.81489	0	0	0	0	0	-1.001	0	0	0	0	0	0	1.80207	0	0
chrom_arm.loss.7p	0	0	1.37458	0	7.02052	3.97777	0	0	0	0	4.06955	0	0	3.02737	0	7.07664	3.94036	0	3.9595	2.30629	0	0	9.73623	0	4.18241	0.750422	7.53603	5.67184	0	0	0	0	1.43723	0	2.45285
chrom_arm.loss.7q	0	0	0	0	0	2.99851	0	0	2.24262	0	1.73727	0	0	0	0	5.02572	3.61283	0	6.12914	0	0	0	0	2.12622	0	1.41705	5.23792	2.73451	0	0	0	0	1.14887	0	0
chrom_arm.loss.8p	0	0	0	0	0	0	0	0	0	0	0	0	0	0	0	0	0	0	0	0	0	0	0	0	0	0	0	0	0	0	0	0	1.90423	0	0
chrom_arm.loss.8q	0	0	1.99062	5.44	6.06602	3.3295	0	0	0	0	2.12547	4.91052	0.318032	0	0	0	5.4452	-0.943648	3.73327	0.685084	2.53311	3.83288	0	5.01884	0	3.29914	5.27533	6.09728	0	8.40471	0	0	3.54439	0	0
chrom_arm.loss.9p	4.03672	0	0	1.72842	0	0	0	0	0	0	0	1.26694	0	0	0	0	0	0	0	0	0	0	0	0	0	0	0	0	0	0	0	0	1.52481	0	0
chrom_arm.loss.9q	0	0	0	2.85239	0	1.41705	0	0	0	0	0	1.38943	0	0	0	0	0	0	0	1.001	0	0	0	0	0	-0.905275	0	0	0	0	0	0	0.378018	0	0
chrom_arm.loss.10p	0	0	3.8587	2.57241	3.97428	2.14793	0	0	0.961657	0	0	1.37866	0	0	0	0	2.45786	1.001	0	0	3.31961	0	0	4.11306	2.47841	-1.001	0	0	0	0	0	4.72321	2.4503	0	0
chrom_arm.loss.10q	0	0	0	1.89661	1.98342	0	0	0	0	0	0	0	0	0	0	0	0	0	0	0	0	0	0	0	0	0	0	0	0	0	0	0	0	0	0
chrom_arm.loss.11p	0	0	0	2.26321	3.24064	0	0	0	0	0	0	0	0	0	0	0	0	0	0	1.2078	0	1.99996	0	0	0	0	0	0	0	0	0	0	0	0	0
chrom_arm.loss.11q	0	0	0	2.24733	3.00203	0	0	0	0	0	0	0	0	2.24733	0	0	0	0	0	0.577543	0	0	0	0	0	0	0	0	0	7.64551	0	0	0	0	0
chrom_arm.loss.12p	0	0	0	2.26321	4.36443	2.4159	0	0	0	0	0	0	0	4.22052	0	0	0	0	3.72113	2.0736	0	0	0	0	4.752	0.426479	0	2.43108	0	0	0	0	0.724126	0	0
chrom_arm.loss.12q	0	0	0	1.3496	4.79996	0	0	0	0	0	0	0	0	1.27072	0	0	0	0	3.74493	0.985688	0	0	0	0	0	0	0	4.75134	0	0	0	2.21187	0	0	0
chrom_arm.loss.13q	0	6.83106	0	2.44723	4.44939	2.47285	0	0	0	0	-0.378018	4.49946	0	1.2813	0	3.85059	2.10168	0.817041	2.13093	1.2123	0	0	0	0	6.37782	1.81333	0	0.277371	0	6.8497	0	0	1.10086	0	0
chrom_arm.loss.14q	0	0	0	3.00887	3.92551	2.29823	0	0	0	0	0	3.1742	0	2.98558	0	0	6.41824e-17	0	0	0	0	0	0	0	0	0.277371	0	3.5015	0	0	0	0	0	0	0
chrom_arm.loss.15q	0	0	0	2.55192	0	0	0	0	0	0	0	0	0	0	0	0	0	0	0	0	0	0	0	0	0	0	0	0	0	0	0	0	0	0	0
chrom_arm.loss.16p	6.05435	0	0	3.21001	5.47188	1.51099	0	0	0	0	0	0	0	3.85528	0	0	2.43039	0	2.57985	2.04044	0	1.76008	0	0	0	1.95408	0	5.31574	0	7.50141	0	0	-2.14365e-16	0	-1.10566
chrom_arm.loss.16q	0	0	0	2.99378	2.22452	0	0	0	0	0	0	0	0	2.36751	0	0	0.42865	0	0	0.65788	0	3.44	0	0	3.74622	0	0	3.94928	0	0	0	0	0	0	0
chrom_arm.loss.17q	0	0	0	7.13903	0	1.87741	0	0	0	0	-0.817041	0	0	0	0	0	1.37458	0	2.06594	1.51311	0	0	0	0	-2.50269e-17	0	0	0	0	0	0	0	3.07096	0	0
chrom_arm.loss.18p	0	0	0	2.81593	0	1.80586	0	0	0	0	0	-0.301539	0	2.51011	0	0	0	0	1.73727	1.73727	0	0	0	0	0	2.06675	0	0	0	0	0	0	-0.58297	0	0
chrom_arm.loss.19p	0	0	0	0	0	0.577543	0	0	0	0	0	0	0	0	0	0	7.41115e-17	0	0	0.500125	0	0	0	0	0	0	0	0	0	0	0	0	0	0	0
chrom_arm.loss.19q	0	0	0	0	5.67885	1.001	0	0	0	0	1.41705	0	0	0	0	0	1.15232	0	0	-0.845759	3.63696	0	0	0	1.66822	0	0	0	0	0	4.54793	0	0.945756	0	0
chrom_arm.loss.20p	5.18674	0	0	0	4.50688	2.72947	0	0	0	0	2.0736	0	0	0	0	0	4.56261	0.817041	1.61488	0	3.95047	0	0	4.49781	3.01855	2.14793	0	0	0	0	0	0	1.47764	0	0
chrom_arm.loss.20q	8.41537	0	0	4.77801	7.93924	2.92879	0	0	0.352252	0	3.48317	1.93311	0	2.80883	0	8.81869	7.03569	1.57056	2.76487	2.64628	3.29214	0	0	5.14317	5.49678	2.70843	5.31914	5.31494	0	10.6722	0	0	0.388349	0	0
chrom_arm.loss.21q	0	0	0	3.07112	0	0	0	0	0	0	0	0	0	1.80212	0	0	0	0	0	0	0	0	0	1.98611	0	0	0	0	0	0	0	0	0	0	0
chrom_arm.loss.22q	0	0	0	0	0	0	0	0	0	0	0	0	0	0	0	0	-0.468624	0	0	0	0	0	0	0	0	0.378018	0	0	0	0	0	0	0	0	0
gene.ACVR1.biall	0	0	0	0	0	0	0	0	0	0	0	0	0	0	0	0	0	0	0	0	0	0	0	0	0	0	0	0	0	0	3.05175	0	0	0	0
gene.ACVR2A.biall	0	0	0	0	0	0	4.94661	0	0	0	0	0	0	0	0	0	0	0	0	0	0	0	0	0	0	0	0	0	0	0	0	0	0	0	0
gene.AIM1.amp	0	4.93763	0	0	0	0	0	0	0	0	0	0	0	0	0	0	0	0	0	0	0	0	0	0	0	0	0	0	0	0	0	0	0	0	0
gene.AJUBA.biall	0	0	0	0	0	0	0	0	4.84606	0	0	0	0	0	0	0	0	0	0	0	0	0	0	0	0	0	0	0	0	0	0	0	0	0	0
gene.AKT1.biall	0	3.80677	0	0	0	0	0	0	0	0	0	0	0	0	0	0	0	0	0	0	0	0	0	0	0	0	0	0	0	0	0	0	0	0	0
gene.ALB.monoall	0	0	0	0	0	0	0	0	0	0	0	0	0	0	0	0	0	0	0	0	0	0	0	0	0	0	0	0	0	0	0	-1.34406	0	0	0
gene.AMER1.biall	0	0	0	0	0	0	4.17343	0	0	0	0	0	0	0	0	0	0	0	0	0	0	0	0	0	0	0	0	0	0	0	0	0	0	0	0
gene.ANK1.amp	0	1.18488	0	0	0	0	0	0	0	0	0	0	0	0	0	0	0	0	0	0	0	0	0	0	0	0	0	0	0	0	0	0	0	0	0
gene.APC.biall	0	0	0	0	0	0	13.6646	0	0	0	0	0	0	0	0	0	0	0	0	0	0	0	0	0	0	0	0	0	0	0	0	0	0	0	0
gene.APC.monoall	0	0	0	0	0	0	17.668	0	0	0	0	0	0	0	0	0	0	0	0	0	0	0	0	0	0	0	0	0	0	0	0	0	0	0	0
gene.AR.amp	0	0	0	0	0	0	0	0	0	0	0	0	0	0	0	0	0	0	0	0	0	0	0	0	20.7132	0	0	0	0	0	0	0	0	0	0
gene.AR.biall	0	0	0	0	0	0	0	0	0	0	0	0	0	0	0	0	0	0	0	0	0	0	0	0	7.12869	0	0	0	0	0	0	0	0	0	0
gene.AR.monoall	0	0	0	0	0	0	0	0	0	0	0	0	0	0	0	0	0	0	0	0	0	0	0	0	3.55901	0	0	0	0	0	0	0	0	0	0
gene.ARID1A.deep_del	6.08811	0	0	0	0	0	0	0	0	0	0	0	0	0	0	0	0	0	0	0	0	0	0	0	0	0	0	0	0	0	0	0	0	0	0
gene.ARID1A.monoall	0	0	0	0	0	0	0	0	0	0	0	0	0	0	0	0	0	0	0	0	0	0	0	0	0	0	0	0	0	0	0	0	0	4.26019	0
gene.ARID5B.amp	0	0	0	0	0	0	0	0	0	0	0	0	0	0	0	0	0	0	0	0	0	0	0	0	3.59088	0	0	0	0	0	0	0	0	0	0
gene.ATRX.deep_del	0	0	0	0	0	0	0	0	0	0	0	0	0	0	0	0	0	0	0	0	0	0	0	0	0	0	3.54774	8.45377	0	0	0	0	0	0	0
gene.ATRX.biall	0	0	0	6.61713	0	0	0	0	0	0	0	0	0	0	0	0	0	0	0	0	0	0.688573	0	0	0	0	0	0	0	0	0	0	0	0	0
gene.AXIN1.deep_del	0	0	0	0	0	0	0	0	0	0	0	0	0	0.353598	0	0	0	0	0	0	0	0	0	0	0	0	0	0	0	0	0	0	0	0	0
gene.AXIN1.biall	0	0	0	0	0	0	0	0	0	0	0	0	0	4.3169	0	0	0	0	0	0	0	0	0	0	0	0	0	0	0	0	0	0	0	0	0
gene.BAP1.deep_del	0	0	0	0	0	0	0	0	0	0	0	0	0	0	0	0	0	10.8355	0	0	0	0	0	0	0	0	0	0	0	0	0	0	0	0	0
gene.BAP1.biall	0	0	0	0	0	0	0	0	0	0	0	0.900167	0	0	0	0	0	4.83326	0	0	0	0	0	0	0	0	0	0	0	0	0	0	0	0	0
gene.BRAF.biall	0	0	0	0	0	0	0	0	0	0	0	0	0	0	0	0	0	0	0	0	0	0	0	0	0	0	0	0	0	0	0	2.36986	0	0	0
gene.BRAF.monoall	0	0	0	0	0	0	0	0	0	0	0	0	0	0	0	0	0	0	0	0	0	0	0	0	0	0	0	0	0	0	0	7.72992	0	0	0
gene.BRCA2.deep_del	0	0	0	0	0	0	0	0	0	0	0	0	0	0	0	0	0	0	0	0	0	0	0	0	5.5184	0	0	0	0	0	0	0	0	0	0
gene.CBFB.biall	0	5.12989	0	0	0	0	0	0	0	0	0	0	0	0	0	0	0	0	0	0	0	0	0	0	0	0	0	0	0	0	0	0	0	0	0
gene.CCND1.amp	0	8.24972	0	0	0	0	0	0	1.68848	0	0	0	0	0	0	0	0	0	0	0	0	0	0	0	0	0	0	0	0	0	0	0	0	0	0
gene.CCNE1.amp	0	0	0	0	0	0	0	6.44933	0	0	0	0	0	0	0	0	0	0	0	0	0	0	11.4431	0	0	0	0	0	0	0	0	0	0	0	0
gene.CCSER1.deep_del	0	0	0	0	0	0	0	5.30468	0	0	0	0	0	0	0	0	0	0	0	0	0	0	0	0	0	0	0	0	0	0	0	0	0	0	0
gene.CD274.amp	0	0	0	0	0	0	0	0	1.43982	0	0	0	0	0	0	0	0	0	0	0	0	0	0	0	0	0	0	0	0	0	0	0	0	0	0
gene.CD58.deep_del	0	0	0	0	0	0	0	0	0	0	0	0	0	0	0	0	1.001	0	0	0	0	0	0	0	0	0	0	0	0	0	0	0	0	0	0
gene.CD79B.amp	0	3.22078	0	0	0	0	0	0	0	0	0	0	0	0	0	0	0	0	0	0	0	0	0	0	0	0	0	0	0	0	0	0	0	0	0
gene.CDH1.biall	0	13.539	0	0	0	0	0	0	0	0	0	0	0	0	0	0	0	0	0	0	0	0	0	0	0	0	0	0	0	0	0	0	0	0	0
gene.CDK4.amp	0	0	0	4.98296	0	0	0	0	0	0	0	0	0	0	0	0	0	0	0	0	0	0	0	0	0	0	0	12.7507	0	0	0	0	0	0	0
gene.CDK6.amp	0	0	0	0	0	0	0	8.44556	0	0	0	0	0	0	0	0	0	0	0	0	0	0	0	0	0	0	0	0	0	0	0	0	0	0	0
gene.CDKN1A.biall	0	0	0	0	0	0	0	0	0	0	0	0	0	0	0	0	0	0	0	0	0	0	0	0	0	0	0	0	0	0	0	0	0	1.001	0
gene.CDKN1A.monoall	0	0	0	0	0	0	0	0	0	0	0	0	0	0	0	0	0	0	0	0	0	0	0	0	0	0	0	0	0	0	0	0	0	4.15725	0
gene.CDKN2A.deep_del	0	0	0	6.99398	0	0	0	0	0	0	0	0	0	0	0	0	0	3.68363	0	0	0	0	0	11.0214	0	0	0	0	0	0	0	4.56133	0	6.85388	0
gene.CDKN2A.biall	0	0	0	0	0	0	0	0	0	0	0	0	0	0	0	0	0	0	0	0	0	0	0	9.85555	0	0	0	0	0	0	0	-1.57281	0	0	0
gene.CDX2.amp	0	0	0	0	0	0	4.15345	0	0	0	0	0	0	0	0	0	0	0	0	0	0	0	0	0	0	0	0	0	0	0	0	0	0	0	0
gene.CHD1.deep_del	0	0	0	0	0	0	0	0	0	0	0	0	0	0	0	0	0	0	0	0	0	0	0	0	13.1999	0	0	0	0	0	0	0	0	0	0
gene.CIC.biall	0	0	0	6.81289	0	0	0	0	0	0	0	0	0	0	0	0	0	0	0	0	0	0	0	0	0	0	0	0	0	0	0	0	0	0	0
gene.COL2A1.amp	0	0	0	0	0	0	0	0	0	0	0	0	0	0	0	0	0	0	0	0	0	0	0	0	0	0	0	1.93224	0	0	0	0	0	0	0
gene.COL2A1.monoall	0	0	0	0	0	0	0	0	0	0	0	0	0	0	0	0	0	0	0	0	0	0	0	0	0	0	0	0	0	0	0	-0.905275	0	0	0
gene.CREBBP.biall	0	0	0	0	0	0	0	0	0	0	0	0	0	0	0	0	4.93199	0	0	0	0	0	0	0	0	0	0	0	0	0	0	0	0	7.74409	0
gene.CTCF.biall	0	3.48317	0	0	0	0	0	0	0	0	0	0	0	0	0	0	0	0	0	0	0	0	0	0	0	0	0	0	0	0	0	0	0	0	0
gene.CTNNB1.deep_del	0	0	0	0	0	0	2.6688	0	0	0	0	0	0	0	0	0	0	0	0	0	0	0	0	0	0	0	0	0	0	0	0	0	0	0	0
gene.CTNNB1.monoall	0	0	0	0	0	0	0	0	0	0	0	0	0	5.50854	0	0	0	0	0	0	0	0	0	0	0	0	0	0	0	0	0	0	0	0	0
gene.DAXX.biall	0	0	0	0	0	0	0	0	0	0	0	0	0	0	0	0	0	0	0	0	0	10.0444	0	0	0	0	0	0	0	0	0	0	0	0	0
gene.DDR2.amp	0	0	0	0	0	0	0	0	0	0	0	0	0	0	0	0	0	0	0	0	0	0	0	0	0	0	0	7.09342	0	0	0	0	0	0	0
gene.DLG2.deep_del	0	0	0	0	0	0	0	0	0	0	0	0	0	0	0	0	0	0	0	0	0	0	0	0	0	0	0	0	4.33755	0	0	0	0	0	0
gene.DMD.deep_del	0	0	0	0	0	0	0	12.633	0	0	0	0	0	0	0	0	0	0	0	0	0	2.34404	0	0	0	6.28914	0	0	0	0	0	0	0	0	0
gene.EGFR.amp	0	0	0	10.1284	0	0	0	0	0	0	0	0	0	0	3.10458	0	0	0	0	0	0	0	0	0	0	0	0	0	0	0	0	0	0	0	0
gene.EGFR.biall	0	0	0	0	0	0	0	0	0	0	0	0	0	0	5.37396	0	0	0	0	0	0	0	0	0	0	0	0	0	0	0	0	0	0	0	0
gene.EGFR.monoall	0	0	0	7.29052	0	0	0	0	0	0	0	0	0	0	15.3641	0	0	0	0	0	0	0	0	0	0	0	0	0	0	0	0	0	0	0	0
gene.EIF1AX.biall	0	0	0	0	0	0	0	0	0	0	0	0	0	0	0	0	0	0	0	0	0	0	0	0	0	0	0	0	0	0	0	3.10649	0	0	0
gene.EIF1AX.monoall	0	0	0	0	0	0	0	0	0	0	0	0	0	0	0	0	0	0	0	0	11.5434	0	0	0	0	0	0	0	0	0	0	0	0	0	0
gene.ELF3.biall	0	0	0	0	0	0	0	0	0	0	0	0	0	0	0	0	0	0	0	0	0	0	0	0	0	0	0	0	0	0	0	0	0	5.50482	0
gene.ELF3.monoall	0	0	0	0	0	0	0	0	0	0	0	0	0	0	0	0	0	0	0	0	0	0	0	0	0	0	0	0	0	0	0	0	0	4.43833	0
gene.EPHA2.biall	14.5343	0	0	0	0	0	0	0	0	0	0	0	0	0	0	0	0	0	0	0	0	0	0	0	0	0	0	0	0	0	0	0	0	0	0
gene.ERBB2.amp	0	2.2266	0	0	0	0	0	6.82231	0	0	0	0	0	0	0	0	0	0	0	0	0	0	0	0	0	0	0	0	0	0	0	0	0	0	0
gene.ESR1.monoall	0	8.68095	0	0	0	0	0	0	0	0	0	0	0	0	0	0	0	0	0	0	0	0	0	0	0	0	0	0	0	0	0	0	0	0	0
gene.EZH2.biall	0	0	0	0	0	0	0	0	0	0	0	0	0	0	0	0	0	0	5.1989	0	0	0	0	0	0	0	0	0	0	0	0	0	0	0	0
gene.EZH2.monoall	0	0	0	0	0	0	0	0	0	0	0	0	0	0	0	0	2.46432	0	0	0	0	0	0	0	0	0	0	0	0	0	0	0	0	0	0
gene.FBXW7.monoall	0	0	0	0	0	0	4.89643	0	0	0	0	0	0	0	0	0	0	0	0	0	0	0	0	0	0	0	0	0	0	0	0	0	0	0	0
gene.FGF3.amp	0	7.90571	0	0	0	0	0	0	1.41658	0	0	0	0	0	0	0	0	0	0	0	0	0	0	0	0	0	0	0	0	0	0	0	0	0	0
gene.FGFR1.amp	0	7.66811	0	0	0	0	0	0	0	0	0	0	0	0	0	0	0	0	0	0	0	0	0	0	0	0	0	0	0	0	0	0	0	0	0
gene.FGFR3.biall	0	0	0	0	0	0	0	0	0	0	0	0	0	0	0	0	0	0	0	0	0	0	0	0	0	0	0	0	0	0	0	0	0	3.62626	0
gene.FGFR3.monoall	0	0	0	0	0	0	0	0	0	0	0	0	0	0	0	0	0	0	0	0	0	0	0	0	0	0	0	0	0	0	0	0	0	9.6138	0
gene.FGFR4.amp	0	0	0	0	0	0	0	0	0	0	0	0	0	0	0	0	0	0	0	0	0	0	0	0	0	0	0	1.001	0	0	0	0	0	0	0
gene.FHIT.deep_del	0	0	0	0	0	0	0	21.0178	0	0	0	0	0	0	0	0	0	0	0	0	0	0	0	0	0	0	0	0	0	0	0	0	0	0	0
gene.FLT3.amp	0	0	0	0	0	0	4.41931	0	0	0	0	0	0	0	0	0	0	0	0	0	0	0	0	0	0	0	0	0	0	0	0	0	0	0	0
gene.FLT3.monoall	0	0	0	0	0	0	0	0	0	0	0	0	0	0	0	0	0	0	0	0	0	0	0	0	0	0	0	0	0	0	0	0.447303	0	0	0
gene.FLT4.amp	0	0	0	0	0	0	0	0	0	0	0	0	0	0	0	0	0	0	0	0	0	0	0	0	0	0	0	1.001	0	0	0	0	0	0	0
gene.FOXA1.amp	0	0	0	0	0	0	0	0	0	0	0	0	0	0	7.79124	0	0	0	0	0	0	0	0	0	0	0	0	0	0	0	0	0	0	0	0
gene.FOXA1.monoall	0	0	0	0	0	0	0	0	0	0	0	0	0	0	0	0	0	0	0	0	0	0	0	0	6.48405	0	0	0	0	0	0	0	0	0	0
gene.GATA3.monoall	0	13.8796	0	0	0	0	0	0	0	0	0	0	0	0	0	0	0	0	0	0	0	0	0	0	0	0	0	0	0	0	0	0	0	0	0
gene.GATA6.amp	0	0	0	0	0	0	0	6.54521	0	0	0	0	0	0	0	0	0	0	0	0	0	0	0	5.62287	0	0	0	0	0	0	0	0	0	0	0
gene.GMDS.deep_del	0	0	0	0	0	0	0	9.97177	0	0	0	0	0	0	0	0	0	0	0	0	0	0	0	0	0	0	0	0	0	0	0	0	0	0	0
gene.GNA11.amp	0	0	0	0	0	0	0	0	0	0	0	0	0	0	0	0	0	0	0	0	0	0	0	0	0	0	0	0	0	0	0	0	0	0	0
gene.GNAQ.amp	0	0	0	0	0	0	0	0	0	0	0	0	0	0	0	0	0	0	0	0	0	0	0	0	0	0	0	0	0	0	0	0	0	0	0
gene.GNAS.amp	0	0.981139	0	0	0	0	0	0	0	0	0	0	0	0	0	0	0	0	0	0	0	0	0	0	0	0	0	0	0	0	0	0	0	0	0
gene.HDHD1.deep_del	0	0	0	0	0	0	0	8.55098	0	0	0	0	0	0	0	0	0	0	0	0	0	0	0	0	0	0	0	0	0	0	0	0	0	0	0
gene.HLA-A.deep_del	0	0	0	0	0	0	0	0	2.12004	0	0	0	0	0	0	0	0	0	0	0	0	0	0	0	0	0	0	0	0	0	0	0	0	0	0
gene.IDH1.monoall	8.22534	0	0	15.0065	0	0	0	0	0	0	0	0	0	0	0	0	0	0	0	0	0	0	0	0	0	0	0	0	0	0	0	0	0	0	0
gene.IGLL5.deep_del	0	0	0	0	0	0	0	0	0	0	0	0	0	0	0	0	15.4962	0	0	0	0	0	0	0	0	0	0	0	0	0	0	0	0	0	0
gene.IGLL5.biall	0	0	0	0	0	0	0	0	0	0	0	0	0	0	0	0	5.44107	0	0	0	0	0	0	0	0	0	0	0	0	0	0	0	0	0	0
gene.IGLL5.monoall	0	0	0	0	0	0	0	0	0	0	0	0	0	0	0	0	9.77936	0	0	0	0	0	0	0	0	0	0	0	0	0	0	0	0	0	0
gene.IL6ST.deep_del	0	0	0	0	0	0	0	0	0	0	0	0	0	0	0	0	0	0	0	0	0	0	0	0	4.67229	0	0	0	0	0	0	0	0	0	0
gene.IMMP2L.deep_del	0	0	0	0	0	0	0	3.19438	0	0	0	0	0	0	0	0	0	0	0	0	0	0	0	0	0	0	0	0	0	0	0	0	0	0	0
gene.JAK2.biall	0	0	0	0	0	0	0	0	0	0	0	0	0	0	0	0	0	0	12.0632	0	0	0	0	0	0	0	0	0	0	0	0	0	0	0	0
gene.JAK2.monoall	0	0	0	0	0	0	0	0	0	0	0	0	0	0	0	0	0	0	5.47833	0	0	0	0	0	0	0	0	0	0	0	0	0	0	0	0
gene.KDM5C.biall	0	0	0	0	0	0	0	0	0	0	0	2.20809	0	0	0	0	0	0	0	0	0	0	0	0	0	0	0	0	0	0	0	0	0	0	0
gene.KDM6A.biall	0	0	0	0	0	0	0	0	0	0	0	0	0	0	0	0	0	0	0	0	0	0	0	0	0	0	0	0	0	0	0	0	0	10.2393	0
gene.KDR.biall	0	0	0	0	0	0	0	0	0	0	0	0	0	0	0	0	0	0	0	0	0	0	0	0	0	0	0	0	0	0	3.46967	0	0	0	0
gene.KEAP1.deep_del	0	0	0	0	0	0	0	0	0	0	0	0	0	0	7.81259	0	0	0	0	0	0	0	0	0	0	0	0	0	0	0	0	0	0	0	0
gene.KEAP1.biall	0	0	0	0	0	0	0	0	0	0	0	0	0	0	9.41886	0	0	0	0	0	0	0	0	0	0	0	0	0	0	0	0	0	0	0	0
gene.KIT.biall	0	0	0	0	0	0	0	0	0	0	0	0	0	0	0	0	0	0	0	0	0	0	0	0	0	14.5583	0	0	0	0	0	0	0	0	0
gene.KIT.monoall	0	0	0	0	0	0	0	0	0	0	0	0	0	0	0	0	0	0	0	0	0	0	0	0	0	14.0906	0	0	0	0	0	0	0	0	0
gene.KLF5.amp	0	0	0	0	0	0	3.98733	0	0	0	0	0	0	0	0	0	0	0	0	0	0	0	0	0	0	0	0	0	0	0	0	0	0	0	0
gene.KMT2D.monoall	0	0	0	0	0	0	0	0	0	0	0	0	0	0	0	0	0	0	0	0	0	0	0	0	0	0	0	0	0	0	0	0	0	7.51207	0
gene.KRAS.amp	0	0	0	0	0	0	0	11.3076	0	0	0	0	0	0	0	0	0	0	0	0	0	0	0	0	0	0	0	0	0	0	0	0	0	0	0
gene.KRAS.biall	0	0	0	0	0	0	0.506632	0	0	0	0	0	0	0	0	0	0	0	0	0	0	0	0	10.6031	0	0	0	0	0	0	0	0	0	0	0
gene.KRAS.monoall	0	0	0	0	0	0	9.10457	0	0	0	0	0	0	0	0	0	0	0	0	0	0	0	0	29.6154	0	0	0	0	0	0	0	0	0	0	0
gene.LATS2.deep_del	0	0	0	0	0	0	0	0	0	0	0	0	0	0	0	0	0	0.707461	0	0	0	0	0	0	0	0	0	0	0	0	0	0	0	0	0
gene.LATS2.monoall	0	0	0	0	0	0	0	0	0	0	0	0	0	0	0	0	0	0	0	0	0	0	0	0	0	0	0	0	0	0	1.77408	0	0	0	0
gene.LRRN3.deep_del	0	0	0	0	0	0	0	4.19346	0	0	0	0	0	0	0	0	0	0	0	0	0	0	0	0	0	0	0	0	0	0	0	0	0	0	0
gene.MACROD2.deep_del	0	0	0	0	0	0	7.5409	0	0	0	0	0	0	0	0	0	0	0	0	0	0	0	0	0	0	0	0	0	0	0	0	0	0	0	0
gene.MAP2K1.amp	0	0	0	0	0	0	0	0	0	0	0	0	0	0	0	0	0	0	0	0	0	0	0	0	0	0	0	0	0	0	0	0	0	0	0
gene.MAP2K1.monoall	0	0	0	0	0	0	0	0	0	0	0	0	0	0	0	0	0	0	0	0	0	0	0	0	0	0	0	0	0	0	0	1.26694	0	0	0
gene.MAP2K4.deep_del	0	4.0746	0	0	0	0	0	0	0	0	0	0	0	0	0	0	0	0	0	0	0	0	0	0	0	0	0	0	0	0	0	0	0	0	0
gene.MAP2K4.biall	0	6.63076	0	0	0	0	0	0	0	0	0	0	0	0	0	0	0	0	0	0	0	0	0	0	0	0	0	0	0	0	0	0	0	0	0
gene.MAP3K1.deep_del	0	0	0	0	0	0	0	0	0	0	0	0	0	0	0	0	0	0	0	0	0	0	0	0	1.12231	0	0	0	0	0	0	0	0	0	0
gene.MAP3K1.monoall	0	5.31151	0	0	0	0	0	0	0	0	0	0	0	0	0	0	0	0	0	0	0	0	0	0	0	0	0	0	0	0	0	0	0	0	0
gene.MAP3K13.amp	0	0	0	0	0	0	0	0	0	0	0	0	0	0	5.20323	0	0	0	0	0	0	0	0	0	0	0	0	0	0	0	0	0	0	0	0
gene.MAX.deep_del	0	0	0	0	0	0	0	0	0	0	0	0	0	0	0	0	0	0	0	0	0	0	0	0	0	7.72491	0	0	0	0	0	0	0	0	0
gene.MAX.biall	0	0	0	0	0	0	0	0	0	0	0	0	0	0	0	0	0	0	0	0	0	0	0	0	0	-0.111112	0	0	0	0	0	0	0	0	0
gene.MDM2.amp	0	0	0	0	0	0	0	0	0	0	0	0	0	0	0	0	0	0	0	0	0	0	0	0	0	0	0	9.95999	0	0	0	0	0	0	0
gene.MDM4.amp	0	2.53895	0	3.48825	0	0	0	0	0	0	0	0	0	0	0	0	0	0	0	0	0	0	0	0	0	0	0	0	0	0	0	0	0	0	0
gene.MED12.deep_del	0	0	0	0	0	0	0	0	0	0	0	0	0	0	0	0	0	0	0	0	0	0	0	0	0	0	0	0	0	0	0	0	0	0	0
gene.MEN1.deep_del	0	0	0	0	0	0	0	0	0	0	0	0	0	0	0	11.2177	0	0	0	0	0	0	0	0	0	0	0	0	0	0	0	0	0	0	0
gene.MEN1.biall	0	0	0	0	0	0	0	0	0	0	0	0	0	0	0	0	0	0	0	0	4.82191	12.7895	0	0	0	0	0	0	0	0	0	0	0	0	0
gene.MET.amp	0	0	0	0	0	0	0	0	0	0	0	0	0	0	4.14428	0	0	0	0	0	0	0	0	0	0	0	0	0	0	0	0	0	0	0	0
gene.MET.monoall	0	0	0	0	0	0	0	0	0	0	0	0	0	0	0	0	0	0	0	0	0	0	0	0	0	0	0	0	0	0	0	-0.577543	0	0	0
gene.MITF.amp	0	0	0	0	0	0	0	0	0	0	0	0	0	0	0	0	0	0	0	0	0	0	0	0	0	0	0	0	0	0	0	2.61008	0	0	0
gene.MLH1.deep_del	14.6458	0	0	0	0	0	0	0	0	0	0	0	0	0	0	0	0	0	0	0	0	0	0	0	0	0	0	0	0	0	0	0	0	0	0
gene.MYC.amp	0	1.92823	0	0	0	0	0	0	0	0	0	0	0	0	0	0	0	0	0	0	0	0	0	0	0	0	0	0	0	0	0	0	0	0	0
gene.MYCN.amp	0	0	0	0	6.78986	0	0	0	0	0	0	0	0	0	0	0	0	0	0	0	0	0	0	0	0	0	0	0	0	0	0	0	0	0	0
gene.MYD88.monoall	0	0	0	0	0	0	0	0	0	0	0	0	0	0	0	0	5.87751	0	0	0	0	0	0	0	0	0	0	0	0	0	0	0	0	0	0
gene.MYOD1.amp	0	0	0	0	0	0	0	0	0	0	0	0	0	0	0	0	0	0	0	0	0	0	0	0	0	0	0	4.42505	0	0	0	0	0	0	0
gene.NF1.deep_del	0	0	0	0	0	0	0	0	0	0	0	0	0	0	0	0	0	0	0	0	0	0	3.17738	0	0	0	0	0	0	0	0	0	0	0	0
gene.NF2.deep_del	0	0	0	0	0	0	0	0	0	0	0	0	0	0	0	0	0	12.945	0	0	0	0	0	0	0	0	0	0	0	0	0	0	0	0	0
gene.NF2.biall	0	0	0	0	0	0	0	0	0	0	0	0	0	0	0	0	0	8.36247	0	0	0	0	0	0	0	0	0	0	0	0	0	0	0	0	0
gene.NOTCH1.deep_del	0	0	0	0	0	0	0	0	0	0	0	0	0	0	0	9.24529	0	0	0	0	0	0	0	0	0	0	0	0	0	0	0	0	0	0	0
gene.NOTCH1.biall	0	0	0	0	0	0	0	0	3.68101	0	0	0	0	0	0	0	0	0	0	0	0	0	0	0	0	0	0	0	0	0	7.88207	0	0	0	0
gene.NPM1.amp	0	0	0	0	0	0	0	0	0	0	0	0	0	0	0	0	0	0	0	0	0	0	0	0	0	0	0	1.41705	0	0	0	0	0	0	0
gene.NRAS.biall	0	0	0	0	0	0	0	0	0	0	0	0	0	0	0	0	0	0	0	0	0	0	0	0	0	0	0	0	0	0	0	4.98437	0	0	0
gene.NRAS.monoall	0	0	0	0	0	0	0	0	0	0	0	0	0	0	0	0	0	0	0	0	0	0	0	0	0	0	0	0	0	0	0	8.84696	0	0	0
gene.PABPC1.amp	0	5.02477	0	0	0	0	0	0	0	0	0	0	0	0	0	0	0	0	0	0	0	0	0	0	0	0	0	0	0	0	0	0	0	0	0
gene.PARK2.deep_del	0	0	0	0	0	0	0.726249	0	0	0	0	0	0	0	0	0	0	0	0	0	0	0	0	0	0	0	0	0	0	0	0	0	0	0	0
gene.PBRM1.biall	0	0	0	0	0	0	0	0	0	0	0	9.65442	0	0	0	0	0	0	0	0	0	0	0	0	0	0	0	0	0	0	0	0	0	0	0
gene.PDE4D.deep_del	0	0	0	0	0	0	0	7.67638	0	0	0	0	0	0	0	0	0	0	0	0	0	0	0	0	0	0	0	0	0	0	0	0	0	0	0
gene.PDGFRA.amp	0	0	0	3.28531	0	0	0	0	0	0	0	0	0	0	0	0	0	0	0	0	0	0	0	0	0	0	0	0	0	0	0	0	0	0	0
gene.PHF6.deep_del	0	0	0	0	0	0	0	0	0	0	0	0	0	0	0	0	0	0	3.98081	0	0	0	0	0	0	0	0	0	0	0	0	0	0	0	0
gene.PIK3CA.biall	0	4.66252	0	0	0	0	0	0	0	0	0	0	0	0	0	0	0	0	0	0	0	0	0	0	0	0	0	0	0	0	0	0	0	0	0
gene.PIK3CA.monoall	0	9.00693	0	0	0	0	0	0	0	0	0	0	0	0	0	0	0	0	0	0	0	0	0	0	0	0	0	0	0	0	0	0	0	0	0
gene.PIK3R1.monoall	0	0	0	0	0	0	0	0	0	0	0	0	0	0	0	0	0	0	0	0	0	0	0	0	0	0	0	0	0	0	0	0	0	0	4.9706
gene.PPM1D.amp	0	7.91686	0	0	0	0	0	0	0	0	0	0	0	0	0	0	0	0	0	0	0	0	0	0	0	0	0	0	0	0	0	0	0	0	0
gene.PPP1R15A.amp	0	0	0	0	0	0	0	0	0	0	0	0	0	0	0	0	0	0	6.30308	0	0	0	0	0	0	0	0	0	0	0	0	0	0	0	0
gene.PPP2R1A.monoall	0	0	0	0	0	0	0	0	0	0	0	0	0	0	0	0	0	0	0	0	0	0	0	0	0	0	0	0	0	0	0	0	0	0	0.041345
gene.PPP6C.deep_del	0	0	0	0	0	0	0	0	0	0	0	0	0	0	0	0	0	0	2.70281	0	0	0	0	0	0	0	0	0	0	0	0	0	0	0	0
gene.PPP6C.biall	0	0	0	0	0	0	0	0	0	0	0	0	0	0	0	0	0	0	0	0	0	0	0	0	0	0	0	0	0	0	3.09485	1.22036	0	0	0
gene.PREX2.amp	0	0.940625	0	0	0	0	0	0	0	0	0	0	0	0	0	0	0	0	0	0	0	0	0	0	0	0	0	0	0	0	0	0	0	0	0
gene.PREX2.monoall	0	0	0	0	0	0	0	0	0	0	0	0	0	0	0	0	0	0	0	0	0	0	0	0	0	0	0	0	0	0	0	1.73727	0	0	0
gene.PRKAR1A.deep_del	0	0	0	0	0	0	0	0	0	0	0	0	0	0	0	0	0	0	0	0	0	0	0	0	0	0	0	0	0	0	0	0	-1.06932	0	0
gene.PSIP1.amp	0	0	0	0	0	0	0	0	2.17547	0	0	0	0	0	0	0	0	0	0	0	0	0	0	0	0	0	0	0	0	0	0	0	0	0	0
gene.PTCH1.deep_del	0	0	0	0	0	0	0	0	0	0	0	0	0	0	0	0	0	4.73882	0	0	0	0	0	0	0	0	0	0	0	0	0	0	0	0	0
gene.PTCH1.biall	0	0	0	0	11.2892	0	0	0	0	0	0	0	0	0	0	0	0	0	0	0	0	0	0	0	0	0	0	0	0	0	2.53555	0	0	0	0
gene.PTEN.deep_del	0	0	0	0	0	0	0	0	0	0	0	0	0	0	0	0	0	0	0	0	0	0	0	0	11.7271	0	0	0	0	0	0	0	0	0	0
gene.PTEN.biall	0	0	0	4.5178	0	0	0	0	0	0	0	0	0	0	0	0	0	0	0	0	0	0	0	0	0	0	0	0	0	0	0	0	0	0	0
gene.PTEN.monoall	0	0	0	0	0	0	0	0	0	0	0	0	0	0	0	0	0	0	0	0	0	0	0	0	0	0	0	0	0	0	0	0	0	0	-0.515462
gene.PTPN11.amp	0	0	0	0	0	0	0	0	0	0	0	0	0	0	0	0	0	0	0	0	0	0	0	0	0	0	0	2.24733	0	0	0	0	0	0	0
gene.PTPRB.biall	0	0	0	0	0	0	0	0	0	0	0	0	0	0	0	0	0	0	0	0	0	0	0	0	0	0	0	0	0	0	0	1.41705	0	0	0
gene.PTPRB.monoall	0	0	0	0	0	0	0	0	0	0	0	0	0	0	0	0	0	0	0	0	0	0	0	0	0	0	0	0	0	0	0	1.05161	0	0	0
gene.RAC1.monoall	0	0	0	0	0	0	0	0	0	0	0	0	0	0	0	0	0	0	0	0	0	0	0	0	0	0	0	0	0	0	0	3.64326	0	0	0
gene.RAD21.amp	0	4.26297	0	0	0	0	0	0	0	0	0	0	0	0	0	0	0	0	0	0	0	0	0	0	0	0	0	0	0	0	0	0	0	0	0
gene.RAF1.amp	0	0	0	0	0	0	0	0	0	0	0	0	0	0	0	0	0	0	0	0	0	0	0	0	0	0	0	0	0	0	0	0	0	7.15763	0
gene.RASA1.biall	0	0	0	0	0	0	0	0	0	0	0	0	0	0	2.85251	0	0	0	0	0	0	0	0	0	0	0	0	0	0	0	0	0	0	0	0
gene.RB1.deep_del	0	0	0	0	0	0	0	0	0	0	0	0	0	0	0	0	0	0	0	0	0	0	0	0	0	0	17.1	0	0	0	0	0	0	0	0
gene.RB1.biall	0	0	0	0	0	0	0	0	0	0	0	0	0	0	0	19.6893	0	0	0	0	0	0	0	0	0	0	0	0	0	0	0	0	0	0	0
gene.RNF43.biall	0	0	0	0	0	0	3.22778	0	0	0	0	0	0	0	0	0	0	0	0	0	0	0	0	0	0	0	0	0	0	0	0	0	0	0	0
gene.ROS1.amp	0	0	0	0	0	0	0	0	0	0	0	0	0	0	0	0	0	0	0	0	0	0	0	0	0	0	0	2.61776	0	0	0	0	0	0	0
gene.ROS1.biall	0	0	0	0	0	0	0	0	0	0	0	0	0	0	0	0	0	0	0	0	0	0	0	0	0	0	0	0	0	0	0	1.001	0	0	0
gene.ROS1.monoall	0	0	0	0	0	0	0	0	0	0	0	0	0	0	0	0	0	0	0	0	0	0	0	0	0	0	0	0	0	0	0	0.192457	0	0	0
gene.RPS6KA3.deep_del	0	0	0	0	0	0	0	0	0	0	0	0	0	3.33636	0	0	0	0	0	0	0	0	0	0	0	0	0	0	0	0	0	0	0	0	0
gene.RSF1.amp	0	8.65431	0	0	0	0	0	0	0	0	0	0	0	0	0	0	0	0	0	0	0	0	0	0	0	0	0	0	0	0	0	0	0	0	0
gene.RUNX1.deep_del	0	0	0	0	0	0	0	4.34281	0	0	0	0	0	0	0	0	0	0	0	0	0	0	0	0	0	0	0	0	0	0	0	0	0	0	0
gene.RXRA.biall	0	0	0	0	0	0	0	0	0	0	0	0	0	0	0	0	0	0	0	0	0	0	0	0	0	0	0	0	0	0	0	0	0	1.41705	0
gene.RYR1.amp	0	0	0	0	0	0	0	0	0	0	0	0	0	0	0	0	0	0	0	0	0	0	0	0	0	0	0	0	0	0	0	0	0	4.61967	0
gene.SETD2.deep_del	0	0	0	0	0	0	0	0	0	0	0	0	0	0	0	0	0	7.1542	0	0	0	0	0	0	0	0	0	0	0	0	0	0	0	0	0
gene.SETD2.biall	0	0	0	0	0	0	0	0	0	0	0	5.74967	0	0	0	0	0	0	0	0	0	0	0	0	0	0	0	0	0	0	0	0	0	0	0
gene.SIX2.biall	0	0	0	0	0	0	0	0	0	0	0	0	0	0	0	0	0	0	0	0	0	0	0	0	0	0	0	0	0	0	0	0	0	0	0
gene.SMAD2.deep_del	0	0	0	0	0	0	3.30724	0	0	0	0	0	0	0	0	0	0	0	0	0	0	0	0	0	0	0	0	0	0	0	0	0	0	0	0
gene.SMAD3.deep_del	0	0	0	0	0	0	2.73083	0	0	0	0	0	0	0	0	0	0	0	0	0	0	0	0	0	0	0	0	0	0	0	0	0	0	0	0
gene.SMAD4.deep_del	0	0	0	0	0	0	-0.474686	0	0	0	0	0	0	0	0	0	0	0	0	0	0	0	0	10.9629	0	0	0	0	0	0	0	0	0	0	0
gene.SMAD4.biall	0	0	0	0	0	0	1.27914	0	0	0	0	0	0	0	0	0	0	0	0	0	0	0	0	8.20338	0	0	0	0	0	0	0	0	0	0	0
gene.SMARCA4.biall	0	0	0	0	0	0	0	0	0	0	0	0	0	0	4.6249	0	0	0	0	0	0	0	0	0	0	0	0	0	0	0	0	0	0	0	0
gene.SMTNL2.biall	0	0	0	0	0	0	0	0	0	0	0	0	0	0	0	0	0	0	0	0	0	0	0	0	0	0	0	0	0	0	6.07615	0	0	0	0
gene.SOCS1.biall	0	0	0	0	0	0	0	0	0	0	0	0	0	0	0	0	3.71698	0	0	0	0	0	0	0	0	0	0	0	0	0	0	0	0	0	0
gene.SOCS1.monoall	0	0	0	0	0	0	0	0	0	0	0	0	0	0	0	0	5.36391	0	0	0	0	0	0	0	0	0	0	0	0	0	0	0	0	0	0
gene.SOX4.amp	0	0	0	0	0	0	0	0	0	0	0	0	0	0	0	0	0	0	0	0	0	0	0	0	0	0	0	0	0	0	0	0	0	10.6898	0
gene.SOX9.biall	0	0	0	0	0	0	2.12004	0	0	0	0	0	0	0	0	0	0	0	0	0	0	0	0	0	0	0	0	0	0	0	0	0	0	0	0
gene.SOX9.monoall	0	0	0	0	0	0	2.21061	0	0	0	0	0	0	0	0	0	0	0	0	0	0	0	0	0	0	0	0	0	0	0	0	0	0	0	0
gene.SPOP.amp	0	6.05761	0	0	0	0	0	0	0	0	0	0	0	0	0	0	0	0	0	0	0	0	0	0	0	0	0	0	0	0	0	0	0	0	0
gene.SPOP.monoall	0	0	0	0	0	0	0	0	0	0	0	0	0	0	0	0	0	0	0	0	0	0	0	0	7.81935	0	0	0	0	0	0	0	0	0	0
gene.SPRED1.deep_del	0	0	0	0	0	0	0	0	0	0	0	0	0	0	0	0	0	0	0	0	0	0	0	0	0	0	0	0	0	0	0	8.39544	0	0	0
gene.SPTAN1.biall	0	0	0	0	0	0	0	0	0	0	0	0	0	0	0	0	0	0	0	0	0	0	0	0	0	0	0	0	0	0	0	0	0	4.00944	0
gene.STAG2.biall	0	0	0	0	0	0	0	0	0	0	0	0	0	0	0	0	0	0	0	0	0	0	0	0	0	0	0	0	0	0	0	0	0	2.82221	0
gene.STK11.deep_del	0	0	0	0	0	0	0	0	0	0	0	0	0	0	4.8552	0	0	0	0	0	0	0	0	0	0	0	0	0	0	0	0	0	0	0	0
gene.STK11.biall	0	0	0	0	0	0	0	0	0	0	0	0	0	0	14.6413	0	0	0	0	0	0	0	0	0	0	0	0	0	0	0	0	0	0	0	0
gene.STS.deep_del	0	0	0	0	0	0	0	8.10592	0	0	0	0	0	0	0	0	0	0	0	0	0	0	0	0	0	0	0	0	0	0	0	0	0	0	0
gene.TCF7L2.biall	0	0	0	0	0	0	2.85133	0	0	0	0	0	0	0	0	0	0	0	0	0	0	0	0	0	0	0	0	0	0	0	0	0	0	0	0
gene.TCF7L2.monoall	0	0	0	0	0	0	5.96954	0	0	0	0	0	0	0	0	0	0	0	0	0	0	0	0	0	0	0	0	0	0	0	0	0	0	0	0
gene.TERT.biall	0	0	0	0	0	0	0	0	0	0	0	0	0	0	0	0	0	0	0	0	0	0	0	0	0	0	0	0	0	0	0	4.11742	0	0	0
gene.TERT.monoall	0	0	0	14.6129	0	0	0	0	0	0	0	0	0	0	0	0	0	0	0	0	0	0	0	0	0	0	0	0	0	0	0	3.59088	0	18.3122	0
gene.TET2.monoall	0	0	0	0	0	0	0	0	0	0	0	0	0	0	0	0	0	0	0	0	0	0	0	0	0	0	0	0	0	0	0	0.378018	0	0	0
gene.TG.amp	0	2.48404	0	0	0	0	0	0	0	0	0	0	0	0	0	0	0	0	0	0	0	0	0	0	0	0	0	0	0	0	0	0	0	0	0
gene.TGIF1.biall	0	0	0	0	0	0	6.17311	0	0	0	0	0	0	0	0	0	0	0	0	0	0	0	0	0	0	0	0	0	0	0	0	0	0	0	0
gene.TMEM30A.biall	0	0	0	0	0	0	0	0	0	0	0	0	0	0	0	0	3.83599	0	0	0	0	0	0	0	0	0	0	0	0	0	0	0	0	0	0
gene.TMPRSS2.deep_del	0	0	0	0	0	0	0	0	0	0	0	0	0	0	0	0	0	0	0	0	0	0	0	0	7.02878	0	0	0	0	0	0	0	0	0	0
gene.TNFAIP3.deep_del	0	0	0	0	0	0	0	0	0	0	0	0	0	0	0	0	2.51766	0	0	0	0	0	0	0	0	0	0	0	0	0	0	0	0	0	0
gene.TNFAIP3.biall	0	0	0	0	0	0	0	0	0	0	0	0	0	0	0	0	2.95141	0	0	0	0	0	0	0	0	0	0	0	0	0	0	0	0	0	0
gene.TNFRSF14.deep_del	0	0	0	0	0	0	0	0	0	0	0	0	0	0	0	0	1.63737	0	0	0	0	0	0	0	0	0	0	0	0	0	0	0	0	0	0
gene.TNFRSF14.biall	0	0	0	0	0	0	0	0	0	0	0	0	0	0	0	0	6.98174	0	0	0	0	0	0	0	0	0	0	0	0	0	0	0	0	0	0
gene.TOP2A.amp	0	0	0	0	0	0	0	7.04513	0	0	0	0	0	0	0	0	0	0	0	0	0	0	0	0	0	0	0	0	0	0	0	0	0	0	0
gene.TP53.deep_del	0	0	0	0	0	0	0	0	0	0	0	0	0	0	0	0	0	0	0	0	0	0	0	0	0.812918	0	8.46371	0	10.4747	0	0	0	0	0	0
gene.TP53.biall	0	0	0	0	0	0	4.15877	4.77967	0	0	0	0	0	0	3.34156	0	0	0	0	0	0	0	10.9411	9.05337	0	0	0	0	0	0	0	0	0	0	0
gene.TSC1.biall	0	0	0	0	0	0	0	0	0	0	0	0	0	0	0	0	0	0	0	0	0	0	0	0	0	0	0	0	0	0	0	0	0	2.42519	0
gene.TSC2.biall	0	0	0	0	0	0	0	0	0	0	0	0	0	0	0	0	0	0	0	0	0	7.44893	0	0	0	0	0	0	0	0	0	0	0	0	0
gene.USP28.deep_del	0	0	0	0	0	0	0	0	0	0	0	0	0	0	0	0	0	0	0	0	0	0	0	0	2.47689	0	0	0	0	0	0	0	0	0	0
gene.USP32.amp	0	8.34104	0	0	0	0	0	0	0	0	0	0	0	0	0	0	0	0	0	0	0	0	0	0	0	0	0	0	0	0	0	0	0	0	0
gene.VHL.deep_del	0	0	0	0	0	0	0	0	0	0	0	3.72486	0	0	0	0	0	0	0	0	0	0	0	0	0	0	0	0	0	0	0	0	0	0	0
gene.VHL.biall	0	0	0	0	0	0	0	0	0	0	0	18.5448	0	0	0	0	0	0	0	0	0	0	0	0	0	0	0	0	0	0	0	0	0	0	0
gene.WEE1.amp	0	0	0	0	0	0	0	0	0	0	0	0	0	0	0	0	0	0	0	0	9.48304	0	0	0	0	0	0	0	0	0	0	0	0	0	0
gene.ZBTB10.amp	0	2.79914	0	0	0	0	0	0	0	0	0	0	0	0	0	0	0	0	0	0	0	0	0	0	0	0	0	0	0	0	0	0	0	0	0
gene.ZFHX3.deep_del	0	0	0	0	0	0	0	0	0	0	0	0	0	0	0	0	0	0	0	0	0	0	0	0	3.18478	0	0	0	0	0	0	0	0	0	0
gene.ZFP36L1.biall	0	0	0	0	0	0	0	0	0	0	0	0	0	0	0	0	0	0	0	0	0	0	0	0	0	0	0	0	0	0	0	0	0	3.58057	0
gene.ZFP36L2.deep_del	0	0	0	0	0	0	0	0	0	0	0	0	0	0	0	0	0	0	0	0	0	0	0	0	6.28094	0	0	0	0	0	0	0	0	0	0
gene.ZFP36L2.monoall	0	0	0	0	0	0	1.99047	0	0	0	0	0	0	0	0	0	0	0	0	0	0	0	0	0	0	0	0	0	0	0	0	0	0	0	0
gene.ZFX.biall	0	0	0	0	0	0	0	0	0	0	0	0	0	0	0	0	0	0	0	0	0	0	0	0	0	0	0	0	0	0	0	1.001	0	0	0
gene.ZMYM3.biall	0	0	0	0	0	0	0	0	0	0	0	0	0	0	0	0	0	0	0	0	0	0	0	0	0.571615	0	0	0	0	0	0	0	0	0	0
gene.ZNF217.amp	0	5.01553	0	0	0	0	0	0	0	0	0	0	0	0	0	0	0	0	0	0	0	0	0	0	0	0	0	0	0	0	0	0	0	0	0
gene.ZNF703.amp	0	11.7547	0	0	0	0	0	0	0	0	0	0	0	0	0	0	0	0	0	0	0	0	0	0	0	0	0	0	0	0	0	0	0	0	0
fusion.@IGH_*	0	0	0	0	0	0	0	0	0	0	0	0	0	0	0	0	15.2444	0	0	0	0	0	0	0	0	0	0	0	0	0	0	0	0	0	0
fusion.@IGL_MYC	0	0	0	0	0	0	0	0	0	0	0	0	0	0	0	0	0	0	13.2193	0	0	0	0	0	0	0	0	0	0	0	0	0	0	0	0
fusion.*_ETV1/4/5	0	0	0	0	0	0	0	0	0	0	0	0	0	0	0	0	0	0	0	0	0	0	0	0	8.91215	0	0	0	0	0	0	0	0	0	0
fusion.*_RET	0	0	0	0	0	0	0	0	0	0	0	0	0	0	0	0	0	0	0	0	0	0	0	0	0	0	0	0	0	0	0	0	1.35931	0	0
fusion.*_TFEB	0	0	0	0	0	0	0	0	0	0	0	0	0	0	0	0	0	0	0	0	0	0	0	0	0	0	0	0.447303	0	0	0	0	0	0	0
fusion.AHR_AHR	0	0	0	0	0	0	0	0	0	0	0	0	0	0	0	0	0	0	0	0	0	0	0	0	0	0	0	0	0	0	0	0	0	8.289	0
fusion.CBFB_MYH11	0	0	0	0	0	0	0	0	0	0	0	0	0	0	0	0	0	0	13.1036	0	0	0	0	0	0	0	0	0	0	0	0	0	0	0	0
fusion.CHCHD7_PLAG1	0	0	0	0	0	0	0	0	0	0	0	0	0	0	0	0	0	0	0	0	0	0	0	2.26294	0	0	0	0	0	0	0	0	0	0	0
fusion.CLCN6_BRAF	0	0	0	0	0	0	0	0	0	0	0	0	0	0	0	0	0	0	0	0	0	0	0	0	0	0	0	0	0	0	0	0	0	0	0
fusion.CRTC1_MAML2	0	0	0	0	0	0	0	0	0	11.4117	0	0	0	0	0	0	0	0	0	0	0	0	0	0	0	0	0	0	0	0	0	0	0	0	0
fusion.CTNNB1_CTNNB1	0	0	0	0	0	0	2.70119	0	0	0	0	0	0	0	0	0	0	0	0	0	0	0	0	0	0	0	0	0	0	0	0	0	0	0	0
fusion.CTNNB1_PLAG1	0	0	0	0	0	0	0	0	0	9.69685	0	0	0	0	0	0	0	0	0	0	0	0	0	0	0	0	0	0	0	0	0	0	0	0	0
fusion.EGFR_EGFR	0	0	0	10.5855	0	0	0	0	0	0	0	0	0	0	0	0	0	0	0	0	0	0	0	0	0	0	0	0	0	0	0	0	0	0	0
fusion.EML4_ALK	0	0	0	0	0	0	0	0	0	0	0	0	0	0	17.1368	0	0	0	0	0	0	0	0	0	0	0	0	0	0	0	0	0	0	0	0
fusion.ETV6_NTRK3	0	0	0	0	0	0	0	0	0	0	0	0	0	0	0	0	0	0	0	0	0	0	0	0	0	0	0	0	0	0	0	0	0	0	0
fusion.EWSR1_CREB3L1	0	0	0	0	0	0	0	0	0	0	0	0	0	0	0	0	0	0	0	0	0	0	0	0	0	0	0	0	0	3.02737	0	0	0	0	0
fusion.FGFR2_*	-1.73727	0	0	0	0	0	0	0	0	0	0	0	0	0	0	0	0	0	0	0	0	0	0	0	0	0	0	0	0	0	0	0	0	0	0
fusion.FGFR2_BICC1	10.624	0	0	0	0	0	0	0	0	0	0	0	0	0	0	0	0	0	0	0	0	0	0	0	0	0	0	0	0	0	0	0	0	0	0
fusion.FGFR3_TACC3	0	0	0	4.60383	0	0	0	0	0	0	0	0	0	0	0	0	0	0	0	0	0	0	0	0	0	0	0	0	0	0	0	0	0	0	0
fusion.FIP1L1_PDGFRA	0	0	0	0	0	0	0	0	0	0	0	0	0	0	0	0	0	0	0	0	0	0	0	0	0	0	0	0	3.11682	0	0	0	0	0	0
fusion.FUS_DDIT3	0	0	0	0	0	0	0	0	0	0	0	0	0	0	0	0	0	0	0	0	0	0	0	0	0	0	0	14.5676	0	0	0	0	0	0	0
fusion.GNAI1_BRAF	0	0	0	0	0	0	0	0	0	0	0	0	0	0	0	0	0	0	0	0	0	0	0	0	0	0	0	0	0	0	0	0	0	0	0
fusion.HEY1_NCOA2	0	0	0	0	0	0	0	0	0	0	0	0	0	0	0	0	0	0	0	0	0	0	0	0	0	0	0	0	0	4.28653	0	0	0	0	0
fusion.HMGA2_*	0	0	0	0	0	0	0	0	0	0	0	0	0	0	0	0	0	0	0	0	0	0	0	0	0	0	0	3.86961	0	0	0	0	0	0	0
fusion.KIAA1549_BRAF	0	0	0	0	0	14.9978	0	0	0	0	0	0	0	0	0	0	0	0	0	0	0	0	0	0	0	0	0	0	0	0	0	0	0	0	0
fusion.KIT_KIT	0	0	0	0	0	0	0	0	0	0	0	0	0	0	0	0	0	0	0	0	0	0	0	0	0	10.2273	0	0	0	0	0	0	0	0	0
fusion.LIFR_PLAG1	0	0	0	0	0	0	0	0	0	7.60151	0	0	0	0	0	0	0	0	0	0	0	0	0	0	0	0	0	0	0	0	0	0	0	0	0
fusion.MYB/MYBL1_NFIB	0	0	0	0	0	0	0	0	0	19.6964	0	0	0	0	0	0	0	0	0	0	0	0	0	0	0	0	0	0	0	0	0	0	0	0	0
fusion.NAB2_STAT6	0	0	0	0	0	0	0	0	0	0	0	0	0	0	0	0	0	0	0	0	0	0	0	0	0	0	0	0	0	12.1692	0	0	0	0	0
fusion.PAX3_FOXO1	0	0	0	0	0	0	0	0	0	0	0	0	0	0	0	0	0	0	0	0	0	0	0	0	0	0	0	0	0	8.21343	0	0	0	0	0
fusion.QKI_NTRK2	0	0	0	0	0	0	0	0	0	0	0	0	0	0	0	0	0	0	0	0	0	0	0	0	0	0	0	0	0	0	0	0	0	0	0
fusion.RNF130_BRAF	0	0	0	0	0	2.24733	0	0	0	0	0	0	0	0	0	0	0	0	0	0	0	0	0	0	0	0	0	0	0	0	0	0	0	0	0
fusion.RUNX1_RUNX1T1	0	0	0	0	0	0	0	0	0	0	0	0	0	0	0	0	0	0	14.639	0	0	0	0	0	0	0	0	0	0	0	0	0	0	0	0
fusion.SLC45A3_ERG	0	0	0	0	0	0	0	0	0	0	0	0	0	0	0	0	0	0	0	0	0	0	0	0	9.37653	0	0	0	0	0	0	0	0	0	0
fusion.SS18_SSX1	0	0	0	0	0	0	0	0	0	0	0	0	0	0	0	0	0	0	0	0	0	0	0	0	0	0	0	0	0	14.4116	0	0	0	0	0
fusion.THADA_IGF2BP3	0	0	0	0	0	0	0	0	0	0	0	0	0	0	0	0	0	0	0	0	0	0	0	0	0	0	0	0	0	0	0	0	10.2237	0	0
fusion.TMPRSS2_*	0	0	0	0	0	0	0	0	0	0	0	0	0	0	0	0	0	0	0	0	0	0	0	0	5.38949	0	0	0	0	0	0	0	0	0	0
fusion.TMPRSS2_ERG	0	0	0	0	0	0	0	0	0	0	0	0	0	0	0	0	0	0	0	0	0	0	0	0	26.8959	0	0	0	0	0	0	0	0	0	0
fusion.TPM3_NTRK1	0	0	0	0	0	0	0	0	0	0	0	0	0	0	0	0	0	0	0	0	0	0	0	0	0	0	0	0	0	0	0	0	0	0	0
viral_ins.EBV	0	0	0	0	0	0	0	0	6.74707	0	0	0	0	0	0	0	0	0	0	0	0	0	0	0	0	0	0	0	0	0	0	0	0	0	0
viral_ins.HBV	0	0	0	0	0	0	0	0	0	0	0	0	0	15.2508	0	0	0	0	0	0	0	0	0	0	0	0	0	0	0	0	0	0	0	0	0
viral_ins.HPV	0	0	20.3543	0	0	0	0	0	6.4535	0	0	0	0	0	0	0	0	0	0	0	0	0	0	0	0	0	0	0	0	0	0	0	0	0	0
viral_ins.HSV	0	0	0	0	0	0	0	0	1.46964	0	0	0	0	0	0	0	0	0	0	0	0	0	0	0	0	0	0	0	0	0	0	0	0	0	0
viral_ins.MCPyV	0	0	0	0	0	0	0	0	0	0	0	0	0	0	0	0	0	0	0	0	0	0	0	0	0	0	0	0	0	0	14.2693	0	0	0	0
genome.ploidy	0	0	0	8.29695	11.7032	6.15675	5.97826	13.4178	0	0	11.7744	3.39232	0	0	4.51913	0	6.01655	0	8.58678	2.8701	0	12.4177	0	3.39619	0	2.67712	0	0	0	0	0	0	4.3681	6.75562	0
genome.diploid_proportion	0	7.38845	0	8.89099	13.4318	8.31263	9.98323	12.7182	0	8.03076	5.75722	5.24765	3.69393	4.46526	11.7158	0	10.7052	0	10.8901	2.72803	8.92044	0	16.8564	0	7.04067	0	0	0	0	13.5569	0	0	3.23882	10.0345	0
genome.has_wgd	0	0	0	0	0	0	3.10155	4.2907	0	0	0	0	0	0	3.47186	0	0	0	0	0	0	0	0	0	0	0	0	0	0	0	0	0	0	0	0
gender.gender	6.49918	30.6508	7.72621	3.72208	5.41015	2.68709	6.7082	8.58176	7.37939	4.10645	-1.15624	1.14459	0.845759	2.93903	2.28066	4.13143	0.318032	1.82593	5.74646	2.62915	2.89771	3.27822	21.0283	5.11529	19.278	0.436519	3.59069	3.95772	4.66754	9.00527	3.56737	1.59503	3.78877	7.36979	8.52653
