# Supplementary material for: Machine learning-based tissue of origin classification for cancer of unknown primary diagnostics using genome-wide mutation features
Source: Nat Commun. 2022 Jul 11;13:4013. doi: 10.1038/s41467-022-31666-w (PMC9273599; doi:10.1038/s41467-022-31666-w)
Supplement: Supplementary file 7 — Supplementary Data 4 [file 41467_2022_31666_MOESM7_ESM.xlsx]

## Sheet: confusion_matrix.CV
predicted class \ actual class	All	Biliary	Breast	Cervix	CNS_Glioma	CNS_Medullo	CNS_PiloAstro	Colorectal	Gastroesophageal	HeadAndNeck_Other	HeadAndNeck_SalivaryGland	Kidney_Chromophobe	Kidney_ClearCell	Kidney_Papillary	Liver	Lung_NonSmallCell	Lung_SmallCell	Lymphoid	Mesothelium	Myeloid	NET_Gastrointestinal	NET_Lung	NET_Pancreas	Ovarian	Pancreas	Prostate	Sarcoma_GIST	Sarcoma_Leiomyo	Sarcoma_Lipo	Sarcoma_Osteo	Sarcoma_Other	Skin_Carcinoma	Skin_Melanoma	Thyroid	Urothelial	Uterus
All	5499
Biliary		53	4	0	0	0	0	1	4	0	0	0	2	0	6	2	0	0	0	0	0	0	2	0	8	1	0	0	0	0	1	0	1	1	1	3
Breast		3	880	0	0	0	0	1	1	1	7	0	0	0	1	5	2	0	0	0	1	0	1	5	6	0	0	1	0	1	4	0	3	1	3	1
Cervix		0	0	47	0	0	0	7	0	2	0	0	0	0	0	1	0	0	0	0	0	0	0	0	0	0	0	0	0	0	0	0	0	0	2	0
CNS_Glioma		0	0	0	113	0	1	0	0	0	0	0	0	0	0	0	0	0	0	1	0	0	1	1	0	0	0	0	0	1	1	0	0	0	0	0
CNS_Medullo		1	1	0	2	116	2	0	0	1	0	1	0	0	0	2	0	1	0	0	1	0	2	0	0	1	0	0	0	1	2	0	0	3	0	0
CNS_PiloAstro		0	0	0	0	2	47	0	1	1	0	0	0	0	0	0	0	0	0	2	0	0	0	0	0	0	0	0	0	0	0	0	0	1	0	0
Colorectal		0	0	0	0	0	0	606	16	1	0	0	0	0	0	1	0	0	0	0	2	0	1	2	1	0	0	0	0	0	0	0	0	0	5	1
Gastroesophageal		8	2	1	0	0	0	7	249	2	0	0	0	0	0	2	0	0	0	0	1	0	1	1	6	0	0	0	0	0	0	0	0	0	2	0
HeadAndNeck_Other		0	1	1	0	0	0	9	9	62	1	0	0	0	0	4	0	0	0	0	0	0	0	1	0	0	0	0	0	0	0	0	0	0	3	0
HeadAndNeck_SalivaryGland		0	2	0	0	0	0	0	0	3	16	0	1	0	0	1	1	0	0	0	0	1	0	1	0	0	0	0	0	0	2	2	0	1	0	0
Kidney_Chromophobe		0	0	0	0	0	0	0	0	0	0	35	0	0	0	0	0	0	0	0	0	0	0	0	0	0	0	0	0	0	0	0	0	0	0	0
Kidney_ClearCell		0	0	0	0	0	0	1	0	0	0	0	201	11	1	0	0	0	0	0	0	0	0	0	0	0	0	0	0	0	1	0	0	1	1	0
Kidney_Papillary		0	0	0	0	0	0	0	0	0	0	0	4	18	0	0	0	0	0	0	0	0	0	0	0	0	0	0	0	0	0	0	0	0	0	0
Liver		9	0	0	0	0	0	1	0	0	0	0	0	0	293	0	0	0	0	0	1	0	1	0	1	0	0	0	0	0	0	0	0	0	0	1
Lung_NonSmallCell		2	1	1	0	1	0	0	0	3	1	0	1	0	0	491	19	0	0	1	0	0	1	0	1	0	1	0	0	0	0	1	1	4	0	0
Lung_SmallCell		0	0	0	0	0	0	0	0	0	0	0	0	0	0	3	24	0	0	0	0	0	0	0	0	0	0	0	0	0	0	0	0	0	0	0
Lymphoid		0	0	0	0	0	0	0	0	0	0	0	0	0	0	0	0	195	0	1	0	0	1	0	0	0	0	0	0	0	1	0	0	0	0	0
Mesothelium		0	0	0	0	0	0	0	0	0	1	0	0	0	0	0	0	0	30	1	0	0	1	0	0	0	0	0	0	0	1	0	1	0	0	0
Myeloid		0	0	0	1	0	0	0	0	0	0	1	0	0	0	0	0	0	0	23	0	0	1	0	0	0	0	0	0	0	2	0	0	1	0	0
NET_Gastrointestinal		0	0	0	0	1	0	0	0	0	0	0	1	0	0	0	0	0	0	0	39	2	5	0	0	0	1	0	0	0	0	0	0	0	0	0
NET_Lung		1	0	0	0	0	1	0	0	0	0	0	0	0	0	1	1	0	0	0	0	16	0	0	0	0	0	0	0	0	0	0	0	1	0	0
NET_Pancreas		0	0	0	0	0	0	0	3	1	0	0	0	0	0	0	1	0	1	0	3	2	83	0	1	0	0	0	0	0	1	0	0	2	0	0
Ovarian		0	3	1	0	0	0	0	0	0	0	0	0	0	0	1	0	0	1	1	0	0	0	232	1	0	0	1	0	0	2	0	0	1	0	5
Pancreas		24	0	0	0	0	0	2	8	0	1	0	1	0	2	7	0	0	0	0	0	0	3	1	283	0	0	0	0	0	0	0	0	0	1	0
Prostate		0	0	0	0	0	0	0	1	0	2	0	0	0	0	1	0	0	0	0	0	0	1	0	1	502	0	0	0	0	0	1	0	0	1	0
Sarcoma_GIST		0	0	0	0	0	0	0	1	0	0	0	0	0	0	0	0	0	1	0	0	0	0	0	0	0	57	1	0	0	0	1	0	1	0	0
Sarcoma_Leiomyo		0	1	0	0	0	0	0	0	0	1	0	0	0	0	0	0	0	0	0	0	0	0	1	1	0	0	32	1	3	10	0	0	0	0	1
Sarcoma_Lipo		0	0	0	0	0	0	0	0	0	0	0	0	0	0	0	0	0	0	0	0	0	0	0	0	0	0	0	31	3	5	0	0	0	0	0
Sarcoma_Osteo		0	0	0	0	0	0	0	0	0	0	0	0	0	0	0	0	0	0	0	0	0	0	0	0	0	0	1	1	24	5	0	0	0	0	0
Sarcoma_Other		0	0	1	0	0	0	1	0	1	1	0	1	0	2	2	0	1	2	0	0	2	1	1	2	0	1	20	4	7	74	1	0	1	1	1
Skin_Carcinoma		0	0	0	0	0	0	0	0	1	0	0	1	0	0	1	0	0	0	0	0	0	1	0	0	0	0	0	0	0	0	16	1	0	0	0
Skin_Melanoma		0	0	0	0	1	0	1	0	0	0	1	0	0	0	0	0	0	0	0	1	0	0	0	0	0	0	0	0	0	3	1	359	0	0	0
Thyroid		0	0	0	0	1	1	0	0	0	0	1	0	0	1	1	0	0	1	0	0	0	0	1	0	0	0	0	1	0	1	0	0	40	0	0
Urothelial		1	0	0	1	0	0	2	1	3	0	0	0	0	0	3	0	0	1	0	0	0	0	1	0	0	0	0	0	0	0	0	0	2	159	2
Uterus		0	1	1	1	1	0	0	1	0	0	0	0	0	0	1	0	0	0	0	0	0	0	8	0	0	0	1	0	0	2	0	0	0	1	53

## Sheet: confusion_matrix.holdout
predicted class \ actual class	All	Biliary	Breast	Cervix	CNS_Glioma	CNS_Medullo	CNS_PiloAstro	Colorectal	Gastroesophageal	HeadAndNeck_Other	HeadAndNeck_SalivaryGland	Kidney_Chromophobe	Kidney_ClearCell	Kidney_Papillary	Liver	Lung_NonSmallCell	Lung_SmallCell	Lymphoid	Mesothelium	Myeloid	NET_Gastrointestinal	NET_Lung	NET_Pancreas	Ovarian	Pancreas	Prostate	Sarcoma_GIST	Sarcoma_Leiomyo	Sarcoma_Lipo	Sarcoma_Osteo	Sarcoma_Other	Skin_Carcinoma	Skin_Melanoma	Thyroid	Urothelial	Uterus
All	603
Biliary		5	1	0	0	0	0	0	0	0	0	0	0	0	1	0	0	0	0	0	0	0	1	0	2	0	0	0	0	0	0	0	0	0	0	0
Breast		0	98	0	0	0	0	0	0	0	1	0	0	0	0	0	0	0	0	0	0	0	0	1	1	0	0	0	0	0	0	0	0	0	0	1
Cervix		0	0	4	0	0	0	1	0	0	0	0	0	0	0	0	0	0	0	0	0	0	0	0	0	0	0	0	0	0	0	0	0	0	0	0
CNS_Glioma		0	0	0	13	0	0	0	0	0	0	0	0	0	0	0	0	0	0	0	0	0	0	0	0	0	0	0	0	0	0	0	0	0	0	0
CNS_Medullo		0	0	0	0	12	0	0	0	0	0	0	0	0	0	0	0	0	0	0	0	0	0	1	0	0	0	0	0	0	0	0	0	0	0	0
CNS_PiloAstro		0	0	0	0	3	6	0	0	0	0	0	0	0	0	0	0	0	0	0	0	0	1	0	0	0	0	0	0	0	1	0	0	0	0	0
Colorectal		0	0	1	0	0	0	69	2	0	0	0	0	0	0	0	0	0	0	0	0	0	0	0	0	0	0	0	0	0	0	0	0	0	0	0
Gastroesophageal		0	0	0	0	0	0	1	25	0	0	1	0	0	0	0	0	0	0	0	0	0	0	0	1	0	0	0	0	0	0	0	0	0	0	0
HeadAndNeck_Other		0	0	0	0	0	0	0	3	7	0	0	0	0	0	1	0	0	0	0	0	0	0	0	0	0	0	0	0	0	0	0	0	0	1	0
HeadAndNeck_SalivaryGland		0	0	0	0	0	0	0	0	0	1	0	0	0	0	0	0	0	0	0	0	0	0	0	0	0	0	0	0	0	0	0	0	0	0	0
Kidney_Chromophobe		0	0	0	0	0	0	0	0	0	0	3	0	0	0	0	0	0	0	1	0	0	0	0	0	0	0	0	0	0	0	0	0	0	0	0
Kidney_ClearCell		0	0	0	0	0	0	0	0	0	0	0	24	2	0	0	0	0	0	0	0	0	0	0	0	0	0	0	0	0	1	0	0	0	0	0
Kidney_Papillary		0	0	0	0	0	0	0	0	0	0	0	0	1	0	0	0	0	0	0	0	0	0	0	0	0	0	0	0	0	0	0	0	0	0	0
Liver		0	0	0	0	0	0	0	0	0	0	0	0	0	32	0	0	0	0	0	0	0	0	0	0	0	0	0	0	0	0	0	0	0	0	0
Lung_NonSmallCell		1	1	0	0	0	0	0	0	2	1	0	0	0	0	55	3	0	0	0	0	0	0	0	0	0	0	0	0	0	0	0	0	1	1	0
Lung_SmallCell		0	0	0	0	0	0	0	0	0	0	0	0	0	0	0	2	0	0	0	0	0	0	0	0	0	0	0	0	0	0	0	0	0	0	0
Lymphoid		0	0	0	0	0	0	0	0	0	0	0	0	0	0	0	0	21	0	1	0	0	0	0	0	0	0	0	0	0	0	0	0	0	0	0
Mesothelium		0	0	0	0	0	0	0	0	0	0	0	0	0	0	1	0	0	4	0	0	0	0	0	0	0	0	0	0	1	0	0	0	0	0	0
Myeloid		0	0	0	0	0	0	0	0	0	0	0	0	0	0	0	0	0	0	2	0	0	0	0	0	0	0	0	0	0	0	0	0	0	0	0
NET_Gastrointestinal		0	0	0	0	0	0	0	0	0	0	0	0	0	0	0	0	0	0	0	5	0	1	0	0	0	0	0	0	0	0	0	0	0	0	0
NET_Lung		0	0	0	0	0	0	0	0	0	0	0	0	0	0	0	0	0	0	0	0	2	0	0	0	0	0	0	0	0	0	0	0	0	0	0
NET_Pancreas		0	0	0	0	0	0	0	0	0	0	0	0	0	0	0	0	0	0	0	0	1	9	0	0	0	0	0	0	1	0	0	0	0	0	0
Ovarian		0	0	0	0	0	0	0	0	0	0	0	0	0	0	0	0	0	0	0	0	0	0	23	0	0	0	0	0	0	0	0	0	0	0	2
Pancreas		5	0	0	0	0	0	0	3	0	0	0	0	0	1	0	0	0	0	0	0	0	0	0	31	0	0	0	0	0	0	0	0	0	0	0
Prostate		0	0	0	0	0	0	0	0	0	0	0	0	0	0	0	0	0	0	0	0	0	0	0	0	56	0	0	0	0	0	0	0	0	0	0
Sarcoma_GIST		0	0	0	0	0	0	0	0	0	0	0	0	0	0	0	0	0	0	0	0	0	0	0	0	0	7	0	0	0	0	0	0	0	0	0
Sarcoma_Leiomyo		0	0	0	0	0	0	0	0	0	0	0	0	0	0	0	0	0	0	0	0	0	0	0	0	0	0	4	0	0	3	0	0	0	0	0
Sarcoma_Lipo		0	0	0	0	0	0	0	0	0	0	0	0	0	0	0	0	0	0	0	0	0	0	0	0	0	0	0	4	0	0	0	0	0	0	0
Sarcoma_Osteo		0	0	0	0	0	0	0	0	0	0	0	0	0	0	0	0	0	0	0	0	0	0	0	0	0	0	0	0	2	0	0	0	0	0	0
Sarcoma_Other		0	0	0	0	0	0	0	0	0	0	0	0	0	0	1	0	0	0	0	0	0	0	0	0	0	0	3	0	0	7	0	0	0	0	0
Skin_Carcinoma		0	0	0	0	0	0	0	0	0	0	0	0	0	0	0	0	0	0	0	0	0	0	0	0	0	0	0	0	0	0	2	0	0	0	0
Skin_Melanoma		0	0	0	0	0	0	0	0	0	0	0	0	0	0	0	0	0	0	0	0	0	0	0	0	0	0	0	0	0	1	0	40	0	0	0
Thyroid		0	0	0	0	0	0	0	0	0	0	0	0	0	0	0	0	0	0	0	0	0	0	0	0	0	0	0	0	0	0	0	0	5	0	0
Urothelial		1	0	1	0	0	0	0	0	0	0	0	0	0	0	0	0	0	0	0	0	0	0	0	0	0	0	0	0	0	0	0	0	0	18	0
Uterus		0	0	0	0	0	0	0	0	0	0	0	0	0	0	0	0	0	0	0	0	0	0	3	0	0	0	0	0	0	0	0	0	0	0	4

## Sheet: performance_metrics
group	class	n_correct	n_total	frac_correct	metric
CV	All	5499	6082	0.904143	Recall
CV	Biliary	53	102	0.519608	Recall
CV	Breast	880	896	0.982143	Recall
CV	Cervix	47	53	0.886792	Recall
CV	CNS_Glioma	113	118	0.957627	Recall
CV	CNS_Medullo	116	123	0.943089	Recall
CV	CNS_PiloAstro	47	52	0.903846	Recall
CV	Colorectal	606	639	0.948357	Recall
CV	Gastroesophageal	249	295	0.844068	Recall
CV	HeadAndNeck_Other	62	82	0.756098	Recall
CV	HeadAndNeck_SalivaryGland	16	31	0.516129	Recall
CV	Kidney_Chromophobe	35	39	0.897436	Recall
CV	Kidney_ClearCell	201	213	0.943662	Recall
CV	Kidney_Papillary	18	29	0.62069	Recall
CV	Liver	293	306	0.957516	Recall
CV	Lung_NonSmallCell	491	530	0.926415	Recall
CV	Lung_SmallCell	24	48	0.5	Recall
CV	Lymphoid	195	197	0.989848	Recall
CV	Mesothelium	30	37	0.810811	Recall
CV	Myeloid	23	30	0.766667	Recall
CV	NET_Gastrointestinal	39	49	0.795918	Recall
CV	NET_Lung	16	23	0.695652	Recall
CV	NET_Pancreas	83	107	0.775701	Recall
CV	Ovarian	232	256	0.90625	Recall
CV	Pancreas	283	312	0.907051	Recall
CV	Prostate	502	504	0.996032	Recall
CV	Sarcoma_GIST	57	60	0.95	Recall
CV	Sarcoma_Leiomyo	32	57	0.561404	Recall
CV	Sarcoma_Lipo	31	38	0.815789	Recall
CV	Sarcoma_Osteo	24	40	0.6	Recall
CV	Sarcoma_Other	74	118	0.627119	Recall
CV	Skin_Carcinoma	16	23	0.695652	Recall
CV	Skin_Melanoma	359	366	0.980874	Recall
CV	Thyroid	40	61	0.655738	Recall
CV	Urothelial	159	180	0.883333	Recall
CV	Uterus	53	68	0.779412	Recall
CV	All	5748	6082	0.945084	Top-2 recall
CV	Biliary	74	102	0.72549	Top-2 recall
CV	Breast	886	896	0.988839	Top-2 recall
CV	Cervix	48	53	0.90566	Top-2 recall
CV	CNS_Glioma	116	118	0.983051	Top-2 recall
CV	CNS_Medullo	119	123	0.96748	Top-2 recall
CV	CNS_PiloAstro	49	52	0.942308	Top-2 recall
CV	Colorectal	614	639	0.960876	Top-2 recall
CV	Gastroesophageal	277	295	0.938983	Top-2 recall
CV	HeadAndNeck_Other	67	82	0.817073	Top-2 recall
CV	HeadAndNeck_SalivaryGland	21	31	0.677419	Top-2 recall
CV	Kidney_Chromophobe	35	39	0.897436	Top-2 recall
CV	Kidney_ClearCell	207	213	0.971831	Top-2 recall
CV	Kidney_Papillary	23	29	0.793103	Top-2 recall
CV	Liver	297	306	0.970588	Top-2 recall
CV	Lung_NonSmallCell	503	530	0.949057	Top-2 recall
CV	Lung_SmallCell	40	48	0.833333	Top-2 recall
CV	Lymphoid	195	197	0.989848	Top-2 recall
CV	Mesothelium	33	37	0.891892	Top-2 recall
CV	Myeloid	26	30	0.866667	Top-2 recall
CV	NET_Gastrointestinal	41	49	0.836735	Top-2 recall
CV	NET_Lung	19	23	0.826087	Top-2 recall
CV	NET_Pancreas	91	107	0.850467	Top-2 recall
CV	Ovarian	244	256	0.953125	Top-2 recall
CV	Pancreas	295	312	0.945513	Top-2 recall
CV	Prostate	502	504	0.996032	Top-2 recall
CV	Sarcoma_GIST	57	60	0.95	Top-2 recall
CV	Sarcoma_Leiomyo	51	57	0.894737	Top-2 recall
CV	Sarcoma_Lipo	35	38	0.921053	Top-2 recall
CV	Sarcoma_Osteo	27	40	0.675	Top-2 recall
CV	Sarcoma_Other	105	118	0.889831	Top-2 recall
CV	Skin_Carcinoma	17	23	0.73913	Top-2 recall
CV	Skin_Melanoma	362	366	0.989071	Top-2 recall
CV	Thyroid	48	61	0.786885	Top-2 recall
CV	Urothelial	167	180	0.927778	Top-2 recall
CV	Uterus	57	68	0.838235	Top-2 recall
CV	All	5499	6082	0.904143	Precision
CV	Biliary	53	90	0.588889	Precision
CV	Breast	880	928	0.948276	Precision
CV	Cervix	47	59	0.79661	Precision
CV	CNS_Glioma	113	119	0.94958	Precision
CV	CNS_Medullo	116	137	0.846715	Precision
CV	CNS_PiloAstro	47	54	0.87037	Precision
CV	Colorectal	606	636	0.95283	Precision
CV	Gastroesophageal	249	282	0.882979	Precision
CV	HeadAndNeck_Other	62	91	0.681319	Precision
CV	HeadAndNeck_SalivaryGland	16	31	0.516129	Precision
CV	Kidney_Chromophobe	35	35	1	Precision
CV	Kidney_ClearCell	201	217	0.926267	Precision
CV	Kidney_Papillary	18	22	0.818182	Precision
CV	Liver	293	307	0.954397	Precision
CV	Lung_NonSmallCell	491	530	0.926415	Precision
CV	Lung_SmallCell	24	27	0.888889	Precision
CV	Lymphoid	195	198	0.984848	Precision
CV	Mesothelium	30	35	0.857143	Precision
CV	Myeloid	23	29	0.793103	Precision
CV	NET_Gastrointestinal	39	49	0.795918	Precision
CV	NET_Lung	16	21	0.761905	Precision
CV	NET_Pancreas	83	98	0.846939	Precision
CV	Ovarian	232	249	0.931727	Precision
CV	Pancreas	283	333	0.84985	Precision
CV	Prostate	502	510	0.984314	Precision
CV	Sarcoma_GIST	57	62	0.919355	Precision
CV	Sarcoma_Leiomyo	32	51	0.627451	Precision
CV	Sarcoma_Lipo	31	39	0.794872	Precision
CV	Sarcoma_Osteo	24	31	0.774194	Precision
CV	Sarcoma_Other	74	128	0.578125	Precision
CV	Skin_Carcinoma	16	21	0.761905	Precision
CV	Skin_Melanoma	359	367	0.978202	Precision
CV	Thyroid	40	49	0.816327	Precision
CV	Urothelial	159	176	0.903409	Precision
CV	Uterus	53	71	0.746479	Precision
holdout	All	603	674	0.894659	Recall
holdout	Biliary	5	12	0.416667	Recall
holdout	Breast	98	100	0.98	Recall
holdout	Cervix	4	6	0.666667	Recall
holdout	CNS_Glioma	13	13	1	Recall
holdout	CNS_Medullo	12	15	0.8	Recall
holdout	CNS_PiloAstro	6	6	1	Recall
holdout	Colorectal	69	71	0.971831	Recall
holdout	Gastroesophageal	25	33	0.757576	Recall
holdout	HeadAndNeck_Other	7	9	0.777778	Recall
holdout	HeadAndNeck_SalivaryGland	1	3	0.333333	Recall
holdout	Kidney_Chromophobe	3	4	0.75	Recall
holdout	Kidney_ClearCell	24	24	1	Recall
holdout	Kidney_Papillary	1	3	0.333333	Recall
holdout	Liver	32	34	0.941176	Recall
holdout	Lung_NonSmallCell	55	58	0.948276	Recall
holdout	Lung_SmallCell	2	5	0.4	Recall
holdout	Lymphoid	21	21	1	Recall
holdout	Mesothelium	4	4	1	Recall
holdout	Myeloid	2	4	0.5	Recall
holdout	NET_Gastrointestinal	5	5	1	Recall
holdout	NET_Lung	2	3	0.666667	Recall
holdout	NET_Pancreas	9	12	0.75	Recall
holdout	Ovarian	23	28	0.821429	Recall
holdout	Pancreas	31	35	0.885714	Recall
holdout	Prostate	56	56	1	Recall
holdout	Sarcoma_GIST	7	7	1	Recall
holdout	Sarcoma_Leiomyo	4	7	0.571429	Recall
holdout	Sarcoma_Lipo	4	4	1	Recall
holdout	Sarcoma_Osteo	2	4	0.5	Recall
holdout	Sarcoma_Other	7	13	0.538462	Recall
holdout	Skin_Carcinoma	2	2	1	Recall
holdout	Skin_Melanoma	40	40	1	Recall
holdout	Thyroid	5	6	0.833333	Recall
holdout	Urothelial	18	20	0.9	Recall
holdout	Uterus	4	7	0.571429	Recall
holdout	All	636	674	0.94362	Top-2 recall
holdout	Biliary	10	12	0.833333	Top-2 recall
holdout	Breast	99	100	0.99	Top-2 recall
holdout	Cervix	4	6	0.666667	Top-2 recall
holdout	CNS_Glioma	13	13	1	Top-2 recall
holdout	CNS_Medullo	14	15	0.933333	Top-2 recall
holdout	CNS_PiloAstro	6	6	1	Top-2 recall
holdout	Colorectal	69	71	0.971831	Top-2 recall
holdout	Gastroesophageal	31	33	0.939394	Top-2 recall
holdout	HeadAndNeck_Other	8	9	0.888889	Top-2 recall
holdout	HeadAndNeck_SalivaryGland	1	3	0.333333	Top-2 recall
holdout	Kidney_Chromophobe	3	4	0.75	Top-2 recall
holdout	Kidney_ClearCell	24	24	1	Top-2 recall
holdout	Kidney_Papillary	3	3	1	Top-2 recall
holdout	Liver	32	34	0.941176	Top-2 recall
holdout	Lung_NonSmallCell	56	58	0.965517	Top-2 recall
holdout	Lung_SmallCell	5	5	1	Top-2 recall
holdout	Lymphoid	21	21	1	Top-2 recall
holdout	Mesothelium	4	4	1	Top-2 recall
holdout	Myeloid	3	4	0.75	Top-2 recall
holdout	NET_Gastrointestinal	5	5	1	Top-2 recall
holdout	NET_Lung	3	3	1	Top-2 recall
holdout	NET_Pancreas	9	12	0.75	Top-2 recall
holdout	Ovarian	24	28	0.857143	Top-2 recall
holdout	Pancreas	32	35	0.914286	Top-2 recall
holdout	Prostate	56	56	1	Top-2 recall
holdout	Sarcoma_GIST	7	7	1	Top-2 recall
holdout	Sarcoma_Leiomyo	6	7	0.857143	Top-2 recall
holdout	Sarcoma_Lipo	4	4	1	Top-2 recall
holdout	Sarcoma_Osteo	3	4	0.75	Top-2 recall
holdout	Sarcoma_Other	10	13	0.769231	Top-2 recall
holdout	Skin_Carcinoma	2	2	1	Top-2 recall
holdout	Skin_Melanoma	40	40	1	Top-2 recall
holdout	Thyroid	5	6	0.833333	Top-2 recall
holdout	Urothelial	19	20	0.95	Top-2 recall
holdout	Uterus	5	7	0.714286	Top-2 recall
holdout	All	603	674	0.894659	Precision
holdout	Biliary	5	10	0.5	Precision
holdout	Breast	98	102	0.960784	Precision
holdout	Cervix	4	5	0.8	Precision
holdout	CNS_Glioma	13	13	1	Precision
holdout	CNS_Medullo	12	13	0.923077	Precision
holdout	CNS_PiloAstro	6	11	0.545455	Precision
holdout	Colorectal	69	72	0.958333	Precision
holdout	Gastroesophageal	25	28	0.892857	Precision
holdout	HeadAndNeck_Other	7	12	0.583333	Precision
holdout	HeadAndNeck_SalivaryGland	1	1	1	Precision
holdout	Kidney_Chromophobe	3	4	0.75	Precision
holdout	Kidney_ClearCell	24	27	0.888889	Precision
holdout	Kidney_Papillary	1	1	1	Precision
holdout	Liver	32	32	1	Precision
holdout	Lung_NonSmallCell	55	65	0.846154	Precision
holdout	Lung_SmallCell	2	2	1	Precision
holdout	Lymphoid	21	22	0.954545	Precision
holdout	Mesothelium	4	6	0.666667	Precision
holdout	Myeloid	2	2	1	Precision
holdout	NET_Gastrointestinal	5	6	0.833333	Precision
holdout	NET_Lung	2	2	1	Precision
holdout	NET_Pancreas	9	11	0.818182	Precision
holdout	Ovarian	23	25	0.92	Precision
holdout	Pancreas	31	40	0.775	Precision
holdout	Prostate	56	56	1	Precision
holdout	Sarcoma_GIST	7	7	1	Precision
holdout	Sarcoma_Leiomyo	4	7	0.571429	Precision
holdout	Sarcoma_Lipo	4	4	1	Precision
holdout	Sarcoma_Osteo	2	2	1	Precision
holdout	Sarcoma_Other	7	11	0.636364	Precision
holdout	Skin_Carcinoma	2	2	1	Precision
holdout	Skin_Melanoma	40	41	0.97561	Precision
holdout	Thyroid	5	5	1	Precision
holdout	Urothelial	18	20	0.9	Precision
holdout	Uterus	4	7	0.571429	Precision
