# Supplementary material for: Machine learning-based tissue of origin classification for cancer of unknown primary diagnostics using genome-wide mutation features
Source: Nat Commun. 2022 Jul 11;13:4013. doi: 10.1038/s41467-022-31666-w (PMC9273599; doi:10.1038/s41467-022-31666-w)
Supplement: Supplementary file 8 — Supplementary Data 5 [file 41467_2022_31666_MOESM8_ESM.xlsx]

## Sheet: CV_holdout
group	sample_id	actual_class	pred_correct	pred_class.1	pred_class.2	pred_class.3	pred_prob.1	pred_prob.2	pred_prob.3	feat_contrib.1.1	feat_contrib.1.2	feat_contrib.1.3	feat_contrib.1.4	feat_contrib.1.5	feat_contrib.2.1	feat_contrib.2.2	feat_contrib.2.3	feat_contrib.2.4	feat_contrib.2.5	feat_contrib.3.1	feat_contrib.3.2	feat_contrib.3.3	feat_contrib.3.4	feat_contrib.3.5
CV	HMF003278A	Sarcoma_GIST	1	Sarcoma_GIST	Sarcoma_Other	HeadAndNeck_Other	0.912	0.049	0.01	rmd.Sarcoma_GIST.1=0.201	gene.KIT.monoall=0.189	sigs.SBS32=0.081	sigs.SBS89=0.078	sigs.SBS16=0.023	rmd.Sarcoma_Osteo.1=0.07	rmd.Sarcoma_GIST.1=0.011	sigs.SBS89=0.011	sigs.SBS44=0.011	mut_load.indel=0.008	gene.PSIP1.amp=0.08	sigs.SBS87=0.005	sigs.SBS19=0.004	sv.DEL_[300,1e+03)=0.003	chrom_arm.loss.7q=0.003
CV	HMF001216A	Prostate	1	Prostate	Colorectal	Biliary	1	0.001	0.001	rmd.Prostate.1=0.33	gene.AR.amp=0.252	sigs.SBS21=0.057	fusion.*_ETV1/4/5=0.042	gender.gender=0.032	sigs.SBS90=0.011	sigs.SBS6=0.01	sv.DEL_[1e+05,1e+06)=0.006	sigs.SBS1=0.005	sigs.ID1=0.003	sigs.ID1=0.004	sigs.SBS34=0.002	sigs.SBS21=0.002	sigs.SBS14=0.001	sv.DUP_[1e+04,1e+05)=0.001
CV	HMF002238A	Lung_NonSmallCell	1	Lung_NonSmallCell	Lung_SmallCell	Gastroesophageal	0.967	0.032	0.002	sigs.SBS4=0.157	rmd.Lung_NonSmallCell.1=0.145	rmd.Lung_NonSmallCell.2=0.128	sigs.ID3=0.092	sigs.DBS2=0.067	gene.RB1.biall=0.12	sigs.ID3=0.058	rmd.Lung_NonSmallCell.1=0.038	sigs.DBS2=0.018	rmd.Ovarian.3=0.018	chrom_arm.gain.8p=0.069	mut_load.indel=0.011	chrom_arm.gain.20q=0.004	sv.DEL_[1e+03,1e+04)=0.002	mut_load.snv=0.002
CV	HMF000301A	Sarcoma_Other	2	Sarcoma_Lipo	Sarcoma_Other	Sarcoma_Osteo	0.709	0.03	0.01	rmd.Sarcoma_Lipo.2=0.227	rmd.Sarcoma_Lipo.1=0.149	gene.CDK4.amp=0.097	gene.MDM2.amp=0.083	sv.COMPLEX.largest_cluster=0.051	rmd.Sarcoma_Lipo.1=0.087	sigs.SBS44=0.006	sigs.ID5=0.005	sigs.ID10=0.005	sigs.SBS12=0.005	rmd.Sarcoma_Lipo.1=0.047	sigs.SBS17=0.018	sigs.SBS30=0.006	sv.COMPLEX.largest_cluster=0.005	sigs.SBS13=0.005
CV	HMF001916C	Breast	1	Breast	Urothelial	NET_Gastrointestinal	0.983	0.012	0.005	rmd.Breast.1=0.379	gender.gender=0.061	sigs.SBS2=0.049	sigs.SBS13=0.044	sigs.ID6=0.037	rmd.Urothelial.2=0.093	sigs.SBS13=0.069	sigs.SBS2=0.017	sv.DEL_[1e+06,1e+07)=0.015	sv.LINEs=0.007	sigs.SBS3=0.02	sigs.SBS9=0.011	sigs.ID8=0.01	mut_load.indel=0.008	sigs.ID11=0.006
CV	HMF002774A	Skin_Melanoma	1	Skin_Melanoma	Colorectal	Lung_NonSmallCell	1	0.001	0.001	rmd.Skin_Melanoma.1=0.178	sigs.SBS7=0.156	sigs.DBS1=0.139	sigs.ID13=0.121	gene.BRAF.monoall=0.062	rmd.Colorectal.3=0.031	chrom_arm.gain.13q=0.018	sigs.ID14=0.017	mut_load.snv=0.009	sv.DEL_[1e+05,1e+06)=0.003	mut_load.dbs=0.035	chrom_arm.gain.11q=0.003	genome.diploid_proportion=0.002	chrom_arm.gain.11p=0.001	sv.DUP_[1e+05,1e+06)=0.001
CV	HMF002800A	Colorectal	1	Colorectal	Lung_NonSmallCell	Lung_SmallCell	1	0.005	0.002	rmd.Colorectal.1=0.196	sigs.ID14=0.125	sigs.SBS93=0.122	rmd.Colorectal.3=0.059	sigs.SBS18=0.038	gene.STK11.deep_del=0.02	chrom_arm.gain.14q=0.005	chrom_arm.gain.11q=0.003	mut_load.indel=0.003	gender.gender=0.002	rmd.NET_Lung.1=0.028	mut_load.snv=0.017	mut_load.indel=0.004	rmd.Sarcoma_Lipo.2=0.003	chrom_arm.loss.20q=0.001
CV	HMF001938A	Prostate	1	Prostate	Colorectal	Lung_NonSmallCell	0.987	0.012	0.002	rmd.Prostate.1=0.518	sigs.SBS21=0.068	sigs.SBS40=0.066	gender.gender=0.031	sigs.SBS89=0.023	chrom_arm.gain.13q=0.032	rmd.Colorectal.1=0.009	chrom_arm.gain.20p=0.006	sigs.DBS8=0.006	chrom_arm.gain.20q=0.006	chrom_arm.gain.5p=0.011	chrom_arm.gain.11q=0.007	chrom_arm.gain.17q=0.006	sigs.SBS13=0.005	chrom_arm.gain.14q=0.005
CV	HMF000347A	Lung_NonSmallCell	1	Lung_NonSmallCell	Lung_SmallCell	Gastroesophageal	0.985	0.002	0.002	rmd.Lung_NonSmallCell.1=0.171	sigs.SBS4=0.171	sigs.ID3=0.102	sigs.DBS2=0.08	rmd.Lung_NonSmallCell.2=0.064	sigs.ID3=0.044	rmd.Lung_NonSmallCell.1=0.026	sigs.DBS2=0.02	sigs.SBS4=0.019	sigs.SBS18=0.008	gene.KRAS.amp=0.033	mut_load.indel=0.009	sv.DEL_[1e+05,1e+06)=0.008	rmd.Biliary.1=0.004	sigs.SBS18=0.002
CV	HMF001287A	Colorectal	1	Colorectal	Pancreas	HeadAndNeck_Other	0.978	0.007	0.002	rmd.Colorectal.1=0.267	gene.APC.monoall=0.124	rmd.Colorectal.3=0.066	chrom_arm.gain.13q=0.055	sigs.SBS18=0.044	gene.KRAS.monoall=0.121	sigs.ID1=0.051	sigs.SBS1=0.046	sigs.SBS2=0.028	gene.TP53.biall=0.013	chrom_arm.loss.7q=0.002	sv.DEL_[1e+05,1e+06)=0.002	sigs.SBS38=0.001	sv.LINEs=0.001	sigs.DBS4=0.001
CV	HMF000419A	NET_Gastrointestinal	1	NET_Gastrointestinal	NET_Lung	NET_Pancreas	0.903	0.124	0.009	rmd.NET_Gastrointestinal.1=0.406	sigs.SBS85=0.078	genome.diploid_proportion=0.036	mut_load.indel=0.026	sigs.SBS8=0.021	sigs.ID9=0.078	mut_load.indel=0.059	sigs.ID3=0.017	mut_load.snv=0.014	sigs.SBS85=0.013	rmd.NET_Gastrointestinal.1=0.063	mut_load.indel=0.029	sigs.ID9=0.014	sigs.DBS4=0.006	sigs.SBS85=0.006
CV	HMF002400B	Lung_SmallCell	1	Lung_SmallCell	Lung_NonSmallCell	Colorectal	0.889	0.118	0.012	gene.RB1.biall=0.163	sigs.SBS92=0.104	rmd.Lung_NonSmallCell.1=0.064	sigs.DBS2=0.064	sigs.ID3=0.055	rmd.Lung_NonSmallCell.1=0.185	sigs.SBS4=0.154	sigs.ID3=0.123	sigs.DBS2=0.063	mut_load.dbs=0.051	sigs.DBS2=0.086	sigs.SBS18=0.033	mut_load.indel=0.03	mut_load.snv=0.006	sv.DUP_[1e+04,1e+05)=0.004
CV	HMF001822B	Skin_Melanoma	1	Skin_Melanoma	Colorectal	Sarcoma_GIST	0.941	0.009	0.006	rmd.Skin_Melanoma.1=0.541	sigs.SBS38=0.067	sigs.SBS7=0.037	chrom_arm.gain.22q=0.03	sv.COMPLEX.largest_cluster=0.028	rmd.Colorectal.1=0.036	sigs.SBS17=0.032	sigs.ID2=0.024	sigs.SBS10=0.01	sigs.SBS90=0.008	gene.KIT.monoall=0.157	mut_load.dbs=0.007	mut_load.snv=0.001	sigs.ID8=0.001	chrom_arm.loss.20q=0
CV	HMF001122A	Sarcoma_Lipo	1	Sarcoma_Lipo	Sarcoma_Other	HeadAndNeck_SalivaryGland	0.584	0.149	0.008	fusion.FUS_DDIT3=0.28	rmd.Sarcoma_Lipo.1=0.136	sigs.SBS89=0.005	sigs.SBS19=0.001	mut_load.indel=0.001	rmd.Sarcoma_Lipo.1=0.089	mut_load.dbs=0.032	sigs.SBS89=0.013	sigs.SBS1=0.009	sigs.SBS32=0.008	mut_load.dbs=0.035	genome.diploid_proportion=0.028	mut_load.snv=0.011	sigs.DBS9=0.01	sigs.SBS89=0.003
CV	HMF002620A	Colorectal	1	Colorectal	Pancreas	Gastroesophageal	1	0.007	0.002	rmd.Colorectal.1=0.267	gene.APC.monoall=0.129	rmd.Colorectal.3=0.067	chrom_arm.gain.13q=0.056	sigs.SBS18=0.051	gene.SMAD4.deep_del=0.062	gene.KRAS.biall=0.029	sigs.SBS1=0.022	sigs.SBS10=0.016	sigs.SBS32=0.009	rmd.Colorectal.1=0.033	rmd.Biliary.1=0.016	sv.DEL_[1e+05,1e+06)=0.01	sigs.SBS18=0.007	sigs.ID14=0.004
CV	HMF000578A	NET_Gastrointestinal	1	NET_Gastrointestinal	NET_Lung	Sarcoma_Other	0.796	0.06	0.01	rmd.NET_Gastrointestinal.1=0.426	sigs.SBS22=0.076	mut_load.indel=0.059	mut_load.dbs=0.045	genome.diploid_proportion=0.034	sigs.ID9=0.086	sigs.SBS42=0.053	mut_load.indel=0.047	sigs.SBS85=0.011	sigs.SBS8=0.008	mut_load.dbs=0.025	sigs.ID9=0.014	sigs.SBS39=0.007	sigs.SBS8=0.006	sigs.SBS1=0.006
CV	HMF002330A	Lung_NonSmallCell	1	Lung_NonSmallCell	Lung_SmallCell	Colorectal	0.966	0.018	0.006	rmd.Lung_NonSmallCell.1=0.196	sigs.SBS4=0.185	sigs.ID3=0.128	gene.STK11.biall=0.059	rmd.Lung_NonSmallCell.2=0.047	rmd.NET_Lung.1=0.049	sigs.ID3=0.032	rmd.Lung_NonSmallCell.1=0.026	sigs.SBS4=0.019	mut_load.dbs=0.007	mut_load.indel=0.032	gene.KRAS.monoall=0.029	sigs.DBS5=0.017	sigs.SBS35=0.013	mut_load.snv=0.01
CV	HMF000350A	Lung_NonSmallCell	1	Lung_NonSmallCell	Breast	HeadAndNeck_SalivaryGland	0.907	0.009	0.008	rmd.Lung_NonSmallCell.2=0.281	rmd.Lung_NonSmallCell.1=0.277	gene.EGFR.monoall=0.105	gene.FOXA1.amp=0.095	sigs.SBS13=0.019	rmd.Breast.2=0.208	sigs.ID4=0.061	sigs.SBS2=0.038	sigs.SBS13=0.031	chrom_arm.gain.1q=0.026	sigs.DBS4=0.075	sigs.SBS87=0.006	sigs.ID8=0.005	gender.gender=0.002	sigs.ID4=0.001
CV	HMF000290A	HeadAndNeck_Other	3	Lung_NonSmallCell	Colorectal	HeadAndNeck_Other	0.975	0.003	0.002	rmd.Lung_NonSmallCell.1=0.194	sigs.SBS4=0.173	sigs.ID3=0.087	sigs.DBS2=0.085	sigs.SBS92=0.061	mut_load.indel=0.03	sv.LINEs=0.026	sigs.SBS6=0.009	mut_load.snv=0.009	chrom_arm.gain.20p=0.007	rmd.HeadAndNeck_Other.1=0.033	sigs.SBS6=0.005	sigs.SBS2=0.001	gender.gender=0.001	sv.DEL_[1e+04,1e+05)=0.001
CV	HMF002195A	Breast	1	Breast	Cervix	Sarcoma_Osteo	0.961	0.037	0.011	rmd.Breast.1=0.237	rmd.Breast.2=0.185	sigs.ID4=0.06	gender.gender=0.059	sigs.SBS2=0.046	sigs.SBS13=0.048	rmd.HeadAndNeck_Other.1=0.046	sigs.SBS2=0.016	chrom_arm.gain.1p=0.015	sigs.ID4=0.014	sv.COMPLEX.largest_cluster=0.013	sigs.SBS17=0.012	chrom_arm.gain.1p=0.011	chrom_arm.gain.21q=0.01	mut_load.indel=0.008
CV	HMF002191A	Lung_NonSmallCell	1	Lung_NonSmallCell	Lung_SmallCell	Colorectal	0.972	0.031	0.005	sigs.SBS4=0.185	rmd.Lung_NonSmallCell.1=0.176	sigs.ID3=0.128	sigs.DBS2=0.081	mut_load.dbs=0.045	sigs.ID3=0.044	rmd.Lung_NonSmallCell.1=0.035	sigs.DBS2=0.023	mut_load.snv=0.021	sigs.SBS40=0.014	rmd.Colorectal.3=0.047	mut_load.indel=0.033	sigs.SBS18=0.031	gene.KRAS.monoall=0.027	mut_load.snv=0.01
CV	HMF001313A	Lung_NonSmallCell	1	Lung_NonSmallCell	Urothelial	Breast	0.832	0.008	0.008	fusion.EML4_ALK=0.265	rmd.Lung_NonSmallCell.2=0.144	gene.STK11.biall=0.094	gene.KEAP1.deep_del=0.028	sigs.SBS2=0.014	sigs.SBS13=0.071	sigs.SBS2=0.059	gender.gender=0.022	sigs.ID7=0.005	gene.CDKN2A.deep_del=0.005	sigs.ID4=0.072	sigs.SBS2=0.053	sigs.SBS13=0.037	chrom_arm.gain.16p=0.025	sv.COMPLEX.largest_cluster=0.023
CV	HMF004058A	Lung_NonSmallCell	1	Lung_NonSmallCell	Urothelial	Lung_SmallCell	0.95	0.02	0.003	rmd.Lung_NonSmallCell.2=0.374	rmd.Lung_NonSmallCell.1=0.304	chrom_arm.gain.7p=0.041	sigs.SBS13=0.018	sigs.SBS29=0.018	rmd.Urothelial.1=0.168	sigs.SBS13=0.079	sigs.SBS2=0.049	gender.gender=0.015	mut_load.snv=0.014	rmd.Lung_NonSmallCell.1=0.042	sigs.SBS39=0.002	sigs.SBS33=0	chrom_arm.gain.5p=0	chrom_arm.loss.3p=0
CV	HMF004319A	Lung_NonSmallCell	1	Lung_NonSmallCell	Urothelial	Gastroesophageal	0.724	0.116	0.034	rmd.Lung_NonSmallCell.2=0.426	gene.EGFR.monoall=0.13	rmd.Lung_NonSmallCell.1=0.049	gene.MET.amp=0.029	sigs.SBS2=0.025	rmd.Urothelial.1=0.54	sigs.SBS2=0.048	mut_load.snv=0.014	sv.DEL_[1e+06,1e+07)=0.01	sigs.DBS11=0.005	sigs.SBS17=0.12	sigs.SBS28=0.075	sigs.SBS7=0.015	rmd.Urothelial.1=0.014	sv.DEL_[1e+05,1e+06)=0.01
CV	HMF003889A	Lung_NonSmallCell	1	Lung_NonSmallCell	Lung_SmallCell	Colorectal	0.979	0.004	0.001	sigs.SBS4=0.149	rmd.Lung_NonSmallCell.1=0.127	rmd.Lung_NonSmallCell.2=0.121	sigs.ID3=0.101	sigs.DBS2=0.058	sigs.ID3=0.041	rmd.Lung_NonSmallCell.1=0.037	sigs.SBS4=0.029	sigs.DBS2=0.018	sigs.SBS18=0.009	mut_load.indel=0.035	gene.KRAS.monoall=0.028	sigs.SBS18=0.025	sv.LINEs=0.02	mut_load.snv=0.007
CV	HMF002900A	Breast	1	Breast	NET_Lung	NET_Gastrointestinal	0.96	0.04	0.007	rmd.Breast.1=0.392	chrom_arm.gain.16p=0.085	sigs.ID4=0.058	gender.gender=0.058	sigs.SBS2=0.035	sigs.SBS5=0.098	mut_load.snv=0.012	sigs.ID10=0.006	genome.diploid_proportion=0.004	sigs.SBS86=0.003	sigs.SBS5=0.128	mut_load.dbs=0.031	sigs.ID7=0.031	mut_load.snv=0.014	sigs.ID11=0.009
CV	HMF003477A	Breast	1	Breast	Lung_NonSmallCell	HeadAndNeck_Other	1	0.004	0.001	rmd.Breast.1=0.266	gene.PIK3CA.monoall=0.07	sigs.ID4=0.06	gender.gender=0.059	rmd.Breast.2=0.05	sigs.SBS2=0.013	sigs.SBS13=0.01	chrom_arm.gain.14q=0.009	sigs.SBS29=0.005	sigs.SBS18=0.004	sigs.SBS2=0.009	sigs.SBS13=0.005	rmd.Gastroesophageal.2=0.002	sigs.SBS39=0.001	sigs.SBS18=0.001
CV	HMF001335A	Ovarian	1	Ovarian	Sarcoma_Osteo	Lung_NonSmallCell	1	0.009	0.004	rmd.Ovarian.2=0.162	rmd.Ovarian.3=0.154	rmd.Ovarian.1=0.14	sigs.ID6=0.046	sigs.SBS8=0.037	sigs.ID9=0.044	sv.DUP_[1e+04,1e+05)=0.008	chrom_arm.gain.2q=0.008	sigs.SBS39=0.008	sigs.SBS8=0.005	mut_load.dbs=0.022	chrom_arm.gain.2p=0.007	chrom_arm.gain.11q=0.006	chrom_arm.gain.2q=0.005	sigs.SBS89=0.003
CV	HMF000074A	Colorectal	15	Skin_Melanoma	Myeloid	Sarcoma_Other	0.201	0.111	0.04	rmd.Skin_Melanoma.1=0.473	sigs.ID13=0.161	sigs.SBS38=0.038	sigs.ID10=0.026	sigs.DBS11=0.015	sigs.SBS19=0.202	sigs.SBS32=0.139	mut_load.indel=0.077	mut_load.snv=0.046	genome.diploid_proportion=0.038	rmd.Sarcoma_Lipo.1=0.058	mut_load.dbs=0.028	sigs.SBS12=0.025	sigs.ID6=0.016	sigs.SBS44=0.016
CV	HMF001662A	Skin_Melanoma	1	Skin_Melanoma	Ovarian	Gastroesophageal	1	0.001	0.001	rmd.Skin_Melanoma.1=0.175	sigs.SBS7=0.148	sigs.DBS1=0.129	sigs.ID13=0.107	gene.BRAF.monoall=0.054	sigs.ID6=0.048	gender.gender=0.017	gene.TP53.biall=0.004	sigs.SBS13=0.004	genome.diploid_proportion=0	sv.DUP_[1e+03,1e+04)=0.007	sv.DEL_[1e+04,1e+05)=0.005	sv.COMPLEX_[50,100)=0.004	sv.DEL_[1e+03,1e+04)=0.003	mut_load.snv=0.002
CV	HMF002661A	Skin_Melanoma	1	Skin_Melanoma	Sarcoma_Osteo	Lung_NonSmallCell	1	0.003	0.001	rmd.Skin_Melanoma.1=0.182	sigs.DBS1=0.162	sigs.SBS7=0.146	sigs.ID13=0.129	mut_load.dbs=0.043	chrom_arm.gain.1p=0.008	sigs.SBS17=0.007	chrom_arm.gain.22q=0.003	chrom_arm.gain.2q=0.001	chrom_arm.gain.6p=0.001	mut_load.dbs=0.036	mut_load.snv=0.015	sigs.SBS22=0.002	sv.COMPLEX_[50,100)=0.002	genome.diploid_proportion=0.001
CV	HMF003084A	Ovarian	1	Ovarian	Cervix	Breast	1	0.033	0.006	rmd.Ovarian.2=0.185	rmd.Ovarian.1=0.155	rmd.Ovarian.3=0.115	sigs.ID6=0.051	sigs.SBS35=0.049	sigs.SBS35=0.052	sigs.SBS13=0.043	sigs.DBS5=0.018	sigs.SBS87=0.015	gender.gender=0.009	gender.gender=0.059	sigs.SBS2=0.057	sigs.SBS13=0.052	sigs.ID6=0.04	sigs.ID8=0.038
CV	HMF002985A	Breast	1	Breast	Urothelial	Colorectal	0.757	0.107	0.008	rmd.Breast.1=0.266	sigs.ID4=0.065	gene.GATA3.monoall=0.06	gender.gender=0.057	gene.PIK3CA.monoall=0.056	rmd.Urothelial.1=0.305	rmd.Urothelial.2=0.143	gene.RAF1.amp=0.056	chrom_arm.gain.3q=0.005	sv.DEL_[0,300)=0.004	sigs.ID14=0.052	sigs.ID2=0.023	mut_load.snv=0.014	chrom_arm.gain.20q=0.012	sigs.SBS41=0.009
CV	HMF001482A	Lung_NonSmallCell	1	Lung_NonSmallCell	Lung_SmallCell	HeadAndNeck_Other	0.966	0.047	0.001	rmd.Lung_NonSmallCell.1=0.191	sigs.SBS4=0.186	sigs.ID3=0.126	sigs.DBS2=0.08	gene.STK11.biall=0.058	rmd.NET_Lung.1=0.189	sigs.ID3=0.043	rmd.Lung_NonSmallCell.1=0.033	sigs.DBS2=0.021	mut_load.dbs=0.015	sv.DEL_[1e+03,1e+04)=0.002	chrom_arm.gain.3q=0.001	sigs.ID6=0.001	chrom_arm.loss.1q=0	chrom_arm.gain.14q=0
CV	HMF002069A	Urothelial	1	Urothelial	Colorectal	Lung_NonSmallCell	1	0.015	0.009	rmd.Urothelial.1=0.352	rmd.Urothelial.2=0.188	sigs.SBS13=0.073	sigs.SBS2=0.07	rmd.Urothelial.3=0.025	gene.APC.monoall=0.129	sigs.ID2=0.036	mut_load.indel=0.034	sv.LINEs=0.029	mut_load.snv=0.009	sigs.SBS29=0.028	sigs.SBS2=0.021	mut_load.snv=0.015	sigs.SBS13=0.013	chrom_arm.gain.5p=0.012
CV	HMF000718A	Breast	1	Breast	Urothelial	Lung_NonSmallCell	0.956	0.017	0.009	rmd.Breast.1=0.258	gene.ZNF703.amp=0.07	gene.GATA3.monoall=0.064	sigs.ID4=0.064	gender.gender=0.048	rmd.Urothelial.2=0.205	sv.LINEs=0.013	sv.COMPLEX_[50,100)=0.012	sigs.DBS2=0.006	sigs.DBS11=0.005	sv.COMPLEX_[50,100)=0.065	sigs.SBS29=0.006	chrom_arm.gain.17q=0.004	sigs.ID11=0.003	sigs.SBS18=0.003
CV	HMF003469A	Sarcoma_Other	3	Skin_Melanoma	NET_Lung	Sarcoma_Other	0.769	0.043	0.04	rmd.Skin_Melanoma.1=0.449	sigs.DBS1=0.063	sigs.ID10=0.02	sigs.ID8=0.018	sigs.SBS28=0.003	sigs.SBS5=0.112	mut_load.indel=0.039	sigs.ID10=0.01	sigs.SBS86=0.008	sigs.SBS30=0.005	mut_load.dbs=0.024	sigs.ID8=0.023	rmd.CNS_Glioma.3=0.021	sigs.ID6=0.014	mut_load.indel=0.011
CV	HMF001913A	Prostate	1	Prostate	Lung_NonSmallCell	Colorectal	1	0.001	0.001	rmd.Prostate.1=0.426	sigs.SBS40=0.065	sigs.SBS21=0.063	sigs.SBS15=0.058	gender.gender=0.043	sigs.DBS6=0.002	sigs.SBS18=0.002	sigs.SBS89=0.002	sv.LINEs=0.002	sv.DUP_[0,300)=0.001	sv.LINEs=0.008	sigs.SBS6=0.005	sigs.SBS15=0.004	sv.DEL_[1e+05,1e+06)=0.004	sigs.ID1=0.003
CV	HMF002531A	Kidney_ClearCell	1	Kidney_ClearCell	Kidney_Papillary	Mesothelium	0.946	0.01	0.007	rmd.Kidney_ClearCell.1=0.348	sigs.SBS40=0.241	sigs.ID5=0.185	sigs.SBS22=0.036	sigs.DBS9=0.031	sigs.SBS40=0.108	sigs.DBS9=0.04	sigs.ID5=0.034	sigs.SBS44=0.006	mut_load.snv=0.002	gene.BAP1.deep_del=0.172	sigs.SBS40=0.005	sigs.SBS16=0.004	sigs.ID5=0.004	sigs.SBS22=0.003
CV	HMF003518A	Breast	1	Breast	Ovarian	Lung_NonSmallCell	0.863	0.092	0.008	rmd.Breast.2=0.286	sigs.SBS13=0.057	gender.gender=0.056	sigs.ID6=0.049	rmd.Breast.1=0.048	sigs.ID6=0.049	sigs.SBS35=0.044	sv.DUP_[1e+03,1e+04)=0.035	sigs.SBS39=0.035	sigs.DBS5=0.031	mut_load.dbs=0.022	gene.MET.amp=0.021	mut_load.snv=0.02	chrom_arm.gain.5p=0.013	sigs.SBS13=0.008
CV	HMF002162A	Sarcoma_Other	1	Sarcoma_Other	Sarcoma_Leiomyo	Thyroid	0.469	0.181	0.034	fusion.SS18_SSX1=0.252	rmd.Sarcoma_Lipo.1=0.058	sigs.DBS2=0.016	rmd.Sarcoma_GIST.1=0.009	sigs.SBS39=0.007	rmd.Sarcoma_Other.1=0.173	rmd.Sarcoma_Lipo.1=0.061	rmd.Sarcoma_GIST.1=0.06	rmd.Mesothelium.1=0.05	rmd.Skin_Carcinoma.1=0.025	genome.diploid_proportion=0.143	sigs.SBS30=0.031	sigs.ID3=0.03	gender.gender=0.007	rmd.CNS_Glioma.1=0.004
CV	HMF002303A	Sarcoma_Other	1	Sarcoma_Other	Sarcoma_Osteo	Sarcoma_Leiomyo	1	0.011	0.003	rmd.Sarcoma_Other.1=0.386	fusion.SS18_SSX1=0.224	rmd.Sarcoma_Lipo.1=0.039	sigs.SBS37=0.021	mut_load.dbs=0.013	rmd.Sarcoma_Other.1=0.02	sigs.SBS17=0.019	sigs.SBS30=0.013	chrom_arm.gain.6p=0.012	sigs.SBS8=0.012	rmd.Sarcoma_Other.1=0.181	rmd.Sarcoma_Lipo.1=0.025	sigs.SBS8=0.022	sigs.ID7=0.01	rmd.CNS_Glioma.3=0.009
CV	HMF000815A	Lung_SmallCell	3	HeadAndNeck_SalivaryGland	Lung_NonSmallCell	Lung_SmallCell	0.387	0.35	0.033	rmd.HeadAndNeck_SalivaryGland.1=0.661	sigs.SBS89=0.008	sigs.DBS9=0.004	sigs.ID8=0.003	chrom_arm.loss.5p=0	sigs.SBS4=0.228	rmd.Lung_NonSmallCell.1=0.213	sigs.ID3=0.119	sigs.DBS2=0.076	sigs.SBS92=0.036	sigs.ID3=0.074	rmd.Skin_Carcinoma.1=0.06	rmd.HeadAndNeck_SalivaryGland.1=0.021	sigs.SBS4=0.02	rmd.Lung_NonSmallCell.1=0.013
CV	HMF003931A	Mesothelium	1	Mesothelium	NET_Pancreas	HeadAndNeck_SalivaryGland	0.748	0.048	0.009	rmd.Mesothelium.1=0.135	gene.NF2.biall=0.103	gene.BAP1.biall=0.056	sigs.SBS30=0.027	sigs.SBS16=0.026	rmd.NET_Pancreas.1=0.079	mut_load.snv=0.027	mut_load.dbs=0.022	sigs.ID11=0.018	sigs.SBS19=0.011	sigs.SBS30=0.049	sigs.SBS87=0.032	mut_load.dbs=0.03	sigs.SBS88=0.026	sigs.ID8=0.018
CV	HMF001310A	Sarcoma_GIST	1	Sarcoma_GIST	NET_Lung	Sarcoma_Other	0.906	0.047	0.042	rmd.Sarcoma_GIST.1=0.322	gene.KIT.monoall=0.191	sigs.SBS89=0.085	gene.DMD.deep_del=0.053	sigs.SBS85=0.035	mut_load.indel=0.052	sigs.SBS89=0.036	sigs.SBS12=0.026	sigs.ID3=0.017	mut_load.snv=0.015	sigs.DBS2=0.039	sigs.SBS12=0.02	sigs.ID8=0.015	mut_load.dbs=0.013	rmd.Sarcoma_GIST.1=0.013
CV	HMF001387A	Skin_Melanoma	1	Skin_Melanoma	Sarcoma_Other	Breast	1	0.027	0.005	rmd.Skin_Melanoma.1=0.468	sigs.SBS38=0.209	gene.NRAS.monoall=0.086	sigs.ID10=0.03	sigs.ID14=0.011	sigs.SBS12=0.024	rmd.Sarcoma_GIST.1=0.018	sigs.SBS37=0.013	mut_load.indel=0.011	sigs.SBS39=0.007	gender.gender=0.063	sigs.SBS13=0.047	sigs.SBS2=0.032	sigs.SBS3=0.023	chrom_arm.gain.8q=0.021
CV	HMF003022A	HeadAndNeck_Other	1	HeadAndNeck_Other	Lung_NonSmallCell	Urothelial	0.79	0.01	0.009	rmd.HeadAndNeck_Other.2=0.337	viral_ins.HPV=0.075	rmd.HeadAndNeck_Other.1=0.024	sigs.SBS38=0.021	gender.gender=0.019	sigs.DBS5=0.024	sigs.SBS2=0.019	sigs.SBS13=0.013	rmd.Lung_NonSmallCell.1=0.011	genome.ploidy=0.004	sigs.SBS13=0.055	sigs.SBS2=0.045	sigs.SBS31=0.022	gender.gender=0.017	sigs.SBS87=0.007
CV	HMF000857A	Breast	1	Breast	HeadAndNeck_Other	Biliary	0.929	0.106	0.007	rmd.Breast.1=0.304	gene.ZNF703.amp=0.082	gene.PIK3CA.monoall=0.068	gender.gender=0.056	sigs.SBS2=0.053	rmd.HeadAndNeck_Other.2=0.237	sigs.DBS11=0.013	sigs.SBS2=0.007	sv.LINEs=0.006	sv.DEL_[1e+03,1e+04)=0.006	rmd.Biliary.1=0.012	sigs.SBS2=0.005	sv.DUP_[300,1e+03)=0.005	sigs.ID1=0.004	sigs.SBS13=0.002
CV	HMF001329A	Gastroesophageal	1	Gastroesophageal	Colorectal	Pancreas	1	0.026	0.007	rmd.Pancreas.3=0.191	sigs.SBS17=0.15	gene.FHIT.deep_del=0.128	sigs.ID2=0.076	sv.LINEs=0.053	rmd.Colorectal.1=0.252	mut_load.indel=0.036	sigs.DBS5=0.035	sigs.SBS17=0.025	chrom_arm.gain.13q=0.023	rmd.Pancreas.3=0.261	gene.SMAD4.biall=0.03	sigs.SBS40=0.006	sigs.SBS13=0.006	sigs.SBS7=0.005
CV	HMF000199A	Uterus	1	Uterus	Breast	Ovarian	0.277	0.181	0.097	rmd.Uterus.1=0.36	sigs.DBS9=0.018	sigs.DBS7=0.007	rmd.Ovarian.3=0.006	sigs.ID2=0.006	rmd.Breast.2=0.197	gene.PIK3CA.monoall=0.059	sigs.ID8=0.056	gender.gender=0.054	chrom_arm.gain.1q=0.034	rmd.Ovarian.3=0.097	sigs.SBS35=0.086	sigs.SBS31=0.07	rmd.Ovarian.1=0.035	sigs.SBS84=0.034
CV	HMF000043A	CNS_Glioma	1	CNS_Glioma	Sarcoma_Other	NET_Lung	1	0.042	0.027	rmd.CNS_Glioma.3=0.323	sigs.SBS1=0.136	gene.EGFR.amp=0.114	gene.TERT.monoall=0.059	sigs.SBS84=0.033	rmd.Sarcoma_Lipo.1=0.077	sigs.SBS12=0.02	rmd.CNS_Glioma.3=0.011	rmd.Sarcoma_Osteo.1=0.011	sigs.ID9=0.01	sigs.ID9=0.057	sigs.SBS42=0.019	sigs.SBS12=0.005	mut_load.dbs=0.005	genome.diploid_proportion=0.002
CV	HMF000558A	Breast	1	Breast	Sarcoma_Other	Lung_NonSmallCell	1	0.039	0.003	rmd.Breast.1=0.233	rmd.Breast.2=0.18	gene.PIK3CA.monoall=0.065	gender.gender=0.057	sigs.SBS2=0.043	rmd.Sarcoma_Lipo.1=0.072	chrom_arm.loss.6p=0.01	sigs.ID9=0.007	sigs.ID6=0.005	sigs.SBS39=0.005	sigs.SBS2=0.013	sigs.SBS13=0.01	sigs.SBS40=0.005	sigs.SBS39=0.003	chrom_arm.gain.16q=0.003
CV	HMF003723A	Sarcoma_Leiomyo	1	Sarcoma_Leiomyo	Sarcoma_Other	Sarcoma_GIST	0.687	0.391	0.011	rmd.Sarcoma_Other.1=0.19	rmd.Sarcoma_Osteo.1=0.104	gene.RB1.deep_del=0.09	rmd.Sarcoma_GIST.1=0.082	rmd.Sarcoma_Lipo.1=0.068	rmd.Sarcoma_Osteo.1=0.085	rmd.Sarcoma_Lipo.1=0.079	rmd.Sarcoma_Other.1=0.074	sigs.SBS85=0.028	sigs.SBS12=0.028	sigs.SBS32=0.089	sigs.SBS89=0.077	sigs.SBS85=0.032	sigs.SBS16=0.027	sigs.DBS6=0.022
CV	HMF000144A	Breast	1	Breast	Cervix	HeadAndNeck_SalivaryGland	1	0.015	0.008	rmd.Breast.1=0.256	rmd.Breast.2=0.173	gene.PIK3CA.monoall=0.066	gender.gender=0.059	sigs.SBS2=0.048	sigs.SBS13=0.031	sigs.SBS6=0.014	sigs.SBS87=0.013	sigs.SBS19=0.012	sigs.ID10=0.01	sigs.ID10=0.065	sigs.SBS87=0.053	sigs.DBS4=0.038	sigs.SBS30=0.004	sigs.SBS88=0.001
CV	HMF001869A	Colorectal	1	Colorectal	Gastroesophageal	Pancreas	1	0.009	0.007	rmd.Colorectal.1=0.243	rmd.Colorectal.3=0.094	gene.APC.biall=0.092	sigs.ID14=0.062	sigs.SBS17=0.039	sigs.ID2=0.064	sv.LINEs=0.039	rmd.Colorectal.1=0.021	sigs.SBS7=0.021	sigs.SBS28=0.018	sigs.SBS1=0.034	sigs.SBS10=0.027	sigs.SBS34=0.024	rmd.Pancreas.1=0.011	gene.TP53.biall=0.01
CV	HMF002065A	Prostate	1	Prostate	Colorectal	Pancreas	1	0.006	0.002	rmd.Prostate.1=0.381	fusion.TMPRSS2_ERG=0.356	gender.gender=0.026	sigs.SBS15=0.022	sv.COMPLEX_[0,25)=0.019	gene.APC.biall=0.116	sigs.ID2=0.012	sigs.SBS1=0.01	sigs.ID1=0.004	sigs.SBS15=0.003	sigs.ID1=0.044	sigs.SBS1=0.038	sigs.SBS15=0.014	gene.TP53.biall=0.01	genome.ploidy=0.008
CV	HMF002311A	Breast	1	Breast	Ovarian	Lung_NonSmallCell	1	0.019	0.009	rmd.Breast.1=0.319	rmd.Breast.2=0.258	gender.gender=0.054	sigs.ID8=0.038	sigs.ID6=0.027	sigs.ID6=0.05	sigs.SBS8=0.046	sv.DEL_[0,300)=0.035	sv.DUP_[1e+03,1e+04)=0.035	sv.DUP_[1e+05,1e+06)=0.024	sv.DUP_[1e+04,1e+05)=0.016	genome.diploid_proportion=0.003	sv.LINEs=0.002	chrom_arm.gain.1q=0.002	sigs.ID11=0.002
CV	HMF001488A	Urothelial	1	Urothelial	Lung_NonSmallCell	HeadAndNeck_SalivaryGland	1	0.008	0.008	rmd.Urothelial.1=0.296	rmd.Urothelial.2=0.149	gene.SOX4.amp=0.081	gene.TERT.monoall=0.081	sigs.SBS13=0.063	sigs.SBS92=0.047	chrom_arm.gain.5p=0.013	sigs.SBS13=0.013	sigs.SBS18=0.011	sigs.SBS2=0.009	sigs.SBS87=0.047	sigs.SBS30=0.041	sigs.ID8=0.012	mut_load.indel=0.01	gender.gender=0.002
CV	HMF002173A	Ovarian	1	Ovarian	Sarcoma_Osteo	Breast	1	0.003	0.001	rmd.Ovarian.2=0.228	rmd.Ovarian.1=0.185	rmd.Ovarian.3=0.178	sigs.ID6=0.062	sigs.SBS8=0.048	sigs.SBS8=0.007	sigs.DBS3=0.005	sigs.SBS39=0.003	sigs.SBS2=0.002	chrom_arm.gain.6p=0.001	gender.gender=0.046	sigs.ID6=0.035	sigs.SBS3=0.012	chrom_arm.gain.8q=0.012	rmd.Ovarian.2=0.011
CV	HMF003424A	Biliary	2	Pancreas	Biliary	Gastroesophageal	0.713	0.143	0.084	rmd.Pancreas.1=0.241	rmd.Pancreas.3=0.237	sigs.ID1=0.047	sigs.SBS17=0.036	sigs.SBS10=0.029	rmd.Biliary.1=0.117	rmd.Pancreas.3=0.017	sigs.SBS14=0.016	rmd.Pancreas.1=0.015	sigs.SBS13=0.013	rmd.Pancreas.3=0.157	rmd.Biliary.1=0.039	mut_load.indel=0.02	sv.DEL_[1e+04,1e+05)=0.017	sigs.SBS10=0.013
CV	HMF003146A	Colorectal	1	Colorectal	Gastroesophageal	Lung_NonSmallCell	1	0.028	0.002	rmd.Colorectal.1=0.179	sigs.SBS93=0.142	sigs.ID14=0.129	gene.APC.monoall=0.099	chrom_arm.gain.13q=0.04	rmd.Colorectal.1=0.041	rmd.HeadAndNeck_Other.1=0.036	sv.DUP_[1e+04,1e+05)=0.029	sigs.ID14=0.019	sigs.DBS7=0.015	mut_load.dbs=0.024	mut_load.snv=0.017	chrom_arm.gain.5p=0.011	sigs.SBS18=0.005	sigs.SBS40=0.004
CV	HMF001442B	Lung_NonSmallCell	1	Lung_NonSmallCell	Lung_SmallCell	Gastroesophageal	0.983	0.002	0.002	rmd.Lung_NonSmallCell.1=0.198	sigs.SBS4=0.195	sigs.ID3=0.122	sigs.DBS2=0.085	mut_load.dbs=0.048	sigs.ID3=0.042	sigs.SBS4=0.02	rmd.Lung_NonSmallCell.1=0.019	sigs.DBS2=0.01	sigs.SBS18=0.008	mut_load.indel=0.011	mut_load.snv=0.004	sigs.SBS18=0.003	chrom_arm.gain.20q=0.003	sv.DEL_[1e+03,1e+04)=0.003
CV	HMF003763A	Lung_SmallCell	2	Lung_NonSmallCell	Lung_SmallCell	HeadAndNeck_SalivaryGland	0.767	0.687	0.008	sigs.SBS4=0.18	rmd.Lung_NonSmallCell.1=0.177	sigs.ID3=0.102	sigs.DBS2=0.086	mut_load.dbs=0.043	sigs.SBS92=0.069	rmd.NET_Lung.1=0.068	sigs.ID3=0.064	rmd.Ovarian.1=0.03	sigs.SBS4=0.03	rmd.HeadAndNeck_SalivaryGland.1=0.017	mut_load.snv=0.009	sigs.SBS32=0.002	mut_load.indel=0.001	chrom_arm.loss.5p=0.001
CV	HMF003545A	Breast	1	Breast	NET_Gastrointestinal	Colorectal	1	0.002	0.002	rmd.Breast.1=0.376	gene.RSF1.amp=0.077	gene.PIK3CA.monoall=0.055	gender.gender=0.053	gene.FGF3.amp=0.036	genome.diploid_proportion=0.022	sigs.SBS5=0.016	mut_load.snv=0.015	sigs.SBS8=0.013	sigs.ID8=0.011	rmd.Colorectal.2=0.012	sigs.SBS10=0.01	sigs.SBS6=0.01	sigs.SBS26=0.002	sigs.DBS8=0.001
CV	HMF001791A	Breast	1	Breast	Ovarian	NET_Pancreas	1	0.003	0.003	rmd.Breast.1=0.424	rmd.Breast.2=0.083	gender.gender=0.055	sv.COMPLEX.largest_cluster=0.023	sigs.ID8=0.022	rmd.Ovarian.2=0.107	sigs.SBS39=0.03	gender.gender=0.02	sigs.ID8=0.005	gene.TP53.biall=0.005	sigs.ID8=0.01	sigs.SBS12=0.004	sigs.SBS16=0.003	sigs.DBS4=0.003	sigs.ID9=0.002
CV	HMF002182A	Skin_Melanoma	1	Skin_Melanoma	HeadAndNeck_Other	Breast	1	0.002	0.001	rmd.Skin_Melanoma.1=0.186	sigs.SBS7=0.143	sigs.DBS1=0.136	sigs.ID13=0.11	gene.BRAF.monoall=0.052	sigs.ID4=0.012	gene.FGF3.amp=0.011	gene.CCND1.amp=0.008	sigs.SBS38=0.001	sigs.SBS6=0.001	gene.GATA3.monoall=0.088	gene.FGF3.amp=0.022	gene.CCND1.amp=0.022	chrom_arm.gain.1q=0.022	chrom_arm.gain.16p=0.011
CV	HMF000004B	Skin_Melanoma	1	Skin_Melanoma	Colorectal	Lung_NonSmallCell	1	0.007	0.005	rmd.Skin_Melanoma.1=0.19	sigs.DBS1=0.165	sigs.SBS7=0.154	sigs.ID13=0.131	gene.BRAF.monoall=0.06	sigs.SBS17=0.042	sigs.ID2=0.03	chrom_arm.gain.20q=0.02	mut_load.snv=0.009	mut_load.dbs=0.006	mut_load.dbs=0.019	mut_load.snv=0.016	chrom_arm.gain.1p=0.005	chrom_arm.gain.2q=0.005	sv.DEL_[1e+04,1e+05)=0.004
CV	HMF003079A	Skin_Melanoma	1	Skin_Melanoma	Colorectal	Lung_NonSmallCell	1	0.001	0.001	rmd.Skin_Melanoma.1=0.172	sigs.SBS7=0.142	sigs.DBS1=0.132	sigs.ID13=0.108	gene.BRAF.monoall=0.055	rmd.Colorectal.3=0.038	chrom_arm.gain.13q=0.017	mut_load.snv=0.007	chrom_arm.gain.20q=0.005	sigs.SBS10=0.004	mut_load.dbs=0.036	mut_load.snv=0.017	chrom_arm.gain.17q=0.004	genome.diploid_proportion=0.001	chrom_arm.gain.1q=0.001
CV	HMF000559A	Colorectal	1	Colorectal	Gastroesophageal	Pancreas	1	0.011	0.001	rmd.Colorectal.1=0.189	sigs.SBS93=0.1	gene.APC.monoall=0.098	sigs.ID14=0.096	sigs.SBS18=0.032	rmd.Colorectal.1=0.029	sv.DUP_[1e+05,1e+06)=0.02	sv.DUP_[1e+04,1e+05)=0.02	rmd.Pancreas.1=0.013	sigs.SBS17=0.013	gene.KRAS.monoall=0.127	gene.TP53.biall=0.004	sigs.ID2=0.004	rmd.Pancreas.1=0.002	sigs.SBS37=0.002
CV	HMF002719A	Colorectal	1	Colorectal	Pancreas	HeadAndNeck_Other	1	0.004	0.002	rmd.Colorectal.1=0.24	sigs.ID14=0.14	sigs.SBS93=0.093	gene.APC.biall=0.076	sigs.SBS18=0.043	gene.SMAD4.biall=0.034	sigs.ID1=0.034	sigs.SBS10=0.026	sigs.SBS34=0.016	gene.TP53.biall=0.008	rmd.HeadAndNeck_Other.2=0.007	sigs.SBS18=0.002	sigs.SBS6=0.002	sv.DEL_[300,1e+03)=0.001	sv.DUP_[1e+04,1e+05)=0.001
CV	HMF001049A	Colorectal	1	Colorectal	Ovarian	Gastroesophageal	1	0.002	0.002	rmd.Colorectal.1=0.233	sigs.ID14=0.128	gene.APC.monoall=0.107	rmd.Colorectal.3=0.066	sigs.ID2=0.041	gender.gender=0.019	sv.DUP_[1e+07,Inf)=0.013	sv.sv_load=0.011	sv.DEL_[1e+07,Inf)=0.006	sv.DEL_[1e+04,1e+05)=0.005	sv.LINEs=0.04	sv.sv_load=0.021	rmd.Colorectal.1=0.014	sv.DEL_[1e+05,1e+06)=0.012	mut_load.indel=0.01
CV	HMF002908B	Gastroesophageal	1	Gastroesophageal	Biliary	Colorectal	1	0.011	0.008	rmd.Pancreas.3=0.166	sigs.SBS17=0.135	gene.FHIT.deep_del=0.12	sigs.SBS28=0.08	sigs.ID2=0.075	rmd.Pancreas.3=0.016	sigs.SBS10=0.011	sigs.DBS5=0.006	sigs.SBS19=0.004	sv.DUP_[1e+04,1e+05)=0.002	sigs.ID14=0.041	sigs.SBS17=0.039	mut_load.indel=0.035	sigs.DBS5=0.033	sigs.ID2=0.032
CV	HMF001833A	Colorectal	1	Colorectal	Gastroesophageal	Biliary	0.725	0.533	0.011	rmd.Colorectal.1=0.194	sigs.SBS93=0.118	sigs.ID14=0.115	gene.APC.biall=0.074	sigs.SBS18=0.038	gene.FHIT.deep_del=0.134	sigs.SBS17=0.095	rmd.Pancreas.3=0.084	sigs.ID2=0.033	rmd.Biliary.1=0.019	rmd.Biliary.1=0.026	rmd.Pancreas.3=0.014	sigs.SBS21=0.007	sigs.SBS26=0.003	sigs.SBS16=0.003
CV	HMF003336A	Lung_NonSmallCell	1	Lung_NonSmallCell	HeadAndNeck_Other	Breast	0.964	0.009	0.002	rmd.Lung_NonSmallCell.1=0.394	rmd.Lung_NonSmallCell.2=0.186	sigs.SBS92=0.036	sigs.SBS2=0.026	sigs.SBS29=0.017	rmd.HeadAndNeck_Other.2=0.016	sigs.SBS6=0.015	sigs.SBS2=0.014	sigs.SBS87=0.009	chrom_arm.loss.1q=0.003	gender.gender=0.06	sigs.SBS2=0.052	sigs.SBS13=0.042	rmd.Colorectal.2=0.014	sigs.SBS87=0.01
CV	HMF002949A	Colorectal	1	Colorectal	Breast	Uterus	0.966	0.008	0.008	rmd.Colorectal.1=0.222	sigs.ID14=0.144	sigs.SBS93=0.112	gene.APC.biall=0.082	rmd.Colorectal.3=0.066	rmd.Breast.2=0.224	gender.gender=0.05	sv.COMPLEX.largest_cluster=0.02	mut_load.dbs=0.011	rmd.Ovarian.1=0.009	gene.PIK3R1.monoall=0.063	rmd.Ovarian.1=0.01	sigs.SBS1=0.008	rmd.CNS_Glioma.1=0.005	gender.gender=0.003
CV	HMF003100A	Colorectal	1	Colorectal	Sarcoma_Osteo	Pancreas	1	0.011	0.007	rmd.Colorectal.1=0.215	sigs.ID14=0.131	sigs.SBS93=0.128	rmd.Colorectal.3=0.09	chrom_arm.gain.13q=0.038	chrom_arm.gain.Xp=0.045	sigs.SBS17=0.009	mut_load.snv=0.004	sigs.SBS41=0.003	sigs.SBS12=0.003	gene.KRAS.monoall=0.113	gene.SMAD4.deep_del=0.058	sigs.SBS40=0.004	chrom_arm.loss.8q=0.004	sigs.SBS41=0.004
CV	HMF000356A	Lung_NonSmallCell	1	Lung_NonSmallCell	Lung_SmallCell	HeadAndNeck_Other	0.754	0.157	0.009	rmd.Lung_NonSmallCell.1=0.205	sigs.ID3=0.131	sigs.SBS4=0.085	sigs.DBS2=0.075	mut_load.dbs=0.044	sigs.SBS92=0.089	sigs.DBS2=0.057	rmd.CNS_Glioma.3=0.032	sigs.SBS91=0.032	sigs.SBS89=0.032	sigs.ID4=0.012	rmd.HeadAndNeck_Other.1=0.008	sv.DUP_[1e+04,1e+05)=0.006	sigs.SBS13=0.005	sv.DEL_[300,1e+03)=0.005
CV	HMF001895A	Lung_NonSmallCell	1	Lung_NonSmallCell	Lung_SmallCell	Thyroid	0.975	0.014	0.003	sigs.SBS4=0.171	rmd.Lung_NonSmallCell.1=0.155	sigs.ID3=0.101	sigs.DBS2=0.074	rmd.Lung_NonSmallCell.2=0.05	sigs.ID3=0.046	rmd.Ovarian.3=0.027	sigs.SBS4=0.024	mut_load.snv=0.018	rmd.Lung_NonSmallCell.1=0.017	mut_load.snv=0.005	rmd.Thyroid.1=0.001	chrom_arm.loss.7p=0.001	chrom_arm.loss.2q=0.001	sigs.ID3=0.001
CV	HMF001719A	Urothelial	1	Urothelial	Lung_NonSmallCell	HeadAndNeck_Other	1	0.115	0.009	rmd.Urothelial.1=0.26	rmd.Urothelial.2=0.161	gene.TERT.monoall=0.086	sigs.SBS13=0.075	gene.KDM6A.biall=0.07	rmd.Lung_NonSmallCell.2=0.373	sigs.SBS2=0.023	sigs.DBS5=0.023	sigs.SBS13=0.013	sigs.SBS18=0.011	sigs.ID11=0.032	gene.FGF3.amp=0.018	gene.CCND1.amp=0.016	sv.DEL_[1e+04,1e+05)=0.015	sv.DEL_[1e+05,1e+06)=0.013
CV	HMF003429A	Breast	1	Breast	Colorectal	Lung_NonSmallCell	1	0.003	0.002	rmd.Breast.1=0.221	rmd.Breast.2=0.15	gender.gender=0.054	sigs.ID4=0.052	gene.GATA3.monoall=0.044	sigs.SBS17=0.028	sigs.SBS6=0.011	sigs.SBS1=0.005	sigs.SBS10=0.004	sigs.SBS90=0.004	sigs.SBS29=0.016	sigs.SBS2=0.011	chrom_arm.gain.17q=0.006	sv.COMPLEX.largest_cluster=0.004	sigs.SBS18=0.003
CV	HMF000672A	CNS_Glioma	2	Myeloid	CNS_Glioma	Sarcoma_Other	0.044	0.033	0.024	sigs.SBS19=0.2	sigs.ID9=0.005	gender.gender=0.001	chrom_arm.loss.7q=0	chrom_arm.loss.1q=0	sigs.SBS11=0.14	gene.IDH1.monoall=0.088	gene.TERT.monoall=0.047	sigs.SBS84=0.025	sigs.ID12=0.015	sigs.SBS19=0.049	mut_load.snv=0.007	sigs.SBS1=0.007	sigs.ID9=0.006	sigs.ID4=0.003
CV	HMF002231A	Skin_Melanoma	1	Skin_Melanoma	Breast	Lung_SmallCell	0.904	0.008	0.002	rmd.Skin_Melanoma.1=0.48	sigs.SBS38=0.221	sv.COMPLEX.largest_cluster=0.05	sigs.ID10=0.031	sigs.DBS11=0.02	gene.RSF1.amp=0.057	sigs.ID4=0.051	sigs.SBS13=0.037	sigs.SBS2=0.033	gene.CCND1.amp=0.031	rmd.Gastroesophageal.2=0.045	rmd.CNS_Glioma.3=0.007	sigs.SBS89=0.002	sigs.ID18=0.001	gender.gender=0.001
CV	HMF003996A	Urothelial	1	Urothelial	Lung_NonSmallCell	Biliary	1	0.009	0.008	rmd.Urothelial.1=0.305	rmd.Urothelial.2=0.163	sigs.SBS13=0.081	gene.TERT.monoall=0.079	gene.KDM6A.biall=0.069	mut_load.dbs=0.026	sigs.SBS22=0.023	sigs.SBS29=0.019	sigs.SBS2=0.017	sigs.SBS13=0.012	gene.ARID1A.deep_del=0.036	sigs.SBS13=0.007	sigs.SBS26=0.004	sigs.SBS19=0.003	sv.DUP_[300,1e+03)=0.003
CV	HMF000244A	Urothelial	1	Urothelial	Cervix	NET_Lung	1	0.032	0.023	rmd.Urothelial.2=0.259	gene.FGFR3.monoall=0.1	gene.TERT.monoall=0.097	sigs.SBS13=0.093	sigs.SBS2=0.073	sigs.SBS2=0.07	sigs.SBS13=0.058	chrom_arm.gain.19q=0.015	sigs.ID4=0.011	sigs.ID10=0.01	mut_load.indel=0.039	mut_load.snv=0.02	sigs.SBS42=0.019	sigs.ID10=0.008	sigs.SBS86=0.006
CV	HMF002595A	Uterus	1	Uterus	Ovarian	Cervix	0.724	0.08	0.03	rmd.Uterus.1=0.552	sigs.SBS87=0.014	sv.DUP_[1e+04,1e+05)=0.008	sigs.ID2=0.008	sigs.SBS31=0.007	sigs.SBS35=0.061	sigs.ID6=0.048	sigs.SBS24=0.047	sigs.SBS84=0.044	sigs.DBS5=0.03	sigs.SBS35=0.047	sigs.DBS5=0.016	sigs.SBS87=0.011	sigs.SBS19=0.01	chrom_arm.gain.1p=0.008
CV	HMF002342A	Breast	1	Breast	Lung_NonSmallCell	Pancreas	1	0.007	0.007	rmd.Breast.1=0.246	rmd.Breast.2=0.109	gender.gender=0.054	gene.GATA3.monoall=0.05	sigs.ID4=0.049	sigs.SBS2=0.017	chrom_arm.gain.5p=0.012	sigs.SBS13=0.011	sigs.DBS5=0.009	sigs.SBS18=0.005	rmd.Pancreas.2=0.044	sigs.SBS1=0.024	sigs.SBS2=0.01	sigs.SBS34=0.007	mut_load.snv=0.003
CV	HMF000386A	Gastroesophageal	1	Gastroesophageal	Biliary	Colorectal	1	0.143	0.013	rmd.Pancreas.3=0.183	gene.FHIT.deep_del=0.149	sigs.ID2=0.075	gene.DMD.deep_del=0.043	sigs.SBS18=0.026	gene.EPHA2.biall=0.147	rmd.Pancreas.3=0.018	sigs.SBS10=0.013	sigs.SBS14=0.008	sigs.SBS26=0.006	sigs.SBS18=0.048	sigs.ID2=0.036	mut_load.indel=0.034	sigs.SBS17=0.032	sv.LINEs=0.028
CV	HMF001023A	Colorectal	1	Colorectal	Biliary	Gastroesophageal	0.404	0.143	0.044	rmd.Colorectal.3=0.094	sigs.ID2=0.04	mut_load.indel=0.04	sv.LINEs=0.036	sigs.SBS1=0.032	rmd.Biliary.3=0.036	rmd.Pancreas.3=0.024	sigs.SBS14=0.016	rmd.Biliary.2=0.012	sigs.SBS20=0.011	sv.LINEs=0.05	rmd.Colorectal.1=0.042	rmd.Biliary.1=0.031	sigs.SBS7=0.023	sv.sv_load=0.013
CV	HMF001192A	Sarcoma_GIST	1	Sarcoma_GIST	NET_Lung	HeadAndNeck_SalivaryGland	1	0.023	0.008	rmd.Sarcoma_GIST.1=0.344	gene.KIT.biall=0.205	sigs.SBS89=0.08	sigs.ID10=0.045	sigs.SBS32=0.036	sigs.SBS89=0.035	mut_load.indel=0.032	sigs.SBS16=0.016	mut_load.snv=0.014	sigs.SBS86=0.008	sigs.ID10=0.067	mut_load.dbs=0.019	mut_load.snv=0.012	sigs.SBS32=0.009	sigs.ID8=0.007
CV	HMF001044B	Sarcoma_GIST	1	Sarcoma_GIST	Urothelial	Sarcoma_Osteo	0.839	0.105	0.011	rmd.Sarcoma_GIST.1=0.34	gene.KIT.monoall=0.177	sigs.SBS89=0.058	sigs.SBS8=0.02	sigs.SBS40=0.005	rmd.Urothelial.1=0.437	sigs.ID3=0.004	genome.ploidy=0.003	chrom_arm.gain.3p=0.003	sigs.DBS11=0.003	sv.COMPLEX.largest_cluster=0.023	sigs.SBS17=0.014	chrom_arm.gain.1p=0.014	mut_load.indel=0.013	sigs.SBS8=0.011
CV	HMF000474A	Prostate	1	Prostate	Colorectal	Pancreas	0.983	0.007	0.006	rmd.Prostate.1=0.351	gene.PTEN.deep_del=0.116	sigs.SBS21=0.057	sigs.SBS15=0.056	gender.gender=0.045	sigs.SBS18=0.034	sigs.SBS90=0.018	sigs.SBS1=0.014	sv.LINEs=0.012	sigs.SBS10=0.008	sigs.SBS1=0.052	sigs.ID1=0.035	sigs.SBS34=0.02	sigs.SBS10=0.016	gene.TP53.biall=0.014
CV	HMF002207A	Prostate	1	Prostate	Colorectal	Sarcoma_Osteo	0.979	0.017	0.004	rmd.Prostate.1=0.215	fusion.TMPRSS2_ERG=0.199	gene.AR.amp=0.182	gene.PTEN.deep_del=0.073	sigs.SBS15=0.031	sigs.ID14=0.162	sigs.SBS17=0.031	sigs.SBS41=0.016	sv.LINEs=0.013	sigs.SBS1=0.012	gene.TP53.deep_del=0.038	sigs.SBS17=0.006	sigs.SBS41=0.006	sigs.SBS90=0.002	sigs.SBS30=0.002
CV	HMF002810B	Colorectal	1	Colorectal	Lung_NonSmallCell	Breast	1	0.005	0.003	rmd.Colorectal.1=0.194	sigs.SBS93=0.133	sigs.ID14=0.119	gene.APC.biall=0.082	mut_load.indel=0.041	mut_load.dbs=0.03	mut_load.snv=0.015	sigs.SBS29=0.007	genome.ploidy=0.006	sv.LINEs=0.005	gender.gender=0.046	rmd.Breast.1=0.03	rmd.Breast.2=0.025	rmd.Gastroesophageal.2=0.016	rmd.Ovarian.2=0.009
CV	HMF001636A	Prostate	1	Prostate	Biliary	Kidney_Papillary	1	0.001	0	rmd.Prostate.1=0.39	gene.PTEN.deep_del=0.115	sigs.SBS21=0.066	sigs.SBS40=0.063	gender.gender=0.039	sigs.ID1=0.006	sigs.SBS16=0.003	sigs.SBS40=0.002	sv.DUP_[300,1e+03)=0.001	sigs.SBS34=0.001	sigs.SBS93=0.003	genome.diploid_proportion=0.003	mut_load.snv=0.002	sigs.DBS8=0.001	chrom_arm.loss.8q=0
CV	HMF000960A	Prostate	1	Prostate	Colorectal	Biliary	0.95	0.016	0.011	rmd.Prostate.1=0.323	fusion.TMPRSS2_ERG=0.258	gene.PTEN.deep_del=0.104	sigs.SBS40=0.048	gender.gender=0.029	gene.APC.monoall=0.142	rmd.Colorectal.3=0.047	sigs.SBS10=0.022	sv.LINEs=0.015	sigs.ID1=0.01	sv.DUP_[1e+04,1e+05)=0.015	sigs.SBS10=0.005	sigs.ID1=0.004	sigs.SBS16=0.004	sigs.SBS34=0.003
CV	HMF002127A	Prostate	1	Prostate	Breast	Colorectal	0.906	0.095	0.013	rmd.Prostate.1=0.353	fusion.TMPRSS2_ERG=0.289	gene.PTEN.deep_del=0.091	sigs.SBS40=0.043	sv.DEL_[1e+06,1e+07)=0.03	rmd.Breast.2=0.245	sigs.ID6=0.044	sigs.SBS13=0.034	sigs.SBS3=0.03	chrom_arm.gain.1q=0.029	sigs.ID14=0.129	sigs.SBS93=0.111	mut_load.indel=0.034	sv.LINEs=0.028	mut_load.snv=0.008
CV	HMF000162B	Prostate	1	Prostate	Lung_NonSmallCell	Sarcoma_Osteo	1	0.003	0.003	rmd.Prostate.1=0.41	gene.PTEN.deep_del=0.118	sigs.SBS21=0.067	sigs.SBS40=0.05	gender.gender=0.038	sigs.SBS92=0.016	sigs.SBS29=0.006	chrom_arm.gain.14q=0.006	chrom_arm.gain.17q=0.004	chrom_arm.gain.3q=0.002	rmd.Sarcoma_Other.1=0.011	chrom_arm.gain.21q=0	sigs.SBS12=0	gender.gender=0	gene.EIF1AX.amp=0
CV	HMF002421A	Prostate	1	Prostate	Colorectal	Pancreas	1	0.007	0.001	rmd.Prostate.1=0.343	gene.AR.amp=0.266	sigs.SBS15=0.044	gender.gender=0.032	sigs.SBS40=0.031	rmd.Colorectal.3=0.022	sigs.SBS18=0.012	sigs.SBS15=0.012	sv.LINEs=0.01	sigs.SBS41=0.01	sigs.ID1=0.05	sigs.SBS34=0.015	sigs.SBS15=0.009	sigs.SBS41=0.004	sigs.SBS32=0.002
CV	HMF001596B	Prostate	1	Prostate	NET_Lung	Colorectal	0.917	0.043	0.017	fusion.TMPRSS2_ERG=0.298	gene.PTEN.deep_del=0.082	gene.AR.biall=0.051	sigs.SBS21=0.038	sigs.SBS15=0.032	sigs.SBS42=0.058	sigs.SBS8=0.008	mut_load.snv=0.004	sigs.SBS86=0.004	sigs.SBS16=0.002	rmd.Colorectal.2=0.104	sigs.ID2=0.038	mut_load.indel=0.034	sigs.SBS26=0.026	sv.LINEs=0.026
CV	HMF003275A	Urothelial	1	Urothelial	Biliary	Mesothelium	0.738	0.06	0.012	rmd.Urothelial.1=0.535	gene.TERT.monoall=0.079	rmd.Urothelial.3=0.02	sigs.SBS87=0.016	sigs.SBS92=0.013	gene.EPHA2.biall=0.144	sigs.SBS26=0.011	sigs.SBS40=0.01	rmd.Pancreas.1=0.009	sigs.DBS4=0.004	gene.NF2.deep_del=0.187	sigs.ID8=0.029	gene.CDKN2A.deep_del=0.01	sigs.SBS21=0.004	sigs.SBS6=0.004
CV	HMF000007A	Prostate	1	Prostate	Colorectal	Lung_NonSmallCell	1	0.003	0.001	rmd.Prostate.1=0.246	fusion.TMPRSS2_ERG=0.245	gene.AR.amp=0.237	sigs.SBS15=0.031	gender.gender=0.027	sv.LINEs=0.02	sigs.SBS15=0.004	sigs.SBS1=0.003	gene.TP53.biall=0.002	sigs.DBS8=0.002	sv.COMPLEX.largest_cluster=0.004	sigs.SBS29=0.003	chrom_arm.gain.18p=0.002	sigs.SBS18=0.002	genome.diploid_proportion=0.001
CV	HMF003515A	Colorectal	1	Colorectal	Urothelial	HeadAndNeck_SalivaryGland	0.98	0.008	0.008	rmd.Colorectal.1=0.272	gene.APC.monoall=0.125	chrom_arm.gain.13q=0.044	sigs.ID2=0.043	sigs.SBS88=0.035	sigs.DBS2=0.078	sigs.SBS87=0.011	mut_load.snv=0.01	sv.LINEs=0.006	sigs.ID13=0.002	sigs.SBS87=0.016	sigs.SBS88=0.015	mut_load.indel=0.004	sigs.DBS9=0.001	gender.gender=0
CV	HMF002007A	Biliary	3	Gastroesophageal	Pancreas	Biliary	0.223	0.219	0.053	rmd.Pancreas.3=0.172	sv.LINEs=0.081	sigs.SBS17=0.027	sigs.SBS7=0.022	sv.sv_load=0.019	rmd.Pancreas.3=0.185	sigs.ID1=0.06	rmd.Pancreas.1=0.029	mut_load.snv=0.02	sigs.SBS15=0.02	rmd.Pancreas.3=0.016	rmd.Biliary.3=0.014	rmd.Biliary.2=0.01	sigs.SBS17=0.009	rmd.Pancreas.1=0.009
CV	HMF002812A	Urothelial	7	Colorectal	Pancreas	Biliary	0.848	0.135	0.011	rmd.Colorectal.1=0.405	sigs.SBS18=0.038	sv.LINEs=0.037	sigs.SBS1=0.037	sigs.ID2=0.036	gene.KRAS.monoall=0.125	sigs.SBS1=0.053	sigs.ID1=0.049	gene.CDKN2A.deep_del=0.042	sigs.SBS10=0.027	rmd.Pancreas.3=0.015	sigs.SBS1=0.008	sigs.DBS5=0.006	sigs.SBS2=0.004	sigs.ID1=0.003
CV	HMF001229A	Ovarian	1	Ovarian	Breast	Sarcoma_Osteo	0.88	0.238	0.004	rmd.Ovarian.3=0.305	rmd.Ovarian.2=0.116	sigs.SBS31=0.054	sigs.SBS8=0.042	sigs.SBS24=0.03	rmd.Breast.1=0.375	sigs.ID4=0.072	gender.gender=0.06	chrom_arm.gain.1q=0.032	chrom_arm.gain.16p=0.024	sigs.ID9=0.054	chrom_arm.gain.1p=0.011	sigs.SBS39=0.007	sigs.SBS8=0.005	sigs.SBS37=0.003
CV	HMF000975A	Prostate	1	Prostate	Pancreas	Colorectal	1	0.007	0.001	rmd.Prostate.1=0.244	fusion.TMPRSS2_ERG=0.243	gene.PTEN.deep_del=0.1	sigs.SBS40=0.053	sigs.SBS15=0.041	sigs.ID1=0.046	sigs.SBS10=0.025	sigs.SBS34=0.018	sigs.SBS15=0.011	gene.TP53.biall=0.011	sv.LINEs=0.017	sigs.SBS10=0.009	sigs.DBS7=0.004	sigs.SBS1=0.004	sigs.ID1=0.004
CV	HMF001593A	CNS_Glioma	1	CNS_Glioma	NET_Lung	Lung_NonSmallCell	1	0.008	0.008	rmd.CNS_Glioma.3=0.23	gene.EGFR.amp=0.109	sigs.SBS1=0.109	fusion.EGFR_EGFR=0.093	gene.TERT.monoall=0.07	sigs.ID9=0.065	sigs.SBS42=0.018	sigs.SBS16=0.007	sigs.SBS86=0.004	mut_load.dbs=0.002	gene.EGFR.monoall=0.089	sigs.DBS5=0.014	gene.EGFR.amp=0.005	sigs.ID11=0.002	sv.DEL_[1e+05,1e+06)=0.001
CV	HMF001691A	Prostate	1	Prostate	Colorectal	Pancreas	1	0.007	0.001	rmd.Prostate.1=0.362	gene.AR.amp=0.291	sigs.SBS15=0.042	gender.gender=0.032	sigs.SBS40=0.03	sigs.SBS93=0.104	sv.LINEs=0.023	sigs.SBS90=0.018	sigs.SBS1=0.008	sigs.SBS15=0.004	sigs.SBS15=0.014	gene.TP53.biall=0.005	rmd.Pancreas.2=0.004	sigs.SBS7=0.002	sigs.SBS8=0.001
CV	HMF000123A	Ovarian	1	Ovarian	Uterus	Sarcoma_Osteo	0.969	0.006	0.005	rmd.Ovarian.3=0.374	sigs.SBS24=0.073	sigs.SBS35=0.056	sv.DUP_[1e+05,1e+06)=0.036	sigs.DBS5=0.029	sv.DUP_[1e+05,1e+06)=0.02	rmd.Ovarian.3=0.012	sigs.SBS84=0.012	sigs.SBS88=0.009	sv.DUP_[1e+06,1e+07)=0.009	sigs.SBS17=0.009	sigs.ID9=0.006	sigs.SBS32=0.004	sigs.SBS8=0.003	mut_load.indel=0.003
CV	HMF004228A	Prostate	1	Prostate	HeadAndNeck_SalivaryGland	HeadAndNeck_Other	1	0.008	0.002	rmd.Prostate.1=0.461	sigs.SBS40=0.072	sigs.SBS21=0.057	gene.SPOP.monoall=0.051	sigs.SBS15=0.044	sigs.DBS4=0.031	mut_load.dbs=0.026	mut_load.snv=0.023	sigs.SBS88=0.018	sigs.SBS31=0.004	rmd.Gastroesophageal.2=0.004	sigs.SBS22=0.003	sigs.DBS4=0.003	sigs.ID6=0.001	sigs.SBS39=0.001
CV	HMF004864A	Pancreas	1	Pancreas	Gastroesophageal	Colorectal	0.83	0.158	0.012	rmd.Pancreas.2=0.355	rmd.Pancreas.3=0.229	gene.KRAS.biall=0.048	gene.SMAD4.biall=0.035	mut_load.snv=0.027	rmd.Pancreas.3=0.158	sigs.SBS17=0.102	gene.GATA6.amp=0.022	sigs.ID1=0.017	sv.DEL_[1e+05,1e+06)=0.009	sigs.SBS17=0.041	chrom_arm.gain.16q=0.022	sigs.SBS1=0.008	gene.KRAS.biall=0.007	sigs.SBS41=0.006
CV	HMF003479B	Breast	1	Breast	Lung_NonSmallCell	Colorectal	0.591	0.114	0.012	rmd.Breast.1=0.105	gene.CDH1.biall=0.095	sigs.ID4=0.076	gender.gender=0.069	sigs.SBS2=0.05	rmd.Lung_NonSmallCell.2=0.419	sigs.SBS2=0.019	sigs.SBS13=0.014	chrom_arm.gain.5p=0.009	sigs.ID13=0.007	gene.TCF7L2.monoall=0.073	rmd.Colorectal.2=0.04	sigs.SBS10=0.013	sigs.SBS15=0.008	sigs.SBS1=0.008
CV	HMF001587A	Breast	1	Breast	HeadAndNeck_SalivaryGland	Lung_NonSmallCell	1	0.008	0.002	rmd.Breast.1=0.287	gene.GATA3.monoall=0.065	gender.gender=0.049	gene.PIK3CA.monoall=0.047	gene.RSF1.amp=0.046	mut_load.dbs=0.021	sigs.SBS88=0.016	mut_load.snv=0.013	sigs.DBS9=0.003	sigs.ID10=0.003	sigs.SBS29=0.011	sigs.SBS2=0.007	chrom_arm.gain.11p=0.003	sv.COMPLEX_[0,25)=0.003	sigs.SBS18=0.003
CV	HMF002397A	Breast	1	Breast	HeadAndNeck_SalivaryGland	Lung_NonSmallCell	1	0.008	0.003	rmd.Breast.1=0.242	rmd.Breast.2=0.177	sigs.ID4=0.058	gender.gender=0.058	gene.PIK3CA.monoall=0.057	rmd.HeadAndNeck_SalivaryGland.1=0.019	sigs.ID8=0.007	sigs.SBS16=0.001	sigs.ID4=0	chrom_arm.loss.5q=0	sigs.SBS2=0.012	sigs.SBS29=0.008	chrom_arm.gain.16p=0.002	sv.DUP_[1e+05,1e+06)=0.001	genome.ploidy=0.001
CV	HMF001431A	Kidney_ClearCell	1	Kidney_ClearCell	Lung_NonSmallCell	NET_Pancreas	0.303	0.015	0.008	rmd.Kidney_ClearCell.1=0.6	chrom_arm.gain.5q=0.017	sigs.SBS22=0.011	sigs.SBS4=0.004	sigs.ID9=0.003	rmd.Lung_NonSmallCell.1=0.051	sigs.SBS22=0.023	sigs.SBS13=0.013	chrom_arm.gain.5p=0.012	chrom_arm.gain.17q=0.005	chrom_arm.gain.5q=0.041	chrom_arm.gain.12q=0.024	genome.ploidy=0.02	chrom_arm.gain.19p=0.012	chrom_arm.gain.17q=0.011
CV	HMF001280A	Breast	1	Breast	Ovarian	Colorectal	1	0.003	0.001	rmd.Breast.1=0.267	rmd.Breast.2=0.229	gender.gender=0.06	sigs.SBS2=0.05	sigs.SBS13=0.04	sigs.ID6=0.067	sigs.SBS8=0.04	sv.DEL_[0,300)=0.028	gender.gender=0.022	gene.TP53.biall=0.012	sigs.SBS17=0.024	gene.TP53.biall=0.001	sigs.SBS8=0.001	sv.DEL_[1e+04,1e+05)=0.001	sigs.ID1=0.001
CV	HMF001351A	Breast	1	Breast	Urothelial	Thyroid	0.974	0.018	0.008	rmd.Breast.2=0.197	rmd.Breast.1=0.122	sigs.SBS2=0.069	gender.gender=0.054	sigs.ID4=0.051	gene.FGFR3.monoall=0.144	sigs.SBS13=0.079	sigs.SBS2=0.066	gene.KMT2D.monoall=0.015	sigs.DBS11=0.008	sigs.ID9=0.054	mut_load.dbs=0.005	rmd.CNS_Glioma.1=0.005	sigs.SBS30=0.003	sigs.ID12=0.002
CV	HMF003003A	Breast	1	Breast	HeadAndNeck_SalivaryGland	Uterus	1	0.008	0.003	rmd.Breast.1=0.229	rmd.Breast.2=0.171	gene.PIK3CA.monoall=0.058	sigs.ID4=0.054	gender.gender=0.054	sigs.SBS30=0.044	mut_load.dbs=0.021	sigs.ID8=0.009	sigs.ID10=0.004	sigs.ID4=0.003	gene.PTEN.monoall=0.048	sigs.DBS3=0.007	rmd.Ovarian.1=0.003	gender.gender=0.002	rmd.CNS_Glioma.1=0.002
CV	HMF002147A	Breast	1	Breast	NET_Pancreas	HeadAndNeck_SalivaryGland	0.954	0.008	0.008	rmd.Breast.1=0.439	gene.GATA3.monoall=0.127	gender.gender=0.051	chrom_arm.gain.16p=0.029	gene.CBFB.biall=0.022	mut_load.snv=0.034	chrom_arm.gain.18q=0.029	mut_load.dbs=0.021	mut_load.indel=0.02	sigs.DBS4=0.017	sigs.DBS4=0.069	mut_load.dbs=0.02	mut_load.snv=0.013	sigs.SBS32=0.004	sigs.ID8=0.003
CV	HMF003370A	Breast	1	Breast	Ovarian	HeadAndNeck_SalivaryGland	0.79	0.16	0.009	rmd.Breast.2=0.369	gender.gender=0.058	sigs.ID6=0.047	sigs.ID8=0.024	sigs.SBS13=0.02	rmd.Ovarian.1=0.09	sigs.ID6=0.049	sigs.SBS8=0.046	sv.DEL_[0,300)=0.035	sigs.SBS39=0.035	sigs.SBS87=0.06	mut_load.indel=0.025	sigs.ID8=0.012	sigs.SBS30=0.003	sigs.SBS16=0.003
CV	HMF003421A	Skin_Melanoma	1	Skin_Melanoma	Colorectal	Urothelial	1	0.007	0.001	rmd.Skin_Melanoma.1=0.196	sigs.DBS1=0.156	sigs.SBS7=0.149	sigs.ID13=0.11	mut_load.dbs=0.045	gene.TCF7L2.monoall=0.051	mut_load.indel=0.021	chrom_arm.gain.13q=0.016	mut_load.snv=0.008	chrom_arm.gain.20q=0.005	gene.TERT.monoall=0.061	mut_load.snv=0.008	sv.DEL_[1e+05,1e+06)=0.008	sigs.DBS11=0.003	sv.DEL_[1e+03,1e+04)=0.002
CV	HMF004080A	Skin_Melanoma	1	Skin_Melanoma	Lung_NonSmallCell	Biliary	1	0.001	0	rmd.Skin_Melanoma.1=0.209	sigs.DBS1=0.171	sigs.SBS7=0.159	sigs.ID13=0.125	mut_load.dbs=0.044	mut_load.dbs=0.036	mut_load.snv=0.016	sigs.ID11=0.003	sv.DEL_[1e+05,1e+06)=0.001	genome.diploid_proportion=0.001	gender.gender=0	chrom_arm.loss.9p=0	chrom_arm.loss.20p=0	chrom_arm.loss.16p=0	sv.DUP_[300,1e+03)=0
CV	HMF003922A	Skin_Melanoma	1	Skin_Melanoma	Sarcoma_GIST	Sarcoma_Other	0.861	0.037	0.035	rmd.Skin_Melanoma.1=0.501	sigs.SBS38=0.223	sv.COMPLEX.largest_cluster=0.038	sigs.ID10=0.035	sigs.DBS11=0.018	gene.KIT.biall=0.168	sigs.SBS32=0.088	sigs.SBS89=0.077	sigs.ID10=0.047	mut_load.indel=0.012	sigs.SBS32=0.064	sigs.SBS89=0.009	sigs.SBS44=0.009	rmd.CNS_Glioma.3=0.008	sigs.ID9=0.005
CV	HMF004084A	Urothelial	1	Urothelial	Cervix	Colorectal	1	0.031	0.023	rmd.Urothelial.1=0.412	gene.TERT.monoall=0.099	sigs.SBS13=0.072	sigs.DBS2=0.039	sigs.SBS2=0.035	sigs.SBS13=0.051	rmd.Urothelial.3=0.038	sigs.SBS2=0.019	sigs.SBS87=0.017	sigs.SBS6=0.012	sigs.DBS2=0.062	sigs.SBS88=0.058	sigs.SBS18=0.042	gene.FBXW7.monoall=0.033	mut_load.indel=0.031
CV	HMF002328A	Skin_Melanoma	1	Skin_Melanoma	Lung_NonSmallCell	Urothelial	1	0.001	0.001	rmd.Skin_Melanoma.1=0.176	sigs.SBS7=0.145	sigs.DBS1=0.141	sigs.ID13=0.114	mut_load.dbs=0.045	mut_load.dbs=0.036	mut_load.snv=0.015	genome.diploid_proportion=0.001	sv.DEL_[1e+05,1e+06)=0.001	genome.has_wgd=0	gene.TERT.monoall=0.057	gene.ARID1A.monoall=0.009	mut_load.snv=0.008	chrom_arm.gain.3p=0.004	chrom_arm.gain.20p=0.002
CV	HMF003205A	Ovarian	1	Ovarian	Breast	HeadAndNeck_SalivaryGland	1	0.007	0.003	rmd.Ovarian.2=0.233	rmd.Ovarian.3=0.174	sigs.ID6=0.055	sigs.SBS35=0.043	sv.DEL_[0,300)=0.038	sigs.ID8=0.052	gender.gender=0.049	chrom_arm.gain.16p=0.048	chrom_arm.gain.1q=0.038	sigs.ID6=0.03	sigs.DBS4=0.026	sigs.ID8=0.014	mut_load.indel=0.003	sigs.SBS16=0.001	sigs.SBS31=0
CV	HMF001219A	Breast	1	Breast	Cervix	HeadAndNeck_Other	1	0.013	0.002	rmd.Breast.1=0.202	rmd.Breast.2=0.14	gene.PIK3CA.monoall=0.055	gender.gender=0.05	sigs.ID4=0.047	sigs.DBS11=0.047	sigs.SBS13=0.029	sigs.SBS6=0.019	sigs.SBS87=0.019	sigs.SBS38=0.008	sigs.SBS6=0.012	sigs.SBS2=0.011	sigs.SBS87=0.006	sigs.SBS13=0.005	sigs.DBS4=0.004
CV	HMF003350A	Skin_Melanoma	1	Skin_Melanoma	Gastroesophageal	Thyroid	1	0.001	0	rmd.Skin_Melanoma.1=0.189	sigs.SBS7=0.154	sigs.DBS1=0.145	sigs.ID13=0.121	sigs.SBS11=0.045	gene.HDHD1.deep_del=0.012	gene.STS.deep_del=0.005	chrom_arm.gain.17q=0.003	mut_load.snv=0.002	sigs.SBS7=0.002	mut_load.snv=0.001	sigs.ID8=0.001	mut_load.indel=0.001	chrom_arm.loss.8q=0	gender.gender=0
CV	HMF002589A	Breast	1	Breast	Urothelial	Lung_NonSmallCell	0.793	0.099	0.009	rmd.Breast.2=0.205	rmd.Breast.1=0.137	gender.gender=0.065	sigs.ID4=0.059	sigs.SBS13=0.053	rmd.Urothelial.1=0.244	sigs.SBS13=0.086	sigs.SBS2=0.06	sv.LINEs=0.025	sigs.SBS87=0.017	chrom_arm.gain.5p=0.066	sigs.SBS2=0.016	sigs.SBS13=0.016	sv.DUP_[0,300)=0.006	chrom_arm.gain.11q=0.006
CV	HMF003264A	Breast	1	Breast	Colorectal	HeadAndNeck_SalivaryGland	0.931	0.024	0.008	rmd.Breast.1=0.406	sigs.ID4=0.067	gender.gender=0.055	chrom_arm.gain.16p=0.042	gene.FGF3.amp=0.036	rmd.Colorectal.2=0.268	sigs.DBS2=0.013	rmd.Kidney_Chromophobe.1=0.006	sigs.SBS1=0.006	sigs.SBS6=0.006	sigs.ID10=0.068	sigs.SBS30=0.038	sigs.DBS4=0.03	mut_load.dbs=0.023	mut_load.snv=0.02
CV	HMF003173A	Gastroesophageal	1	Gastroesophageal	Colorectal	Sarcoma_Osteo	1	0.017	0.004	rmd.Pancreas.3=0.172	sigs.SBS17=0.151	gene.FHIT.deep_del=0.112	sigs.ID2=0.079	sigs.SBS28=0.075	sigs.ID14=0.171	rmd.Colorectal.1=0.072	mut_load.indel=0.022	sv.LINEs=0.021	rmd.Kidney_Chromophobe.1=0.021	gene.TP53.deep_del=0.036	sigs.SBS17=0.007	sv.COMPLEX.largest_cluster=0.005	sigs.SBS33=0.004	sigs.SBS41=0.003
CV	HMF003793A	CNS_Glioma	1	CNS_Glioma	NET_Lung	Sarcoma_Other	1	0.026	0.001	rmd.CNS_Glioma.3=0.338	rmd.CNS_Glioma.2=0.229	gene.TERT.monoall=0.059	sigs.SBS84=0.024	sigs.SBS12=0.017	sigs.ID9=0.063	sigs.SBS42=0.02	mut_load.dbs=0.004	sigs.SBS12=0.003	genome.diploid_proportion=0.002	sigs.SBS12=0.016	rmd.CNS_Glioma.3=0.011	sigs.ID9=0.01	sigs.SBS8=0.007	sigs.SBS32=0.005
CV	HMF000239A	Breast	1	Breast	Cervix	Pancreas	0.963	0.033	0.016	rmd.Breast.1=0.198	rmd.Breast.2=0.17	gene.CDH1.biall=0.1	sigs.SBS2=0.054	gene.PIK3CA.monoall=0.054	sigs.SBS2=0.092	sigs.SBS13=0.051	sigs.SBS19=0.019	sigs.ID1=0.016	sigs.ID2=0.007	rmd.Pancreas.2=0.146	sigs.ID1=0.058	rmd.Pancreas.1=0.022	genome.ploidy=0.008	sigs.DBS10=0.005
CV	HMF000655A	CNS_Glioma	1	CNS_Glioma	HeadAndNeck_SalivaryGland	Biliary	1	0.008	0.008	rmd.CNS_Glioma.3=0.281	sigs.SBS1=0.147	fusion.EGFR_EGFR=0.101	gene.EGFR.amp=0.097	gene.TERT.monoall=0.059	sigs.SBS88=0.017	sigs.ID8=0.01	rmd.HeadAndNeck_SalivaryGland.1=0.007	sigs.ID4=0.003	sigs.SBS89=0.002	sigs.SBS21=0.009	sigs.SBS12=0.009	sigs.SBS16=0.004	sigs.SBS1=0.003	gender.gender=0.001
CV	HMF005624A	Pancreas	1	Pancreas	Kidney_ClearCell	Sarcoma_GIST	0.889	0.003	0.002	rmd.Pancreas.3=0.297	gene.KRAS.monoall=0.152	rmd.Pancreas.2=0.066	sigs.SBS1=0.065	mut_load.snv=0.047	rmd.Kidney_ClearCell.1=0.052	sigs.DBS9=0.024	sigs.ID8=0.005	gender.gender=0.002	chrom_arm.loss.8q=0	sigs.SBS89=0.086	sigs.SBS32=0.067	mut_load.snv=0.016	mut_load.dbs=0.011	sigs.ID8=0.004
CV	HMF002356A	Ovarian	1	Ovarian	Sarcoma_Osteo	Uterus	1	0.002	0.002	rmd.Ovarian.3=0.354	rmd.Ovarian.2=0.103	sigs.SBS8=0.052	gender.gender=0.025	sigs.SBS35=0.023	chrom_arm.gain.1p=0.008	sigs.SBS8=0.006	mut_load.indel=0.003	sigs.ID9=0.002	sigs.SBS37=0	sigs.ID7=0.008	rmd.Ovarian.3=0.008	sigs.SBS87=0.006	sigs.ID4=0.005	sv.DUP_[1e+04,1e+05)=0.005
CV	HMF002890A	Kidney_ClearCell	1	Kidney_ClearCell	Kidney_Papillary	Lung_NonSmallCell	0.506	0.042	0.007	rmd.Kidney_ClearCell.1=0.382	sigs.SBS40=0.248	sigs.ID5=0.104	sigs.SBS22=0.04	sigs.DBS9=0.018	sigs.SBS40=0.109	chrom_arm.gain.17q=0.071	chrom_arm.gain.16q=0.018	sigs.SBS93=0.013	sigs.SBS44=0.012	chrom_arm.gain.5p=0.015	sigs.SBS22=0.009	chrom_arm.gain.17q=0.007	chrom_arm.gain.1p=0.006	chrom_arm.gain.16p=0.005
CV	HMF002205A	Colorectal	1	Colorectal	Pancreas	Biliary	1	0.008	0.001	rmd.Colorectal.1=0.219	sigs.ID14=0.123	rmd.Colorectal.3=0.111	gene.APC.biall=0.082	chrom_arm.gain.13q=0.038	gene.KRAS.monoall=0.116	sigs.SBS1=0.043	sigs.ID1=0.043	gene.TP53.biall=0.013	sigs.SBS15=0.012	rmd.Pancreas.3=0.009	sigs.ID1=0.003	sigs.SBS1=0.002	sigs.DBS5=0.001	gender.gender=0
CV	HMF003140A	Colorectal	3	Gastroesophageal	Pancreas	Colorectal	0.8	0.247	0.023	sigs.SBS17=0.188	rmd.Pancreas.3=0.159	gene.FHIT.deep_del=0.149	gene.CDK6.amp=0.034	rmd.Lung_NonSmallCell.1=0.018	rmd.Pancreas.1=0.209	rmd.Pancreas.3=0.208	gene.KRAS.biall=0.073	gene.SMAD4.biall=0.028	sigs.SBS37=0.009	sigs.ID14=0.139	sigs.SBS93=0.115	rmd.Colorectal.3=0.058	sigs.ID2=0.031	chrom_arm.gain.13q=0.028
CV	HMF002422A	Colorectal	1	Colorectal	Gastroesophageal	Breast	0.545	0.09	0.039	rmd.Colorectal.1=0.242	gene.APC.biall=0.1	sigs.ID14=0.063	rmd.Colorectal.3=0.061	sigs.SBS18=0.044	sigs.SBS17=0.159	sigs.ID2=0.09	sigs.SBS28=0.089	sigs.SBS7=0.019	sv.LINEs=0.019	rmd.Breast.1=0.452	gender.gender=0.049	mut_load.dbs=0.011	rmd.Ovarian.2=0.008	sigs.SBS86=0.002
CV	HMF002967A	Colorectal	1	Colorectal	Pancreas	Ovarian	1	0.005	0.003	rmd.Colorectal.1=0.208	sigs.ID14=0.125	sigs.SBS93=0.11	gene.APC.biall=0.081	mut_load.indel=0.036	gene.KRAS.biall=0.029	chrom_arm.loss.8q=0.009	sigs.SBS17=0.004	sigs.ID2=0.003	gene.TP53.biall=0.003	sigs.SBS35=0.042	sigs.DBS5=0.024	gender.gender=0.021	sv.DUP_[1e+04,1e+05)=0.017	sigs.SBS88=0.011
CV	HMF000926A	Ovarian	1	Ovarian	Cervix	Lung_NonSmallCell	1	0.023	0.009	rmd.Ovarian.3=0.311	rmd.Ovarian.2=0.117	sigs.SBS31=0.075	sigs.DBS5=0.066	sigs.SBS35=0.066	sigs.SBS35=0.05	sigs.DBS5=0.025	sigs.SBS31=0.022	sigs.SBS6=0.007	gender.gender=0.007	sigs.DBS5=0.04	chrom_arm.gain.5p=0.01	chrom_arm.gain.14q=0.008	sigs.ID13=0.006	chrom_arm.gain.17q=0.005
CV	HMF003363A	Breast	1	Breast	NET_Gastrointestinal	Ovarian	1	0.003	0.003	rmd.Breast.1=0.407	gene.PIK3CA.monoall=0.07	sigs.ID4=0.053	gender.gender=0.053	sigs.SBS2=0.032	genome.diploid_proportion=0.028	mut_load.snv=0.022	sigs.SBS86=0.02	mut_load.dbs=0.018	sigs.SBS85=0.017	rmd.Ovarian.1=0.067	gender.gender=0.017	sigs.DBS6=0.004	sigs.SBS24=0.004	genome.diploid_proportion=0.004
CV	HMF004375A	Urothelial	1	Urothelial	Colorectal	Lung_NonSmallCell	1	0.016	0.004	rmd.Urothelial.2=0.193	gene.TERT.monoall=0.106	sigs.SBS13=0.081	sigs.SBS2=0.077	gender.gender=0.016	rmd.Colorectal.2=0.059	sigs.SBS35=0.011	sv.DEL_[1e+05,1e+06)=0.008	gene.CCSER1.deep_del=0.008	mut_load.snv=0.008	mut_load.dbs=0.034	sigs.SBS2=0.013	sigs.SBS13=0.012	sigs.SBS39=0.003	sigs.DBS5=0.003
CV	HMF004265A	Skin_Melanoma	1	Skin_Melanoma	Biliary	Breast	1	0	0	rmd.Skin_Melanoma.1=0.227	sigs.SBS7=0.184	sigs.DBS1=0.174	sigs.ID13=0.148	mut_load.dbs=0.05	gender.gender=0	chrom_arm.loss.20p=0	chrom_arm.loss.16p=0	chrom_arm.loss.9p=0	sv.DUP_[300,1e+03)=0	rmd.Ovarian.2=0.006	sv.COMPLEX.largest_cluster=0.005	sigs.ID8=0.004	genome.diploid_proportion=0.001	sigs.ID10=0.001
CV	HMF003742A	Gastroesophageal	3	Breast	HeadAndNeck_Other	Gastroesophageal	0.206	0.17	0.101	gene.ZNF703.amp=0.087	gender.gender=0.055	gene.FGFR1.amp=0.051	sigs.SBS2=0.044	gene.CCND1.amp=0.031	rmd.HeadAndNeck_Other.1=0.087	gene.NOTCH1.biall=0.067	sigs.DBS4=0.016	gene.FGF3.amp=0.015	sigs.ID1=0.013	sigs.SBS17=0.106	rmd.HeadAndNeck_Other.1=0.067	sv.LINEs=0.06	sigs.SBS21=0.014	sigs.DBS4=0.012
CV	HMF000210A	Pancreas	1	Pancreas	Lung_NonSmallCell	Colorectal	0.968	0.007	0.006	rmd.Pancreas.3=0.262	rmd.Pancreas.2=0.194	gene.KRAS.monoall=0.125	sigs.ID1=0.04	mut_load.snv=0.038	gene.STK11.deep_del=0.02	sigs.SBS40=0.003	sigs.SBS13=0.002	sigs.SBS39=0.002	genome.diploid_proportion=0.001	gene.KRAS.monoall=0.016	sigs.ID1=0.012	sigs.SBS6=0.011	rmd.Kidney_Chromophobe.1=0.01	sigs.SBS10=0.009
CV	HMF000605A	Gastroesophageal	2	HeadAndNeck_Other	Gastroesophageal	Lung_NonSmallCell	0.688	0.054	0.009	rmd.HeadAndNeck_Other.2=0.304	rmd.HeadAndNeck_Other.1=0.184	gene.AJUBA.biall=0.086	sigs.ID11=0.033	sigs.ID4=0.025	gene.FHIT.deep_del=0.159	rmd.HeadAndNeck_Other.1=0.06	sv.DUP_[1e+04,1e+05)=0.022	sigs.DBS4=0.017	sv.DUP_[1e+05,1e+06)=0.014	gene.STK11.biall=0.12	sigs.SBS2=0.01	sigs.ID11=0.006	chrom_arm.gain.14q=0.006	sigs.DBS5=0.006
CV	HMF000638A	Biliary	1	Biliary	Liver	Pancreas	0.757	0.01	0.002	rmd.Biliary.2=0.314	rmd.Biliary.1=0.261	rmd.Biliary.3=0.238	gene.IDH1.monoall=0.01	sigs.SBS19=0.01	rmd.Liver.2=0.185	sigs.DBS2=0.026	sigs.SBS16=0.025	rmd.Biliary.3=0.015	sigs.ID8=0.009	sigs.ID1=0.046	rmd.Biliary.1=0.024	rmd.Pancreas.1=0.009	sigs.SBS8=0.005	sigs.DBS9=0.001
CV	HMF000682A	Sarcoma_Other	2	Sarcoma_Leiomyo	Sarcoma_Other	Biliary	0.375	0.184	0.012	rmd.Sarcoma_GIST.1=0.123	rmd.Mesothelium.1=0.04	rmd.Sarcoma_Lipo.1=0.028	sigs.SBS12=0.024	sigs.SBS39=0.014	sigs.ID8=0.025	rmd.Sarcoma_GIST.1=0.025	sigs.SBS12=0.021	sigs.SBS39=0.01	sigs.ID10=0.005	sigs.SBS12=0.006	sigs.SBS1=0.006	sigs.SBS10=0.005	sigs.SBS14=0.003	sigs.DBS4=0.001
CV	HMF003987A	Liver	1	Liver	Biliary	Lung_SmallCell	0.961	0.054	0.01	rmd.Liver.1=0.361	rmd.Liver.2=0.28	sigs.SBS22=0.047	sigs.SBS92=0.046	sigs.SBS24=0.039	sigs.SBS26=0.048	rmd.Biliary.3=0.03	sigs.SBS40=0.011	sigs.DBS4=0.007	sigs.SBS1=0.005	sigs.SBS91=0.021	sigs.DBS2=0.016	rmd.Ovarian.1=0.011	rmd.Urothelial.3=0.004	sigs.SBS26=0.004
CV	HMF004211A	Thyroid	1	Thyroid	CNS_Medullo	Sarcoma_Other	0.697	0.219	0.01	rmd.Thyroid.1=0.657	sigs.SBS30=0.051	genome.diploid_proportion=0.017	sigs.ID4=0.006	sigs.SBS38=0.005	rmd.CNS_Medullo.1=0.418	rmd.NET_Lung.1=0.02	genome.diploid_proportion=0.011	mut_load.dbs=0.008	sigs.SBS30=0.005	sigs.SBS30=0.013	sigs.DBS2=0.008	sigs.ID9=0.007	sigs.ID8=0.007	sigs.SBS38=0.007
CV	HMF005627A	Pancreas	1	Pancreas	Biliary	Sarcoma_Other	0.629	0.314	0.002	gene.KRAS.monoall=0.153	rmd.Pancreas.3=0.08	sigs.SBS1=0.064	gene.SMAD4.deep_del=0.06	mut_load.snv=0.049	rmd.Biliary.1=0.227	rmd.Biliary.2=0.043	rmd.Pancreas.1=0.028	rmd.Pancreas.3=0.027	sv.DUP_[1e+04,1e+05)=0.016	rmd.Sarcoma_Lipo.1=0.065	sigs.SBS12=0.018	rmd.CNS_Glioma.3=0.012	sigs.DBS2=0.007	sigs.SBS44=0.004
CV	HMF003699A	Mesothelium	1	Mesothelium	Biliary	Colorectal	0.751	0.191	0.011	gene.BAP1.deep_del=0.161	gene.NF2.biall=0.111	sigs.SBS21=0.046	gene.PTCH1.deep_del=0.025	sigs.SBS30=0.015	gene.MLH1.deep_del=0.269	sigs.SBS20=0.014	sigs.SBS2=0.009	sigs.SBS34=0.004	sv.DUP_[300,1e+03)=0.003	sigs.ID2=0.044	mut_load.indel=0.041	sigs.SBS6=0.03	sigs.SBS1=0.018	sigs.DBS5=0.017
CV	HMF001616A	Kidney_ClearCell	1	Kidney_ClearCell	Kidney_Papillary	Lung_NonSmallCell	0.552	0.55	0.001	rmd.Kidney_ClearCell.1=0.257	sigs.SBS40=0.181	sigs.ID5=0.143	gene.PBRM1.biall=0.122	gene.SETD2.biall=0.062	sigs.SBS40=0.143	sigs.ID5=0.099	sigs.SBS22=0.09	sigs.DBS9=0.06	sigs.SBS28=0.034	sigs.DBS6=0.002	sigs.SBS39=0.002	sigs.SBS26=0.002	sigs.SBS22=0.001	sigs.ID11=0.001
CV	HMF002837A	Kidney_ClearCell	1	Kidney_ClearCell	Skin_Melanoma	Breast	0.662	0.013	0.005	rmd.Kidney_ClearCell.1=0.562	sigs.SBS40=0.03	sigs.DBS9=0.025	sigs.SBS22=0.023	sigs.ID8=0.008	sv.COMPLEX.largest_cluster=0.083	sigs.ID14=0.003	sigs.DBS8=0.003	chrom_arm.loss.12q=0.002	sigs.ID8=0.001	gender.gender=0.056	sv.COMPLEX.largest_cluster=0.04	chrom_arm.gain.16p=0.028	sigs.SBS13=0.025	sigs.SBS3=0.016
CV	HMF000480A	Breast	1	Breast	Ovarian	Biliary	0.905	0.072	0.008	rmd.Breast.1=0.49	gender.gender=0.052	gene.ESR1.monoall=0.032	chrom_arm.gain.16p=0.026	sigs.ID6=0.012	rmd.Ovarian.2=0.268	sv.DEL_[0,300)=0.036	gender.gender=0.019	sv.DEL_[300,1e+03)=0.015	sigs.SBS5=0.011	sigs.SBS26=0.016	sigs.SBS20=0.005	sigs.SBS13=0.002	sigs.DBS4=0.002	sigs.SBS40=0.002
CV	HMF001537A	Prostate	1	Prostate	HeadAndNeck_Other	Pancreas	1	0.001	0.001	rmd.Prostate.1=0.443	sv.DUP_[1e+06,1e+07)=0.076	sigs.SBS40=0.057	sigs.SBS15=0.046	sv.DEL_[1e+06,1e+07)=0.038	sigs.ID11=0.002	sigs.SBS39=0.001	chrom_arm.gain.3q=0.001	sv.DEL_[300,1e+03)=0	chrom_arm.loss.1q=0	sigs.ID2=0.013	sigs.SBS15=0.01	mut_load.snv=0.002	sigs.SBS8=0.001	sigs.SBS40=0.001
CV	HMF003174A	Breast	1	Breast	Sarcoma_Osteo	Lung_NonSmallCell	0.98	0.007	0.005	rmd.Breast.1=0.23	rmd.Breast.2=0.179	sigs.ID4=0.062	gender.gender=0.058	sigs.SBS2=0.046	chrom_arm.gain.1p=0.032	sigs.SBS17=0.015	mut_load.snv=0.012	mut_load.indel=0.01	sigs.SBS33=0.004	sigs.SBS2=0.018	sigs.SBS29=0.014	sigs.SBS13=0.013	chrom_arm.gain.11q=0.005	chrom_arm.gain.14q=0.005
CV	HMF000092A	Pancreas	1	Pancreas	Gastroesophageal	Biliary	0.941	0.02	0.007	rmd.Pancreas.3=0.307	gene.KRAS.monoall=0.154	sigs.ID1=0.055	gene.CDKN2A.biall=0.052	mut_load.snv=0.043	rmd.Pancreas.3=0.139	rmd.HeadAndNeck_Other.1=0.029	gene.HDHD1.deep_del=0.022	rmd.Biliary.1=0.017	sv.DEL_[1e+04,1e+05)=0.011	rmd.Pancreas.3=0.013	sigs.SBS10=0.007	sigs.SBS16=0.004	sigs.ID1=0.004	sigs.SBS26=0.003
CV	HMF002412A	Breast	1	Breast	Biliary	Colorectal	0.888	0.057	0.019	rmd.Breast.1=0.316	sigs.ID4=0.058	gender.gender=0.053	gene.PIK3CA.monoall=0.048	gene.RSF1.amp=0.045	rmd.Biliary.3=0.255	sigs.SBS19=0.011	sigs.SBS10=0.007	sigs.SBS34=0.006	sigs.DBS5=0.003	rmd.Colorectal.2=0.264	chrom_arm.gain.20q=0.008	sigs.SBS6=0.008	sigs.ID12=0.006	sigs.SBS36=0.004
CV	HMF000569A	NET_Gastrointestinal	1	NET_Gastrointestinal	Biliary	Pancreas	1	0.008	0.007	rmd.NET_Gastrointestinal.1=0.402	sigs.SBS5=0.034	mut_load.indel=0.024	sigs.SBS8=0.021	sigs.SBS86=0.021	rmd.Pancreas.3=0.015	sigs.SBS34=0.005	sigs.SBS10=0.005	chrom_arm.loss.20p=0.002	sigs.SBS26=0.001	sigs.SBS8=0.008	sigs.SBS17=0.003	sigs.DBS9=0.003	sigs.DBS7=0.002	sigs.SBS7=0.002
CV	HMF002685A	Biliary	1	Biliary	Liver	Sarcoma_GIST	0.531	0.053	0.045	rmd.Biliary.3=0.296	gene.EPHA2.biall=0.101	rmd.Pancreas.1=0.02	gene.IDH1.monoall=0.017	sigs.SBS14=0.011	rmd.Liver.2=0.152	rmd.Biliary.3=0.024	sigs.ID5=0.007	sigs.DBS4=0.005	sigs.SBS40=0.004	gene.KIT.monoall=0.174	sigs.SBS89=0.06	sigs.SBS8=0.026	sigs.SBS16=0.018	genome.ploidy=0.008
CV	HMF003463A	Urothelial	1	Urothelial	Colorectal	Pancreas	1	0.007	0.007	rmd.Urothelial.1=0.457	gene.FGFR3.monoall=0.078	gene.TERT.monoall=0.073	rmd.Urothelial.3=0.036	gene.ELF3.monoall=0.02	sv.LINEs=0.017	sigs.SBS90=0.015	sigs.SBS1=0.008	sigs.SBS17=0.008	sigs.SBS18=0.007	gene.CDKN2A.deep_del=0.017	sigs.SBS1=0.016	sigs.SBS15=0.01	sigs.ID2=0.007	rmd.Pancreas.1=0.006
CV	HMF001953A	Kidney_ClearCell	1	Kidney_ClearCell	Sarcoma_Other	Lung_NonSmallCell	0.884	0.055	0.005	rmd.Kidney_ClearCell.1=0.475	sigs.ID5=0.152	sigs.SBS40=0.038	sigs.SBS22=0.035	sigs.DBS9=0.027	rmd.Sarcoma_Osteo.1=0.069	sigs.SBS12=0.019	sigs.ID5=0.008	sigs.SBS38=0.008	sigs.SBS39=0.006	sigs.SBS22=0.01	chrom_arm.gain.17q=0.005	sigs.SBS18=0.005	chrom_arm.gain.3q=0.003	chrom_arm.gain.2q=0.002
CV	HMF002851A	Lymphoid	1	Lymphoid	Gastroesophageal	Colorectal	1	0.002	0.002	rmd.Lymphoid.1=0.289	sigs.SBS9=0.229	gene.IGLL5.deep_del=0.159	sigs.ID2=0.066	sigs.SBS37=0.022	sigs.ID2=0.06	rmd.Biliary.1=0.019	rmd.Lung_NonSmallCell.1=0.009	sigs.SBS21=0.003	sigs.SBS10=0.003	sigs.ID2=0.033	sigs.SBS17=0.033	sigs.SBS10=0.008	mut_load.snv=0.005	sigs.SBS8=0.004
CV	HMF002654A	Ovarian	1	Ovarian	Urothelial	Biliary	0.923	0.018	0.011	rmd.Ovarian.3=0.356	rmd.Ovarian.1=0.238	rmd.Ovarian.2=0.043	gender.gender=0.022	sv.DUP_[1e+04,1e+05)=0.019	rmd.Urothelial.3=0.164	sv.COMPLEX.largest_cluster=0.007	rmd.HeadAndNeck_Other.2=0.007	sigs.SBS87=0.006	sigs.ID6=0.003	gene.ARID1A.deep_del=0.037	sigs.SBS16=0.01	sigs.SBS1=0.004	sigs.SBS12=0.003	sigs.SBS40=0.003
CV	HMF000360A	Breast	1	Breast	Lung_NonSmallCell	Colorectal	1	0.002	0.002	rmd.Breast.1=0.257	rmd.Breast.2=0.215	gender.gender=0.057	sigs.SBS2=0.04	sigs.SBS13=0.036	sigs.SBS92=0.034	sv.COMPLEX.largest_cluster=0.004	sigs.SBS13=0.003	sigs.SBS22=0.002	chrom_arm.gain.22q=0.002	sigs.SBS6=0.013	sigs.SBS41=0.006	rmd.Urothelial.2=0.002	sigs.SBS1=0.002	sigs.DBS7=0.001
CV	HMF001744B	Sarcoma_Other	1	Sarcoma_Other	Sarcoma_Leiomyo	Sarcoma_Osteo	0.595	0.355	0.005	rmd.Sarcoma_Other.1=0.562	sigs.SBS37=0.021	sigs.SBS32=0.006	chrom_arm.loss.1q=0.004	sigs.ID5=0.004	rmd.Sarcoma_Other.1=0.18	rmd.Sarcoma_GIST.1=0.139	sigs.ID18=0.033	sigs.SBS39=0.012	mut_load.snv=0.011	rmd.Sarcoma_Other.1=0.024	sigs.SBS90=0.003	sigs.SBS37=0.002	sigs.ID9=0.002	sigs.ID6=0.002
CV	HMF005629A	Pancreas	1	Pancreas	Gastroesophageal	Colorectal	0.913	0.008	0.007	rmd.Pancreas.1=0.266	rmd.Pancreas.3=0.253	gene.KRAS.monoall=0.132	sigs.ID1=0.049	mut_load.snv=0.043	rmd.Pancreas.3=0.15	rmd.HeadAndNeck_Other.1=0.027	sigs.SBS18=0.019	rmd.Urothelial.3=0.011	sv.DEL_[1e+05,1e+06)=0.009	rmd.Colorectal.3=0.023	gene.KRAS.monoall=0.023	sigs.SBS18=0.021	sigs.SBS6=0.015	sv.DEL_[1e+05,1e+06)=0.004
CV	HMF002241B	Breast	1	Breast	Pancreas	Lung_NonSmallCell	0.925	0.061	0.009	rmd.Breast.1=0.38	sigs.ID4=0.086	gender.gender=0.065	sigs.SBS2=0.053	chrom_arm.gain.16p=0.042	rmd.Pancreas.2=0.325	sigs.ID1=0.039	sigs.SBS10=0.008	gene.TP53.biall=0.008	mut_load.snv=0.005	sigs.SBS2=0.021	sigs.SBS29=0.017	sigs.SBS13=0.012	chrom_arm.gain.5p=0.012	sigs.SBS18=0.011
CV	HMF003045A	Pancreas	1	Pancreas	Gastroesophageal	Biliary	0.82	0.026	0.02	rmd.Pancreas.3=0.258	rmd.Pancreas.2=0.174	gene.KRAS.monoall=0.114	sigs.ID1=0.046	rmd.Pancreas.1=0.039	rmd.Pancreas.3=0.132	gene.TOP2A.amp=0.022	gene.ERBB2.amp=0.019	rmd.Biliary.1=0.013	sigs.SBS41=0.012	sigs.SBS10=0.032	sigs.ID1=0.021	sigs.SBS34=0.014	rmd.Pancreas.1=0.014	rmd.Pancreas.3=0.011
CV	HMF003412A	Ovarian	1	Ovarian	Colorectal	Biliary	1	0.011	0.006	rmd.Ovarian.3=0.282	rmd.Ovarian.1=0.143	sv.DUP_[1e+05,1e+06)=0.044	sigs.SBS35=0.043	sigs.SBS8=0.041	rmd.Colorectal.3=0.052	gene.TCF7L2.monoall=0.047	sigs.ID2=0.037	mut_load.indel=0.023	sigs.DBS5=0.015	rmd.Biliary.3=0.007	sv.DUP_[1e+04,1e+05)=0.004	sigs.SBS10=0.001	sigs.SBS34=0.001	chrom_arm.loss.16p=0.001
CV	HMF002481A	Breast	1	Breast	Cervix	HeadAndNeck_Other	1	0.002	0.001	rmd.Breast.1=0.336	gender.gender=0.059	sigs.ID4=0.052	gene.RSF1.amp=0.051	sigs.SBS2=0.049	sigs.DBS11=0.039	sigs.SBS2=0.03	sigs.SBS19=0.011	sigs.ID10=0.009	sigs.SBS14=0.008	gene.FGF3.amp=0.014	sigs.SBS2=0.009	sigs.SBS13=0.004	sigs.SBS18=0.001	sigs.ID1=0.001
CV	HMF003154A	Breast	1	Breast	Cervix	Urothelial	1	0.033	0.008	rmd.Breast.1=0.253	rmd.Breast.2=0.202	gene.ZNF703.amp=0.057	gender.gender=0.055	sigs.ID4=0.052	sigs.SBS13=0.049	sigs.SBS2=0.047	sigs.SBS35=0.022	sigs.DBS5=0.021	sigs.DBS11=0.013	sigs.SBS13=0.067	sigs.SBS2=0.047	sigs.SBS19=0.011	sigs.DBS11=0.004	genome.ploidy=0.003
CV	HMF002059A	Colorectal	1	Colorectal	Gastroesophageal	Urothelial	1	0.002	0.001	rmd.Colorectal.1=0.174	gene.APC.monoall=0.097	sigs.SBS93=0.074	sigs.ID14=0.061	rmd.Colorectal.3=0.054	sv.LINEs=0.043	sigs.SBS28=0.024	sv.DEL_[1e+05,1e+06)=0.012	rmd.Colorectal.1=0.011	mut_load.indel=0.01	sv.LINEs=0.009	gene.ARID1A.monoall=0.006	mut_load.snv=0.004	sv.DEL_[1e+05,1e+06)=0.004	rmd.HeadAndNeck_Other.2=0.003
CV	HMF003459A	Breast	1	Breast	Ovarian	Colorectal	0.966	0.081	0.003	rmd.Breast.1=0.309	gene.RSF1.amp=0.07	gender.gender=0.058	gene.FGF3.amp=0.028	gene.CCND1.amp=0.026	rmd.Ovarian.2=0.201	sigs.ID6=0.052	sigs.SBS88=0.023	gender.gender=0.02	chrom_arm.gain.10p=0.008	chrom_arm.gain.13q=0.033	sigs.SBS6=0.017	sv.LINEs=0.015	chrom_arm.gain.20q=0.006	rmd.Pancreas.3=0.004
CV	HMF001436A	Urothelial	34	Biliary	Pancreas	Lung_NonSmallCell	0.617	0.042	0.003	rmd.Biliary.3=0.385	rmd.Biliary.1=0.123	rmd.Biliary.2=0.032	rmd.Pancreas.3=0.027	gene.IDH1.monoall=0.019	rmd.Pancreas.3=0.064	sigs.ID1=0.059	rmd.Biliary.1=0.021	mut_load.snv=0.013	sigs.SBS7=0.011	sigs.SBS92=0.034	sigs.SBS29=0.012	sigs.SBS2=0.009	sigs.SBS18=0.006	genome.diploid_proportion=0.002
CV	HMF000675A	Lung_NonSmallCell	1	Lung_NonSmallCell	Lung_SmallCell	HeadAndNeck_Other	0.975	0.002	0.002	rmd.Lung_NonSmallCell.2=0.562	rmd.Lung_NonSmallCell.1=0.052	sigs.ID11=0.01	chrom_arm.gain.17q=0.006	sv.DEL_[1e+04,1e+05)=0.005	gene.RB1.biall=0.037	rmd.Ovarian.1=0.001	sigs.ID5=0.001	chrom_arm.loss.7p=0.001	rmd.CNS_Glioma.3=0.001	sigs.SBS20=0.003	sigs.DBS4=0.003	sigs.ID4=0.002	sigs.SBS6=0.002	sv.DEL_[1e+05,1e+06)=0.001
CV	HMF001800A	Uterus	1	Uterus	Ovarian	Colorectal	1	0.029	0.002	rmd.Uterus.1=0.522	gene.PIK3R1.monoall=0.074	rmd.Ovarian.1=0.026	rmd.Ovarian.3=0.019	sigs.DBS9=0.013	sigs.SBS31=0.04	gender.gender=0.02	sigs.SBS32=0.012	chrom_arm.gain.2q=0.008	chrom_arm.gain.2p=0.006	sigs.SBS6=0.013	sigs.SBS35=0.007	sigs.SBS10=0.002	sigs.SBS1=0.002	rmd.Kidney_Chromophobe.1=0.002
CV	HMF003296A	Breast	1	Breast	Colorectal	Lung_NonSmallCell	1	0.014	0.005	rmd.Breast.1=0.394	sigs.ID4=0.072	gene.PIK3CA.monoall=0.067	gender.gender=0.059	chrom_arm.gain.16p=0.052	rmd.Colorectal.3=0.155	sigs.SBS6=0.015	sigs.SBS1=0.006	sigs.DBS5=0.005	chrom_arm.gain.6p=0.004	sigs.SBS92=0.035	sigs.DBS5=0.011	chrom_arm.gain.21q=0.005	chrom_arm.gain.16p=0.004	chrom_arm.gain.6p=0.002
CV	HMF000428A	Kidney_ClearCell	2	Kidney_Papillary	Kidney_ClearCell	Gastroesophageal	0.543	0.452	0.001	sigs.SBS40=0.138	sigs.SBS22=0.099	sigs.ID5=0.08	sigs.DBS9=0.07	chrom_arm.gain.17p=0.053	rmd.Kidney_ClearCell.1=0.326	sigs.SBS40=0.221	sigs.ID5=0.178	sigs.DBS9=0.037	sigs.SBS22=0.033	mut_load.indel=0.01	chrom_arm.gain.2p=0.005	genome.diploid_proportion=0.004	chrom_arm.gain.20q=0.003	chrom_arm.gain.17q=0.002
CV	HMF003910A	Prostate	1	Prostate	Colorectal	Biliary	0.967	0.014	0.004	rmd.Prostate.1=0.36	gene.CHD1.deep_del=0.085	sigs.SBS21=0.06	gene.SPOP.monoall=0.049	sigs.SBS15=0.046	gene.APC.biall=0.106	sigs.ID2=0.034	rmd.Colorectal.2=0.029	mut_load.indel=0.024	gene.FBXW7.monoall=0.023	sigs.SBS26=0.004	sv.DUP_[300,1e+03)=0.002	sigs.ID1=0.002	sigs.SBS21=0.001	sigs.DBS5=0.001
CV	HMF002283A	Colorectal	1	Colorectal	NET_Gastrointestinal	Gastroesophageal	0.944	0.052	0.009	rmd.Colorectal.1=0.201	gene.APC.monoall=0.111	sigs.ID14=0.105	sigs.SBS18=0.045	sigs.ID2=0.038	rmd.NET_Gastrointestinal.1=0.142	chrom_arm.loss.6p=0.002	chrom_arm.loss.2p=0.002	chrom_arm.loss.2q=0.002	sigs.ID9=0.002	sigs.SBS28=0.059	sv.LINEs=0.048	rmd.Biliary.1=0.032	rmd.Colorectal.1=0.02	sigs.SBS41=0.015
CV	HMF001404A	Colorectal	1	Colorectal	Gastroesophageal	Biliary	1	0.002	0.001	rmd.Colorectal.1=0.197	sigs.ID14=0.127	sigs.SBS93=0.121	rmd.Colorectal.3=0.09	sigs.SBS18=0.041	sv.LINEs=0.047	rmd.Colorectal.1=0.019	rmd.Lung_NonSmallCell.1=0.015	sigs.SBS33=0.009	mut_load.indel=0.009	rmd.Pancreas.3=0.014	sigs.ID1=0.001	gender.gender=0.001	sigs.SBS17=0.001	chrom_arm.loss.20p=0
CV	HMF003997A	Breast	1	Breast	HeadAndNeck_SalivaryGland	Biliary	0.99	0.008	0.008	rmd.Breast.1=0.461	gene.CDH1.biall=0.137	gender.gender=0.049	sigs.ID8=0.014	sigs.ID6=0.013	sigs.SBS87=0.063	sigs.DBS4=0.034	sigs.SBS30=0.001	sigs.SBS16=0.001	sigs.SBS89=0	rmd.Pancreas.1=0.023	sigs.SBS12=0.013	sigs.SBS19=0.005	sigs.SBS21=0.001	sigs.SBS34=0.001
CV	HMF004127A	Breast	1	Breast	Colorectal	Pancreas	1	0.007	0.006	rmd.Breast.1=0.225	rmd.Breast.2=0.16	sigs.ID4=0.061	gene.PIK3CA.monoall=0.057	gender.gender=0.052	sv.LINEs=0.038	sigs.SBS18=0.037	rmd.Colorectal.2=0.033	sigs.SBS6=0.011	sigs.SBS1=0.009	sigs.SBS1=0.024	rmd.Pancreas.2=0.012	sigs.SBS2=0.01	sigs.DBS9=0.008	sigs.SBS34=0.006
CV	HMF001617A	Ovarian	1	Ovarian	Sarcoma_Other	Sarcoma_Osteo	1	0.01	0.006	rmd.Ovarian.3=0.298	rmd.Ovarian.2=0.228	sigs.SBS8=0.048	sv.DUP_[1e+05,1e+06)=0.038	gender.gender=0.027	sigs.SBS8=0.016	sigs.SBS89=0.015	sigs.DBS2=0.007	sigs.ID9=0.004	sigs.ID6=0.004	sigs.SBS8=0.014	sv.DUP_[1e+04,1e+05)=0.01	chrom_arm.gain.22q=0.007	mut_load.indel=0.004	sigs.SBS39=0.003
CV	HMF002916A	Prostate	1	Prostate	Colorectal	Sarcoma_Osteo	1	0.007	0.005	rmd.Prostate.1=0.331	gene.AR.amp=0.248	sv.DUP_[1e+06,1e+07)=0.063	sigs.SBS40=0.037	sigs.SBS15=0.03	sigs.SBS18=0.053	mut_load.snv=0.013	sv.LINEs=0.012	sigs.SBS15=0.006	sigs.SBS1=0.005	gene.TP53.deep_del=0.029	sigs.SBS14=0.01	sigs.SBS8=0.002	sigs.DBS3=0.002	sv.COMPLEX_[0,25)=0.001
CV	HMF001184B	Colorectal	1	Colorectal	Biliary	Sarcoma_Osteo	1	0.006	0.005	rmd.Colorectal.1=0.19	sigs.SBS93=0.127	sigs.ID14=0.113	gene.APC.biall=0.078	mut_load.indel=0.035	rmd.Biliary.2=0.006	sigs.SBS17=0.004	sigs.DBS5=0.003	sv.DUP_[1e+04,1e+05)=0.001	gender.gender=0	sigs.ID9=0.051	sigs.SBS17=0.02	sigs.SBS90=0.008	sigs.SBS8=0.004	sv.COMPLEX_[50,100)=0.002
CV	HMF001017A	Breast	1	Breast	Colorectal	NET_Gastrointestinal	0.959	0.014	0.006	rmd.Breast.1=0.383	gene.PIK3CA.monoall=0.08	sigs.SBS2=0.055	gender.gender=0.054	chrom_arm.gain.16p=0.033	rmd.Colorectal.3=0.193	chrom_arm.gain.13q=0.036	sigs.SBS17=0.03	sigs.SBS1=0.009	sigs.SBS6=0.006	sigs.SBS85=0.075	mut_load.dbs=0.042	mut_load.snv=0.021	sigs.ID11=0.014	mut_load.indel=0.013
CV	HMF002282A	Gastroesophageal	1	Gastroesophageal	Colorectal	Lung_NonSmallCell	1	0.022	0.003	rmd.Pancreas.3=0.184	sigs.SBS17=0.16	sigs.SBS28=0.088	sigs.ID2=0.087	sv.LINEs=0.049	rmd.Colorectal.1=0.344	chrom_arm.gain.13q=0.047	mut_load.indel=0.039	sigs.SBS6=0.023	sigs.SBS90=0.022	chrom_arm.gain.5p=0.011	sv.LINEs=0.009	chrom_arm.gain.11q=0.007	chrom_arm.gain.17q=0.004	sigs.ID13=0.004
CV	HMF000306A	Colorectal	1	Colorectal	Gastroesophageal	Ovarian	1	0.08	0.001	rmd.Colorectal.1=0.158	sigs.ID14=0.105	sigs.SBS93=0.101	gene.APC.monoall=0.096	rmd.Colorectal.3=0.058	sigs.SBS17=0.145	sigs.ID2=0.086	sv.DUP_[1e+04,1e+05)=0.045	sigs.SBS28=0.025	sv.DUP_[1e+03,1e+04)=0.014	sv.DUP_[1e+04,1e+05)=0.023	gender.gender=0.017	sv.DUP_[1e+03,1e+04)=0.017	genome.diploid_proportion=0.004	chrom_arm.gain.1q=0.001
CV	HMF002292A	Colorectal	1	Colorectal	Lung_NonSmallCell	Gastroesophageal	1	0.009	0.002	rmd.Colorectal.1=0.171	sigs.ID14=0.11	sigs.SBS93=0.11	gene.APC.biall=0.069	mut_load.indel=0.033	gene.EGFR.monoall=0.097	mut_load.dbs=0.014	chrom_arm.gain.11q=0.012	chrom_arm.gain.5p=0.011	chrom_arm.gain.17q=0.008	sigs.SBS17=0.119	sv.LINEs=0.044	chrom_arm.gain.20p=0.016	rmd.Colorectal.1=0.011	mut_load.indel=0.009
CV	HMF002738A	Pancreas	1	Pancreas	NET_Pancreas	Gastroesophageal	0.977	0.038	0.002	rmd.Pancreas.3=0.305	gene.KRAS.monoall=0.133	rmd.Pancreas.2=0.073	sigs.SBS1=0.063	sigs.ID1=0.052	mut_load.dbs=0.031	rmd.NET_Pancreas.1=0.024	chrom_arm.gain.18p=0.013	sigs.DBS4=0.004	genome.ploidy=0.004	rmd.Pancreas.3=0.114	rmd.Biliary.1=0.014	chrom_arm.gain.18p=0.005	sigs.DBS4=0.003	sigs.ID12=0.001
CV	HMF000637A	Breast	1	Breast	Lung_NonSmallCell	Urothelial	0.988	0.005	0.004	rmd.Breast.1=0.336	gene.ZNF703.amp=0.097	gender.gender=0.054	gene.FGFR1.amp=0.052	sigs.SBS2=0.044	sigs.SBS2=0.017	sigs.SBS13=0.012	chrom_arm.gain.11p=0.005	sigs.SBS22=0.004	sigs.SBS18=0.003	sigs.SBS13=0.065	sigs.SBS2=0.051	sigs.SBS17=0.007	sigs.DBS11=0.006	sigs.SBS19=0.005
CV	HMF000433A	Gastroesophageal	1	Gastroesophageal	NET_Lung	Pancreas	0.766	0.14	0.056	rmd.Pancreas.3=0.147	gene.FHIT.deep_del=0.131	sigs.SBS17=0.106	sigs.ID2=0.086	gene.DMD.deep_del=0.037	rmd.NET_Lung.1=0.159	chrom_arm.loss.20q=0.004	sigs.SBS86=0.004	sigs.SBS8=0.003	sigs.ID10=0.002	rmd.Pancreas.3=0.238	mut_load.snv=0.046	mut_load.dbs=0.04	gene.TP53.biall=0.005	sigs.SBS13=0.004
CV	HMF001490A	Colorectal	1	Colorectal	Gastroesophageal	HeadAndNeck_Other	0.966	0.002	0.001	rmd.Colorectal.1=0.266	sigs.ID14=0.154	gene.APC.monoall=0.128	sigs.SBS10=0.058	mut_load.indel=0.049	sigs.SBS28=0.081	rmd.Colorectal.1=0.036	sigs.SBS21=0.022	mut_load.snv=0.011	mut_load.indel=0.01	sigs.ID4=0.009	sv.LINEs=0.001	sv.DEL_[1e+04,1e+05)=0.001	rmd.Gastroesophageal.2=0.001	sigs.ID6=0
CV	HMF003698A	Skin_Melanoma	1	Skin_Melanoma	Lung_NonSmallCell	Urothelial	1	0.001	0.001	rmd.Skin_Melanoma.1=0.17	sigs.SBS7=0.148	sigs.DBS1=0.141	sigs.ID13=0.112	gene.BRAF.monoall=0.06	mut_load.dbs=0.025	mut_load.snv=0.015	chrom_arm.gain.7p=0.012	sigs.ID11=0.006	genome.diploid_proportion=0.001	gene.TERT.monoall=0.056	gene.KMT2D.monoall=0.008	mut_load.snv=0.008	chrom_arm.gain.3p=0.007	gene.CDKN2A.deep_del=0.001
CV	HMF002980B	Breast	1	Breast	NET_Pancreas	Lung_NonSmallCell	1	0.006	0.006	rmd.Breast.1=0.283	rmd.Breast.2=0.201	gene.CDH1.biall=0.061	gender.gender=0.05	gene.ZNF703.amp=0.045	chrom_arm.gain.4q=0.081	sigs.SBS30=0.013	chrom_arm.gain.19q=0.01	chrom_arm.gain.18q=0.009	chrom_arm.gain.18p=0.007	sigs.SBS29=0.017	chrom_arm.gain.11q=0.007	chrom_arm.gain.14q=0.006	sigs.SBS18=0.004	chrom_arm.gain.17q=0.004
CV	HMF002714A	Ovarian	1	Ovarian	Pancreas	Sarcoma_GIST	1	0.032	0.009	rmd.Ovarian.3=0.486	rmd.Ovarian.2=0.06	sigs.SBS8=0.056	gender.gender=0.027	chrom_arm.gain.3q=0.02	gene.KRAS.monoall=0.13	sigs.SBS34=0.027	mut_load.snv=0.022	sigs.SBS32=0.012	mut_load.dbs=0.011	sigs.SBS32=0.1	sigs.SBS8=0.034	sigs.DBS6=0.024	mut_load.indel=0.014	mut_load.snv=0.012
CV	HMF005226A	Pancreas	1	Pancreas	Gastroesophageal	Colorectal	0.831	0.017	0.01	rmd.Pancreas.3=0.319	rmd.Pancreas.2=0.087	sigs.SBS1=0.084	gene.KRAS.biall=0.049	mut_load.snv=0.04	rmd.Pancreas.3=0.158	gene.STS.deep_del=0.017	sv.sv_load=0.016	sv.DEL_[1e+05,1e+06)=0.016	sv.DEL_[1e+04,1e+05)=0.015	gene.MACROD2.deep_del=0.034	sigs.ID2=0.029	chrom_arm.gain.13q=0.017	sigs.SBS1=0.013	sigs.SBS6=0.011
CV	HMF000025A	Breast	1	Breast	Sarcoma_Other	Pancreas	1	0.007	0.005	rmd.Breast.1=0.268	gene.CDH1.biall=0.062	rmd.Breast.2=0.061	gender.gender=0.055	gene.PIK3CA.monoall=0.05	rmd.Sarcoma_Lipo.1=0.071	sigs.ID9=0.006	sigs.SBS3=0.005	sigs.SBS39=0.004	sigs.SBS12=0.004	gene.SMAD4.biall=0.032	sigs.DBS9=0.008	mut_load.dbs=0.005	sigs.ID2=0.004	sigs.SBS2=0.003
CV	HMF002915A	Breast	1	Breast	Cervix	Sarcoma_Osteo	1	0.032	0.007	rmd.Breast.1=0.221	rmd.Breast.2=0.166	sigs.ID4=0.059	gender.gender=0.052	sigs.SBS2=0.046	sigs.SBS2=0.078	sigs.SBS13=0.054	sigs.DBS11=0.039	sigs.SBS6=0.018	sigs.ID12=0.012	sigs.SBS2=0.01	sigs.SBS90=0.009	chrom_arm.gain.Xp=0.008	sigs.SBS37=0.005	chrom_arm.gain.6p=0.002
CV	HMF002859A	Cervix	1	Cervix	Liver	Lung_NonSmallCell	0.326	0.099	0.026	viral_ins.HPV=0.296	sigs.SBS13=0.047	sigs.SBS31=0.036	sigs.SBS2=0.032	sigs.SBS35=0.031	rmd.Liver.2=0.435	sigs.ID3=0.024	mut_load.dbs=0.008	chrom_arm.loss.7p=0.004	mut_load.snv=0.002	rmd.Lung_NonSmallCell.2=0.111	gene.STK11.biall=0.085	sigs.SBS29=0.034	mut_load.dbs=0.032	sigs.DBS5=0.024
CV	HMF001121A	Colorectal	1	Colorectal	Skin_Melanoma	Gastroesophageal	0.976	0.012	0.002	rmd.Colorectal.1=0.334	gene.APC.biall=0.119	sigs.ID14=0.112	sigs.SBS18=0.05	sv.LINEs=0.031	sigs.SBS38=0.103	sigs.ID14=0.009	sigs.ID10=0.007	sigs.ID3=0.002	sigs.DBS8=0.002	sv.LINEs=0.041	gene.KRAS.amp=0.024	rmd.Colorectal.1=0.023	sigs.DBS7=0.01	sigs.SBS18=0.007
CV	HMF004233A	Kidney_ClearCell	1	Kidney_ClearCell	Kidney_Papillary	Lung_NonSmallCell	0.49	0.055	0.009	rmd.Kidney_ClearCell.1=0.266	gene.VHL.biall=0.167	sigs.SBS40=0.166	sigs.ID5=0.138	gene.SETD2.biall=0.065	sigs.SBS40=0.125	sigs.ID5=0.097	sv.DUP_[0,300)=0.043	chrom_arm.gain.17p=0.039	chrom_arm.gain.17q=0.025	chrom_arm.gain.5p=0.038	sigs.SBS22=0.013	chrom_arm.gain.22q=0.012	sigs.SBS40=0.008	chrom_arm.gain.17q=0.006
CV	HMF005228A	Pancreas	1	Pancreas	Gastroesophageal	Biliary	0.833	0.037	0.011	rmd.Pancreas.3=0.287	rmd.Pancreas.2=0.243	sigs.ID1=0.059	gene.KRAS.biall=0.046	sigs.SBS34=0.029	rmd.Pancreas.3=0.14	chrom_arm.gain.10q=0.024	sigs.SBS7=0.012	chrom_arm.gain.15q=0.01	chrom_arm.gain.20q=0.009	sigs.SBS34=0.016	rmd.Pancreas.3=0.013	sigs.SBS2=0.006	sigs.DBS5=0.006	sigs.SBS12=0.005
CV	DO1002	Breast	1	Breast	Urothelial	Pancreas	1	0.009	0.003	rmd.Breast.1=0.342	gene.ZNF703.amp=0.091	gene.FGFR1.amp=0.062	gender.gender=0.057	sigs.SBS2=0.05	rmd.Urothelial.2=0.124	rmd.Urothelial.3=0.017	sigs.SBS13=0.005	sv.sv_load=0.005	sigs.DBS2=0.003	rmd.Pancreas.2=0.023	sigs.SBS2=0.003	sigs.SBS7=0.002	sigs.DBS9=0.002	genome.ploidy=0.002
CV	DO1018	Breast	1	Breast	Sarcoma_Other	Sarcoma_Osteo	0.973	0.019	0.01	rmd.Breast.1=0.314	gene.GATA3.monoall=0.08	sigs.ID4=0.075	gender.gender=0.059	sigs.SBS2=0.045	rmd.Sarcoma_Lipo.1=0.072	sigs.ID4=0.021	chrom_arm.gain.4p=0.008	chrom_arm.loss.8q=0.008	sigs.ID6=0.006	gene.TP53.deep_del=0.034	rmd.Sarcoma_Lipo.1=0.028	chrom_arm.gain.1p=0.023	sv.COMPLEX.largest_cluster=0.014	sigs.SBS41=0.007
CV	DO1020	Breast	6	Biliary	Ovarian	Skin_Carcinoma	0.29	0.055	0.033	rmd.Biliary.2=0.591	sigs.SBS13=0.006	sigs.SBS2=0.005	sigs.SBS26=0.003	sigs.SBS20=0.002	rmd.Ovarian.1=0.094	sigs.ID6=0.059	sigs.SBS8=0.05	sv.DUP_[1e+03,1e+04)=0.034	sigs.SBS39=0.032	rmd.Skin_Carcinoma.1=0.502	mut_load.snv=0.01	chrom_arm.gain.9p=0.009	chrom_arm.loss.19q=0.008	mut_load.dbs=0.004
CV	DO1076	Breast	1	Breast	Thyroid	Urothelial	0.963	0.02	0.017	rmd.Breast.2=0.249	sigs.SBS2=0.071	rmd.Breast.1=0.069	sigs.SBS13=0.067	gender.gender=0.052	sigs.ID9=0.061	sigs.ID11=0.014	mut_load.dbs=0.005	mut_load.snv=0.005	sigs.ID3=0.003	gene.TERT.monoall=0.124	sigs.SBS13=0.11	sigs.SBS2=0.083	sv.LINEs=0.017	sigs.DBS11=0.017
CV	DO10823	Prostate	1	Prostate	CNS_Medullo	Sarcoma_Osteo	0.95	0.006	0.003	rmd.Prostate.1=0.357	fusion.TMPRSS2_ERG=0.343	gene.TMPRSS2.deep_del=0.048	sigs.SBS21=0.041	gender.gender=0.02	sigs.ID12=0.047	mut_load.indel=0.037	sigs.SBS39=0.035	sigs.ID1=0.024	rmd.CNS_Glioma.2=0.02	sigs.SBS39=0.008	sigs.SBS33=0.007	sigs.SBS8=0.006	sigs.SBS30=0.005	sigs.ID9=0.004
CV	DO11776	CNS_Glioma	2	CNS_Medullo	CNS_Glioma	Biliary	0.256	0.036	0.006	rmd.CNS_Medullo.1=0.065	rmd.CNS_Glioma.2=0.064	sigs.ID12=0.051	rmd.NET_Lung.1=0.041	rmd.Gastroesophageal.2=0.024	rmd.CNS_Glioma.2=0.145	rmd.CNS_Glioma.3=0.045	sigs.ID4=0.032	sigs.ID12=0.023	gene.CDKN2A.deep_del=0.011	sigs.SBS40=0.003	sigs.SBS17=0.003	sigs.SBS13=0.002	sigs.SBS2=0.001	sigs.DBS5=0
CV	DO13510	CNS_Glioma	1	CNS_Glioma	Sarcoma_Other	Lung_NonSmallCell	1	0.002	0.001	rmd.CNS_Glioma.3=0.236	sigs.SBS1=0.151	gene.EGFR.amp=0.097	rmd.CNS_Glioma.1=0.092	gene.TERT.monoall=0.068	sigs.SBS12=0.019	sigs.ID8=0.013	rmd.CNS_Glioma.3=0.01	sigs.ID4=0.006	sigs.ID10=0.004	gene.EGFR.monoall=0.079	gene.EGFR.amp=0.005	sigs.SBS40=0.002	sigs.DBS6=0.002	sv.COMPLEX_[25,50)=0.001
CV	DO15870	HeadAndNeck_Other	5	Breast	Urothelial	Colorectal	0.667	0.118	0.006	rmd.Breast.2=0.227	sigs.SBS13=0.058	gene.PIK3CA.monoall=0.051	sigs.SBS2=0.049	rmd.Breast.1=0.04	rmd.Urothelial.2=0.273	sigs.SBS13=0.072	sigs.SBS2=0.061	gender.gender=0.025	mut_load.snv=0.016	gene.APC.monoall=0.117	mut_load.indel=0.021	sigs.DBS7=0.008	mut_load.snv=0.005	rmd.Urothelial.2=0.005
CV	DO17373	Kidney_ClearCell	1	Kidney_ClearCell	Colorectal	Breast	0.215	0.009	0.008	sigs.SBS40=0.285	sigs.SBS22=0.022	sigs.ID11=0.019	sigs.DBS9=0.012	sigs.ID8=0.007	rmd.Colorectal.3=0.094	sigs.SBS8=0.005	sigs.SBS15=0.004	sigs.ID2=0.003	sigs.SBS86=0.003	gender.gender=0.062	sigs.SBS13=0.041	sv.COMPLEX.largest_cluster=0.038	sigs.SBS2=0.029	sigs.DBS9=0.011
CV	DO18651	Kidney_ClearCell	1	Kidney_ClearCell	HeadAndNeck_SalivaryGland	Kidney_Papillary	0.935	0.002	0.002	rmd.Kidney_ClearCell.1=0.366	sigs.SBS40=0.25	gene.PBRM1.biall=0.13	sigs.SBS22=0.03	sigs.DBS9=0.028	genome.diploid_proportion=0.01	sigs.SBS42=0.004	sigs.SBS32=0.002	sigs.DBS9=0.001	sigs.SBS89=0	sigs.SBS40=0.099	sigs.DBS9=0.018	sigs.SBS44=0.006	genome.diploid_proportion=0.004	sigs.ID11=0.004
CV	DO18671	Kidney_ClearCell	1	Kidney_ClearCell	Kidney_Papillary	Lung_NonSmallCell	0.659	0.551	0.001	rmd.Kidney_ClearCell.1=0.278	sigs.SBS40=0.191	sigs.ID5=0.152	gene.PBRM1.biall=0.124	sigs.SBS22=0.035	sigs.SBS40=0.14	sigs.ID5=0.104	sigs.SBS22=0.085	sigs.DBS9=0.048	sigs.SBS28=0.033	mut_load.indel=0.006	sigs.SBS22=0.004	sigs.ID11=0.002	sv.DUP_[0,300)=0.001	sv.DEL_[1e+05,1e+06)=0.001
CV	DO18701	Kidney_ClearCell	1	Kidney_ClearCell	Kidney_Papillary	NET_Gastrointestinal	0.976	0.03	0	rmd.Kidney_ClearCell.1=0.241	sigs.SBS40=0.167	gene.VHL.biall=0.151	sigs.ID5=0.132	gene.PBRM1.biall=0.103	sigs.SBS40=0.141	sigs.ID5=0.025	rmd.Urothelial.2=0.015	chrom_arm.gain.12q=0.008	sigs.ID11=0.006	sigs.SBS22=0.033	mut_load.snv=0.02	sigs.SBS11=0.011	sigs.ID11=0.008	genome.ploidy=0.003
CV	DO20915	Kidney_Papillary	1	Kidney_Papillary	Kidney_ClearCell	Urothelial	1	0.144	0.018	sigs.SBS40=0.145	sigs.ID5=0.108	sigs.SBS22=0.1	chrom_arm.gain.17p=0.055	sigs.DBS9=0.051	sigs.SBS40=0.266	sigs.ID5=0.182	rmd.Kidney_Papillary.1=0.055	sigs.DBS9=0.041	sigs.SBS22=0.038	rmd.Urothelial.2=0.3	mut_load.dbs=0.003	gender.gender=0.002	sigs.SBS14=0.002	chrom_arm.gain.16q=0.002
CV	DO217788	Breast	1	Breast	CNS_Medullo	Liver	1	0.005	0.002	rmd.Breast.1=0.392	gene.CDH1.biall=0.106	sigs.ID4=0.063	gender.gender=0.057	sigs.SBS2=0.054	rmd.CNS_Glioma.2=0.045	rmd.NET_Lung.1=0.038	sigs.SBS33=0.013	sigs.ID1=0.013	chrom_arm.gain.17q=0.01	rmd.Liver.2=0.028	sigs.SBS24=0.022	sigs.SBS33=0.008	sigs.ID5=0.008	sigs.SBS16=0.007
CV	DO217908	Breast	1	Breast	Cervix	Biliary	0.964	0.007	0.006	rmd.Breast.1=0.249	gene.PIK3CA.monoall=0.087	sigs.ID4=0.071	gender.gender=0.061	sigs.SBS2=0.056	sigs.SBS2=0.065	sigs.SBS13=0.048	rmd.Urothelial.3=0.042	sigs.DBS11=0.032	gender.gender=0.006	sigs.SBS13=0.003	sigs.SBS20=0.002	sigs.SBS2=0.002	rmd.Biliary.2=0.001	sigs.SBS16=0.001
CV	DO218075	HeadAndNeck_Other	1	HeadAndNeck_Other	Lung_NonSmallCell	Liver	0.777	0.039	0.002	rmd.HeadAndNeck_Other.2=0.353	rmd.HeadAndNeck_Other.1=0.306	sv.LINEs=0.02	sigs.ID4=0.013	gene.FGF3.amp=0.013	rmd.Lung_NonSmallCell.1=0.179	sigs.ID11=0.007	sigs.SBS22=0.006	sigs.SBS18=0.005	sigs.SBS89=0.005	sigs.SBS16=0.05	sigs.ID5=0.008	mut_load.snv=0.007	mut_load.dbs=0.006	sigs.ID3=0.006
CV	DO218150	Breast	1	Breast	Pancreas	HeadAndNeck_Other	1	0.007	0.002	rmd.Breast.1=0.286	rmd.Breast.2=0.23	gender.gender=0.051	gene.RSF1.amp=0.047	gene.FGF3.amp=0.024	fusion.CHCHD7_PLAG1=0.032	rmd.Pancreas.2=0.006	sigs.DBS10=0.002	genome.ploidy=0.002	sigs.DBS7=0.001	gene.FGF3.amp=0.014	gene.CCND1.amp=0.011	sigs.SBS39=0.007	sigs.SBS22=0.004	sv.DEL_[1e+03,1e+04)=0.002
CV	DO218173	Breast	1	Breast	NET_Lung	Lung_NonSmallCell	0.942	0.044	0.009	rmd.Breast.1=0.232	rmd.Breast.2=0.186	sigs.SBS2=0.064	gene.GATA3.monoall=0.054	gender.gender=0.053	sigs.ID9=0.067	mut_load.indel=0.059	mut_load.snv=0.018	genome.diploid_proportion=0.003	sigs.SBS89=0.002	rmd.Lung_NonSmallCell.2=0.023	mut_load.snv=0.017	sv.sv_load=0.015	sigs.SBS2=0.012	sigs.SBS13=0.011
CV	DO218347	Breast	1	Breast	Liver	Pancreas	0.913	0.019	0.007	rmd.Breast.1=0.387	gene.PIK3CA.monoall=0.077	sigs.ID4=0.07	gender.gender=0.059	sigs.SBS2=0.045	rmd.Liver.2=0.353	sigs.SBS92=0.021	sigs.SBS24=0.015	sigs.SBS33=0.013	sigs.DBS4=0.009	rmd.Pancreas.2=0.059	sigs.SBS1=0.042	sigs.SBS34=0.019	sigs.SBS2=0.007	sigs.SBS5=0.003
CV	DO218443	Gastroesophageal	1	Gastroesophageal	Colorectal	Biliary	0.74	0.129	0.02	sigs.SBS17=0.185	rmd.Pancreas.3=0.181	sigs.ID2=0.074	rmd.Colorectal.1=0.048	rmd.HeadAndNeck_Other.1=0.037	rmd.Colorectal.1=0.244	sigs.ID14=0.16	sigs.SBS93=0.13	sigs.ID2=0.022	mut_load.snv=0.018	rmd.Biliary.1=0.145	rmd.Pancreas.3=0.017	chrom_arm.loss.20q=0	chrom_arm.loss.20p=0	chrom_arm.loss.16p=0
CV	DO218560	Breast	1	Breast	Uterus	Sarcoma_Osteo	0.944	0.02	0.003	rmd.Breast.1=0.416	sigs.ID4=0.081	gender.gender=0.066	sigs.SBS2=0.053	sigs.SBS13=0.05	rmd.Uterus.1=0.154	sigs.SBS87=0.006	sigs.ID7=0.003	chrom_arm.loss.7p=0.003	rmd.Ovarian.1=0.002	sigs.SBS41=0.007	sigs.SBS32=0.004	sigs.SBS12=0.003	sigs.SBS13=0.002	mut_load.indel=0.002
CV	DO218573	Breast	1	Breast	Colorectal	Ovarian	0.987	0.018	0.002	rmd.Breast.1=0.271	gene.ZNF703.amp=0.091	sigs.ID4=0.062	gender.gender=0.053	gene.FGFR1.amp=0.049	rmd.Colorectal.1=0.174	rmd.Pancreas.3=0.007	sigs.SBS1=0.005	sv.DUP_[1e+04,1e+05)=0.003	sigs.ID12=0.003	rmd.Ovarian.2=0.024	gender.gender=0.02	sigs.SBS87=0.011	sigs.ID9=0.01	sigs.SBS5=0.006
CV	DO218728	Gastroesophageal	2	Colorectal	Gastroesophageal	Pancreas	0.847	0.178	0.03	rmd.Colorectal.1=0.314	gene.APC.monoall=0.142	chrom_arm.gain.13q=0.059	sigs.SBS18=0.05	sigs.SBS17=0.04	rmd.Pancreas.3=0.179	sigs.ID2=0.066	rmd.Colorectal.1=0.045	sigs.SBS18=0.022	sigs.SBS17=0.016	sigs.SBS1=0.062	rmd.Pancreas.3=0.054	sigs.ID1=0.044	sigs.SBS10=0.025	mut_load.snv=0.013
CV	DO220221	Sarcoma_Leiomyo	9	Sarcoma_GIST	Sarcoma_Other	HeadAndNeck_SalivaryGland	0.962	0.04	0.008	rmd.Sarcoma_GIST.1=0.35	gene.KIT.monoall=0.181	sigs.SBS32=0.088	sigs.SBS89=0.078	sigs.SBS16=0.024	sigs.SBS12=0.029	rmd.Sarcoma_GIST.1=0.02	sigs.SBS32=0.015	sigs.SBS39=0.011	rmd.CNS_Glioma.3=0.008	sigs.SBS30=0.038	sigs.SBS32=0.009	sigs.SBS31=0.004	sigs.SBS16=0.003	sigs.DBS9=0.001
CV	DO220340	Kidney_Chromophobe	1	Kidney_Chromophobe	Myeloid	NET_Pancreas	1	0.005	0.003	rmd.Kidney_Chromophobe.1=0.426	genome.ploidy=0.09	sigs.SBS40=0.069	sigs.ID11=0.061	mut_load.snv=0.036	sigs.ID11=0.106	mut_load.snv=0.03	sigs.ID9=0.012	mut_load.dbs=0.009	sigs.SBS1=0.007	mut_load.indel=0.043	mut_load.snv=0.025	genome.ploidy=0.024	mut_load.dbs=0.015	sigs.ID11=0.009
CV	DO220363	Kidney_Chromophobe	9	CNS_Medullo	Sarcoma_Other	Kidney_ClearCell	0.23	0.039	0.037	rmd.CNS_Medullo.1=0.229	mut_load.snv=0.067	mut_load.indel=0.037	sigs.SBS91=0.019	sigs.SBS33=0.019	sigs.ID4=0.012	sigs.SBS89=0.012	mut_load.indel=0.008	sigs.ID9=0.006	sigs.SBS39=0.004	rmd.Kidney_ClearCell.1=0.289	sigs.ID11=0.011	sigs.ID8=0.007	rmd.HeadAndNeck_Other.2=0.006	mut_load.snv=0.004
CV	DO220823	Breast	1	Breast	HeadAndNeck_SalivaryGland	Pancreas	0.987	0.009	0.007	rmd.Breast.2=0.323	rmd.Breast.1=0.077	gender.gender=0.065	sigs.SBS13=0.064	sigs.SBS2=0.048	rmd.HeadAndNeck_SalivaryGland.1=0.024	sigs.ID8=0.01	genome.diploid_proportion=0.006	sigs.SBS32=0.004	mut_load.snv=0.004	gene.CDKN2A.biall=0.029	sigs.DBS9=0.005	sigs.SBS13=0.003	sigs.SBS2=0.003	sigs.SBS41=0.002
CV	DO220892	Skin_Melanoma	1	Skin_Melanoma	Lung_NonSmallCell	NET_Pancreas	1	0.004	0.002	rmd.Skin_Melanoma.1=0.211	sigs.SBS7=0.187	sigs.DBS1=0.18	sigs.ID13=0.139	gene.BRAF.monoall=0.059	sv.sv_load=0.003	sv.COMPLEX.largest_cluster=0.003	chrom_arm.gain.21q=0.002	sigs.ID13=0.002	sv.COMPLEX_[25,50)=0.001	mut_load.indel=0.03	rmd.NET_Gastrointestinal.1=0.017	chrom_arm.gain.7q=0.002	chrom_arm.gain.7p=0.002	chrom_arm.loss.1q=0.001
CV	DO220897	Skin_Melanoma	1	Skin_Melanoma	Lung_NonSmallCell	Thyroid	1	0.004	0.002	rmd.Skin_Melanoma.1=0.23	sigs.SBS7=0.18	sigs.DBS1=0.177	sigs.ID13=0.155	mut_load.dbs=0.046	mut_load.dbs=0.036	mut_load.snv=0.017	sv.sv_load=0.006	chrom_arm.gain.1q=0.002	sv.DEL_[1e+04,1e+05)=0.002	mut_load.indel=0.008	sigs.SBS38=0.003	mut_load.dbs=0.002	genome.ploidy=0.002	sigs.ID8=0.001
CV	DO220907	Skin_Melanoma	1	Skin_Melanoma	Lung_NonSmallCell	HeadAndNeck_Other	1	0.002	0.001	rmd.Skin_Melanoma.1=0.185	sigs.SBS7=0.137	sigs.DBS1=0.131	sigs.ID13=0.101	gene.BRAF.monoall=0.05	mut_load.dbs=0.036	mut_load.snv=0.015	sv.sv_load=0.001	genome.diploid_proportion=0.001	sv.LINEs=0.001	sigs.ID4=0.002	sigs.SBS38=0.001	sigs.SBS19=0	sigs.ID6=0	chrom_arm.loss.1q=0
CV	DO220913	Skin_Melanoma	1	Skin_Melanoma	Lung_NonSmallCell	Urothelial	1	0.001	0.001	rmd.Skin_Melanoma.1=0.165	sigs.SBS7=0.132	sigs.DBS1=0.13	sigs.ID13=0.109	gene.BRAF.monoall=0.05	mut_load.dbs=0.037	mut_load.snv=0.018	genome.ploidy=0.003	genome.diploid_proportion=0.001	chrom_arm.gain.1q=0.001	gene.TERT.monoall=0.057	gene.ARID1A.monoall=0.01	mut_load.snv=0.008	genome.ploidy=0.002	sv.sv_load=0.001
CV	DO222305	Lymphoid	1	Lymphoid	Colorectal	Sarcoma_Osteo	0.981	0.007	0.003	rmd.Lymphoid.1=0.444	sigs.ID2=0.043	sigs.DBS7=0.033	gene.SOCS1.biall=0.032	sigs.SBS9=0.029	mut_load.indel=0.035	sigs.ID2=0.035	sigs.SBS6=0.02	mut_load.snv=0.014	sigs.ID1=0.008	sigs.SBS30=0.006	chrom_arm.gain.21q=0.005	sigs.SBS33=0.002	mut_load.indel=0	sigs.SBS37=0
CV	DO22932	Liver	1	Liver	Lung_NonSmallCell	Lung_SmallCell	1	0.003	0.001	rmd.Liver.1=0.312	rmd.Liver.2=0.243	sigs.SBS12=0.07	sigs.SBS22=0.056	sigs.SBS92=0.051	sigs.DBS2=0.061	sigs.SBS92=0.031	sigs.ID3=0.02	genome.diploid_proportion=0.003	genome.ploidy=0.002	sigs.ID3=0.006	sigs.SBS40=0.004	sigs.DBS2=0.003	sigs.ID18=0.002	sigs.SBS33=0.001
CV	DO23516	Liver	1	Liver	Biliary	Lung_NonSmallCell	0.976	0.011	0.007	rmd.Liver.1=0.313	rmd.Liver.2=0.24	sigs.SBS12=0.193	sigs.SBS22=0.048	sigs.ID3=0.042	sigs.SBS26=0.021	sigs.SBS16=0.012	sigs.SBS12=0.01	sigs.DBS5=0.008	sigs.SBS20=0.004	mut_load.dbs=0.038	sigs.DBS5=0.024	sigs.SBS26=0.012	sigs.ID11=0.007	mut_load.snv=0.006
CV	DO23517	Liver	1	Liver	Biliary	Lung_NonSmallCell	0.984	0.016	0.001	rmd.Liver.1=0.289	rmd.Liver.2=0.238	sigs.SBS12=0.173	sigs.SBS16=0.054	sigs.ID3=0.029	sigs.SBS12=0.022	sigs.SBS16=0.012	sigs.SBS19=0.009	sigs.DBS5=0.007	sigs.SBS34=0.005	sigs.SBS18=0.003	sigs.ID11=0.002	sigs.SBS40=0.001	sv.sv_load=0.001	sigs.SBS22=0
CV	DO23541	Liver	1	Liver	NET_Pancreas	Lung_NonSmallCell	0.982	0.007	0.003	rmd.Liver.1=0.334	sigs.SBS12=0.209	rmd.Liver.2=0.074	sigs.SBS92=0.066	sigs.SBS16=0.05	rmd.NET_Pancreas.1=0.023	chrom_arm.gain.19q=0.011	sigs.SBS16=0.008	sigs.ID11=0.008	sigs.SBS12=0.006	sigs.SBS92=0.042	mut_load.dbs=0.021	sigs.SBS18=0.008	chrom_arm.gain.17q=0.003	sigs.DBS5=0.003
CV	DO25068	Lung_NonSmallCell	1	Lung_NonSmallCell	Breast	CNS_Medullo	0.152	0.038	0.009	fusion.EML4_ALK=0.251	chrom_arm.gain.11q=0.005	chrom_arm.gain.17q=0.003	sigs.SBS39=0.003	sigs.ID11=0.003	rmd.Breast.2=0.179	gender.gender=0.052	chrom_arm.gain.1q=0.025	chrom_arm.gain.16p=0.021	mut_load.dbs=0.011	rmd.CNS_Glioma.2=0.064	sigs.ID12=0.044	rmd.Gastroesophageal.2=0.024	chrom_arm.gain.17q=0.019	sigs.SBS33=0.011
CV	DO26553	Lung_NonSmallCell	1	Lung_NonSmallCell	Lung_SmallCell	Cervix	0.811	0.069	0.036	sigs.SBS4=0.186	rmd.Lung_NonSmallCell.1=0.18	sigs.ID3=0.126	sigs.DBS2=0.095	mut_load.dbs=0.049	sigs.SBS92=0.091	sigs.ID3=0.05	rmd.Cervix.1=0.028	sigs.SBS18=0.021	sigs.SBS4=0.02	rmd.Cervix.1=0.135	rmd.Urothelial.3=0.036	rmd.HeadAndNeck_Other.1=0.022	gender.gender=0.005	sv.DEL_[300,1e+03)=0.005
CV	DO26596	Lung_NonSmallCell	1	Lung_NonSmallCell	Lung_SmallCell	Colorectal	0.966	0.027	0.009	sigs.SBS4=0.181	rmd.Lung_NonSmallCell.1=0.181	sigs.ID3=0.118	sigs.DBS2=0.072	mut_load.dbs=0.051	sigs.SBS92=0.085	sigs.ID3=0.042	rmd.Lung_NonSmallCell.1=0.038	sigs.SBS4=0.022	sigs.SBS91=0.021	gene.APC.biall=0.119	mut_load.indel=0.027	sv.LINEs=0.015	mut_load.snv=0.01	sigs.SBS90=0.008
CV	DO27484	Lung_NonSmallCell	1	Lung_NonSmallCell	HeadAndNeck_Other	Lung_SmallCell	0.961	0.047	0.016	sigs.SBS4=0.183	rmd.Lung_NonSmallCell.1=0.175	sigs.ID3=0.13	sigs.DBS2=0.083	mut_load.dbs=0.049	rmd.HeadAndNeck_Other.1=0.205	sv.LINEs=0.014	gene.FGF3.amp=0.014	gene.CCND1.amp=0.01	rmd.Urothelial.1=0.004	sigs.SBS92=0.094	sigs.ID3=0.046	sigs.ID18=0.035	sigs.SBS4=0.026	rmd.Lung_NonSmallCell.1=0.012
CV	DO27835	Lymphoid	1	Lymphoid	HeadAndNeck_Other	Colorectal	1	0.001	0.001	rmd.Lymphoid.1=0.26	sigs.SBS9=0.216	gene.TNFRSF14.biall=0.071	sigs.ID2=0.065	sigs.DBS7=0.059	sigs.SBS22=0.003	sigs.SBS6=0.001	sigs.DBS4=0	sigs.ID1=0	chrom_arm.loss.1q=0	sigs.ID2=0.032	sigs.SBS6=0.009	sigs.SBS41=0.009	sigs.ID1=0.003	chrom_arm.gain.2q=0.002
CV	DO27841	Lymphoid	1	Lymphoid	NET_Gastrointestinal	CNS_Medullo	1	0.003	0.002	rmd.Lymphoid.1=0.231	sigs.SBS9=0.195	gene.IGLL5.deep_del=0.124	sigs.ID2=0.064	sigs.DBS7=0.055	sigs.SBS22=0.048	genome.diploid_proportion=0.03	sigs.SBS86=0.028	sigs.SBS85=0.024	sigs.SBS8=0.015	sigs.DBS7=0.08	rmd.CNS_Glioma.2=0.046	sigs.ID12=0.022	sigs.SBS10=0.015	sigs.SBS84=0.014
CV	DO27845	Lymphoid	1	Lymphoid	NET_Gastrointestinal	Colorectal	0.975	0.03	0.001	rmd.Lymphoid.1=0.301	sigs.SBS9=0.23	sigs.DBS7=0.071	sigs.ID2=0.061	genome.diploid_proportion=0.034	sigs.SBS85=0.065	sigs.SBS22=0.05	sigs.SBS5=0.043	mut_load.indel=0.027	genome.diploid_proportion=0.024	sigs.ID14=0.042	sigs.ID2=0.031	sigs.SBS90=0.007	rmd.Pancreas.3=0.001	sigs.DBS7=0.001
CV	DO30220	Ovarian	1	Ovarian	Lung_NonSmallCell	NET_Pancreas	1	0.004	0.002	rmd.Ovarian.2=0.19	rmd.Ovarian.1=0.146	rmd.Ovarian.3=0.146	sigs.ID6=0.055	sigs.SBS8=0.038	sv.DUP_[1e+04,1e+05)=0.013	sv.DUP_[1e+06,1e+07)=0.003	sv.LINEs=0.002	sv.DEL_[1e+04,1e+05)=0.001	sv.DUP_[1e+05,1e+06)=0.001	sigs.SBS8=0.009	sigs.ID8=0.006	sigs.ID4=0.003	sigs.SBS89=0.002	genome.ploidy=0.002
CV	DO32980	Pancreas	1	Pancreas	Sarcoma_Other	Colorectal	0.445	0.05	0.019	gene.KRAS.monoall=0.15	rmd.Pancreas.2=0.055	sigs.DBS9=0.03	mut_load.snv=0.023	gene.CDKN2A.deep_del=0.014	rmd.Sarcoma_Osteo.1=0.056	sigs.DBS2=0.009	sigs.ID10=0.009	sigs.SBS85=0.005	sigs.ID4=0.005	sigs.SBS93=0.082	sigs.ID14=0.064	gene.KRAS.monoall=0.023	sigs.SBS17=0.021	sigs.SBS90=0.014
CV	DO35082	Pancreas	1	Pancreas	Gastroesophageal	Colorectal	0.799	0.088	0.012	rmd.Pancreas.3=0.32	gene.KRAS.monoall=0.196	sigs.SBS40=0.025	sigs.ID2=0.024	gene.CDKN2A.deep_del=0.02	rmd.Pancreas.3=0.135	sigs.SBS17=0.043	mut_load.snv=0.011	sigs.SBS25=0.009	chrom_arm.gain.13q=0.008	chrom_arm.gain.13q=0.053	sigs.SBS17=0.036	sigs.ID2=0.028	gene.KRAS.monoall=0.025	mut_load.snv=0.014
CV	DO35545	CNS_Medullo	1	CNS_Medullo	Skin_Melanoma	HeadAndNeck_Other	0.616	0.017	0.017	sigs.ID1=0.074	rmd.CNS_Glioma.2=0.069	sigs.DBS7=0.045	mut_load.indel=0.045	sigs.SBS39=0.035	sigs.SBS7=0.084	sigs.ID10=0.012	chrom_arm.gain.8p=0.007	sigs.ID11=0.003	sigs.ID12=0.001	rmd.HeadAndNeck_Other.2=0.042	sigs.SBS39=0.013	sigs.SBS22=0.011	rmd.Gastroesophageal.2=0.006	sigs.SBS19=0.003
CV	DO35553	CNS_Medullo	1	CNS_Medullo	NET_Lung	NET_Gastrointestinal	1	0.117	0.011	rmd.CNS_Medullo.1=0.34	sigs.ID1=0.174	mut_load.snv=0.091	rmd.NET_Lung.1=0.036	sigs.SBS39=0.026	rmd.NET_Lung.1=0.157	sigs.SBS8=0.008	genome.diploid_proportion=0.005	mut_load.snv=0.002	sigs.ID10=0.002	rmd.NET_Gastrointestinal.1=0.042	mut_load.snv=0.035	genome.diploid_proportion=0.029	sigs.SBS86=0.023	mut_load.dbs=0.023
CV	DO35733	CNS_Medullo	1	CNS_Medullo	Lung_NonSmallCell	Colorectal	1	0.002	0.001	rmd.CNS_Medullo.1=0.332	sigs.ID1=0.151	mut_load.snv=0.111	sigs.SBS39=0.05	rmd.CNS_Glioma.2=0.048	sigs.SBS29=0.015	chrom_arm.gain.17q=0.005	sigs.SBS18=0.002	sigs.SBS26=0.002	sv.sv_load=0.001	sigs.DBS8=0.01	sigs.SBS1=0.005	sigs.ID1=0.005	sigs.SBS36=0.003	sigs.SBS15=0.003
CV	DO35753	CNS_Medullo	1	CNS_Medullo	Sarcoma_Other	NET_Pancreas	1	0.008	0.007	rmd.CNS_Medullo.1=0.35	sigs.ID1=0.097	mut_load.snv=0.077	rmd.CNS_Glioma.2=0.05	sigs.ID12=0.04	rmd.CNS_Glioma.3=0.016	sigs.SBS37=0.014	mut_load.indel=0.012	sigs.SBS39=0.011	sigs.SBS44=0.01	mut_load.snv=0.034	chrom_arm.gain.18q=0.021	mut_load.indel=0.02	sigs.ID9=0.008	sigs.ID10=0.004
CV	DO35763	CNS_Medullo	1	CNS_Medullo	Sarcoma_Other	Sarcoma_Osteo	1	0.022	0.009	rmd.CNS_Medullo.1=0.4	mut_load.snv=0.102	sigs.ID1=0.055	sigs.SBS39=0.049	mut_load.indel=0.043	rmd.CNS_Glioma.3=0.025	sigs.SBS39=0.014	sigs.SBS44=0.013	mut_load.indel=0.011	sigs.SBS8=0.008	sigs.ID9=0.053	sigs.SBS44=0.026	sigs.SBS39=0.012	sigs.SBS8=0.008	mut_load.snv=0.008
CV	DO35907	CNS_PiloAstro	1	CNS_PiloAstro	Myeloid	Kidney_Papillary	0.914	0.27	0.009	fusion.KIAA1549_BRAF=0.241	mut_load.indel=0.142	mut_load.snv=0.095	genome.diploid_proportion=0.065	sigs.ID12=0.058	rmd.Myeloid.1=0.226	mut_load.indel=0.087	mut_load.snv=0.045	genome.diploid_proportion=0.031	sigs.SBS38=0.017	rmd.Kidney_Papillary.1=0.061	sigs.SBS28=0.014	sigs.ID8=0.01	sigs.ID9=0.001	chrom_arm.gain.7q=0
CV	DO35931	CNS_PiloAstro	1	CNS_PiloAstro	CNS_Medullo	Colorectal	0.773	0.252	0.007	fusion.KIAA1549_BRAF=0.319	genome.diploid_proportion=0.051	sigs.ID12=0.047	mut_load.indel=0.038	sigs.SBS91=0.024	rmd.CNS_Medullo.1=0.318	mut_load.snv=0.098	rmd.CNS_Glioma.2=0.051	sigs.ID12=0.044	mut_load.indel=0.04	sigs.ID14=0.167	sigs.SBS10=0.018	sigs.SBS6=0.012	sigs.SBS1=0.002	sv.sv_load=0.002
CV	DO35934	CNS_PiloAstro	1	CNS_PiloAstro	NET_Pancreas	Skin_Melanoma	1	0.051	0.012	fusion.KIAA1549_BRAF=0.239	rmd.CNS_PiloAstro.1=0.142	mut_load.indel=0.123	mut_load.snv=0.091	genome.diploid_proportion=0.065	rmd.NET_Pancreas.1=0.123	mut_load.indel=0.063	sigs.SBS33=0.035	mut_load.snv=0.03	mut_load.dbs=0.021	sigs.SBS38=0.216	sigs.SBS7=0.021	sigs.ID11=0.003	chrom_arm.loss.10p=0.002	sigs.ID3=0.001
CV	DO36283	Prostate	1	Prostate	Sarcoma_Other	NET_Gastrointestinal	0.968	0.009	0.003	rmd.Prostate.1=0.295	fusion.TMPRSS2_ERG=0.27	gene.PTEN.deep_del=0.093	sigs.SBS21=0.042	sigs.SBS15=0.03	rmd.Sarcoma_Lipo.1=0.062	sigs.ID4=0.021	sigs.SBS89=0.005	sigs.SBS37=0.003	sigs.SBS44=0.002	genome.diploid_proportion=0.037	sigs.SBS86=0.033	sigs.SBS16=0.018	mut_load.snv=0.015	sigs.ID11=0.012
CV	DO36822	Colorectal	1	Colorectal	HeadAndNeck_SalivaryGland	Pancreas	0.964	0.008	0.007	sigs.ID14=0.14	sigs.SBS93=0.115	gene.APC.monoall=0.089	rmd.Colorectal.1=0.082	rmd.Colorectal.3=0.065	sigs.SBS88=0.011	genome.diploid_proportion=0.005	sigs.SBS89=0.003	sigs.DBS9=0.003	chrom_arm.loss.5q=0	gene.KRAS.monoall=0.123	sigs.DBS9=0.023	sigs.SBS41=0.013	sigs.SBS40=0.006	sigs.SBS32=0.005
CV	DO37259	Colorectal	1	Colorectal	Pancreas	Gastroesophageal	1	0.007	0.002	rmd.Colorectal.1=0.206	sigs.ID14=0.126	sigs.SBS93=0.089	gene.APC.biall=0.081	rmd.Colorectal.3=0.045	gene.KRAS.monoall=0.121	sigs.SBS1=0.038	sigs.SBS10=0.015	sigs.ID1=0.014	gene.TP53.biall=0.009	rmd.Colorectal.1=0.026	sv.DEL_[1e+05,1e+06)=0.01	mut_load.indel=0.007	sigs.DBS7=0.007	sigs.ID14=0.006
CV	DO37599	Skin_Melanoma	1	Skin_Melanoma	Sarcoma_Osteo	Lung_NonSmallCell	1	0.002	0.001	rmd.Skin_Melanoma.1=0.21	sigs.DBS1=0.185	sigs.SBS7=0.178	sigs.ID13=0.139	sigs.SBS38=0.037	mut_load.indel=0.002	sv.COMPLEX.largest_cluster=0.001	sigs.SBS37=0	chrom_arm.gain.6p=0	chrom_arm.gain.4q=0	mut_load.dbs=0.027	mut_load.snv=0.015	chrom_arm.gain.17q=0.003	sigs.ID11=0.001	sv.DUP_[1e+05,1e+06)=0.001
CV	DO37659	Skin_Melanoma	1	Skin_Melanoma	Sarcoma_Osteo	Lung_NonSmallCell	1	0.003	0.002	rmd.Skin_Melanoma.1=0.188	sigs.SBS7=0.163	sigs.DBS1=0.142	sigs.ID13=0.125	mut_load.dbs=0.048	chrom_arm.gain.4p=0.017	chrom_arm.gain.4q=0.009	chrom_arm.gain.1p=0.006	chrom_arm.gain.22q=0.005	chrom_arm.gain.6p=0.004	mut_load.dbs=0.039	mut_load.snv=0.018	chrom_arm.gain.5p=0.01	chrom_arm.gain.17q=0.005	chrom_arm.gain.4p=0.002
CV	DO37703	Skin_Melanoma	1	Skin_Melanoma	Lung_NonSmallCell	Colorectal	1	0.005	0.001	rmd.Skin_Melanoma.1=0.214	sigs.DBS1=0.165	sigs.SBS7=0.164	sigs.ID13=0.142	gene.NRAS.monoall=0.048	mut_load.dbs=0.039	mut_load.snv=0.016	sigs.ID11=0.005	chrom_arm.gain.14q=0.004	sv.sv_load=0.003	mut_load.snv=0.011	sigs.SBS10=0.01	sv.DEL_[0,300)=0.001	chrom_arm.gain.9q=0.001	sigs.SBS86=0.001
CV	DO39084	Thyroid	1	Thyroid	CNS_PiloAstro	NET_Gastrointestinal	0.774	0.029	0.004	rmd.Thyroid.1=0.488	genome.diploid_proportion=0.14	sigs.SBS30=0.081	sigs.ID8=0.022	sigs.ID4=0.021	mut_load.indel=0.143	mut_load.snv=0.117	genome.diploid_proportion=0.064	sigs.ID12=0.043	sigs.DBS9=0.009	sigs.SBS22=0.075	mut_load.indel=0.063	mut_load.dbs=0.042	genome.diploid_proportion=0.03	sigs.SBS8=0.024
CV	DO40484	Thyroid	2	CNS_Medullo	Thyroid	Kidney_Papillary	0.246	0.043	0.034	sigs.SBS39=0.149	mut_load.indel=0.034	sigs.ID12=0.03	rmd.Kidney_Papillary.1=0.02	mut_load.dbs=0.015	sigs.ID12=0.021	mut_load.indel=0.016	genome.diploid_proportion=0.007	mut_load.snv=0.007	sigs.ID4=0.005	rmd.Kidney_Papillary.1=0.043	sigs.SBS28=0.012	sv.DUP_[0,300)=0.003	sigs.SBS39=0.003	mut_load.snv=0.001
CV	DO45055	Liver	1	Liver	Pancreas	NET_Gastrointestinal	0.967	0.007	0.005	rmd.Liver.1=0.329	rmd.Liver.2=0.309	viral_ins.HBV=0.103	sigs.SBS92=0.051	sigs.DBS2=0.032	sigs.ID1=0.046	sigs.SBS5=0.033	sigs.SBS8=0.006	sigs.DBS10=0.002	mut_load.snv=0.002	sigs.SBS5=0.127	sigs.SBS8=0.019	sigs.SBS42=0.009	chrom_arm.gain.4p=0.004	sigs.SBS22=0.003
CV	DO45064	Liver	1	Liver	Biliary	Lung_NonSmallCell	0.982	0.011	0.002	rmd.Liver.1=0.246	rmd.Liver.2=0.182	sigs.SBS12=0.145	sigs.SBS92=0.049	sigs.SBS22=0.046	rmd.Biliary.1=0.02	sigs.SBS12=0.014	sigs.SBS16=0.003	sigs.SBS13=0.001	sigs.ID1=0.001	sigs.SBS92=0.037	sigs.DBS2=0.013	chrom_arm.gain.17q=0.005	chrom_arm.gain.11q=0.004	chrom_arm.gain.2q=0.003
CV	DO45117	Liver	1	Liver	Biliary	Colorectal	0.976	0.012	0.007	rmd.Liver.1=0.309	rmd.Liver.2=0.242	sigs.SBS12=0.171	sigs.SBS92=0.059	sigs.SBS24=0.031	gene.ARID1A.deep_del=0.035	sigs.SBS12=0.01	sigs.SBS16=0.009	sigs.ID1=0.005	sv.DUP_[1e+04,1e+05)=0.003	rmd.Colorectal.3=0.036	mut_load.indel=0.024	sigs.ID1=0.013	mut_load.snv=0.009	mut_load.dbs=0.005
CV	DO45125	Liver	1	Liver	Biliary	Lung_NonSmallCell	1	0.008	0.002	rmd.Liver.1=0.352	rmd.Liver.2=0.296	sigs.SBS92=0.057	sigs.SBS16=0.052	sigs.SBS24=0.031	sigs.SBS40=0.005	sigs.DBS4=0.004	sigs.SBS16=0.003	sigs.ID1=0.002	sv.DUP_[1e+04,1e+05)=0.002	sigs.SBS92=0.032	sigs.DBS2=0.007	sigs.ID3=0.002	sv.DUP_[1e+06,1e+07)=0.002	sv.DEL_[1e+03,1e+04)=0.001
CV	DO45139	Liver	1	Liver	Biliary	Lung_NonSmallCell	0.971	0.017	0.009	rmd.Liver.1=0.283	rmd.Liver.2=0.219	sigs.SBS12=0.167	sigs.SBS22=0.044	sigs.SBS16=0.042	rmd.Biliary.1=0.022	sigs.SBS12=0.02	sigs.SBS19=0.009	sigs.SBS16=0.008	chrom_arm.loss.20q=0.003	sigs.ID3=0.071	sigs.DBS2=0.058	mut_load.dbs=0.043	mut_load.snv=0.029	sigs.SBS92=0.011
CV	DO45145	Liver	1	Liver	Lung_NonSmallCell	Biliary	0.983	0.009	0.006	rmd.Liver.1=0.268	rmd.Liver.2=0.196	sigs.SBS12=0.137	sigs.SBS92=0.05	sigs.SBS22=0.048	sigs.DBS2=0.089	sigs.SBS92=0.039	mut_load.dbs=0.033	sigs.ID3=0.017	mut_load.snv=0.006	sigs.SBS12=0.01	sigs.SBS16=0.008	sigs.ID1=0.007	sigs.SBS21=0	sigs.SBS2=0
CV	DO45237	Liver	4	Breast	Sarcoma_Other	Lung_SmallCell	0.25	0.022	0.018	rmd.Breast.2=0.163	sigs.ID8=0.039	chrom_arm.gain.1q=0.022	sigs.SBS3=0.016	sigs.ID6=0.009	sigs.SBS12=0.015	sigs.ID8=0.01	sigs.ID6=0.004	sigs.SBS44=0.003	sigs.ID4=0.001	gene.RB1.biall=0.036	rmd.Sarcoma_Lipo.2=0.011	sv.DUP_[0,300)=0.007	rmd.CNS_Medullo.1=0.003	sigs.SBS26=0.002
CV	DO45239	Liver	1	Liver	Lung_NonSmallCell	Sarcoma_Osteo	1	0.003	0	rmd.Liver.1=0.308	rmd.Liver.2=0.227	viral_ins.HBV=0.09	sigs.SBS92=0.062	sigs.SBS22=0.047	sigs.SBS92=0.04	chrom_arm.gain.11q=0.006	sigs.SBS18=0.006	sigs.SBS22=0.002	genome.ploidy=0.001	sigs.SBS33=0.003	mut_load.indel=0.001	sigs.SBS12=0.001	chrom_arm.gain.21q=0	sigs.SBS8=0
CV	DO45247	Liver	1	Liver	Breast	NET_Pancreas	0.931	0.007	0.007	rmd.Liver.1=0.314	rmd.Liver.2=0.226	sigs.SBS12=0.172	sigs.SBS92=0.06	sigs.SBS22=0.043	sigs.ID4=0.073	gender.gender=0.055	rmd.Breast.1=0.037	sigs.SBS5=0.027	chrom_arm.gain.8q=0.012	sigs.SBS5=0.093	sigs.SBS33=0.019	sigs.SBS16=0.012	sigs.SBS12=0.008	sigs.SBS8=0.005
CV	DO45305	Biliary	1	Biliary	Pancreas	Liver	0.599	0.038	0.009	rmd.Biliary.2=0.419	rmd.Biliary.1=0.1	gene.IDH1.monoall=0.023	sigs.SBS26=0.018	sigs.SBS34=0.007	rmd.Pancreas.2=0.091	sigs.ID1=0.062	gene.CDKN2A.deep_del=0.017	sigs.SBS34=0.017	rmd.Biliary.1=0.015	rmd.Liver.2=0.149	sigs.SBS92=0.049	sigs.SBS33=0.012	sigs.SBS16=0.011	sigs.SBS26=0.009
CV	DO46329	Ovarian	1	Ovarian	Breast	Lung_NonSmallCell	1	0.026	0.003	rmd.Ovarian.2=0.266	sigs.ID6=0.059	rmd.Ovarian.3=0.051	sv.DUP_[1e+03,1e+04)=0.047	sv.DEL_[0,300)=0.036	gender.gender=0.055	sigs.ID6=0.041	sigs.SBS13=0.038	sigs.ID8=0.032	rmd.Breast.2=0.024	sigs.SBS29=0.006	chrom_arm.gain.14q=0.004	chrom_arm.gain.11q=0.004	sv.DEL_[0,300)=0.002	sigs.SBS13=0.002
CV	DO46340	Ovarian	1	Ovarian	NET_Gastrointestinal	Colorectal	1	0.002	0.002	rmd.Ovarian.2=0.288	rmd.Ovarian.1=0.173	sigs.ID6=0.078	sigs.SBS8=0.051	rmd.Ovarian.3=0.05	sigs.SBS9=0.011	sigs.SBS3=0.01	sigs.SBS8=0.01	sigs.ID11=0.007	chrom_arm.loss.8q=0.007	gene.RNF43.biall=0.026	sigs.SBS86=0.002	sv.DEL_[1e+04,1e+05)=0.001	gene.TP53.biall=0.001	sv.DEL_[1e+03,1e+04)=0
CV	DO46551	Ovarian	1	Ovarian	Breast	HeadAndNeck_SalivaryGland	1	0.008	0.008	rmd.Ovarian.2=0.353	sigs.ID6=0.085	sv.DEL_[0,300)=0.035	sigs.SBS39=0.027	sigs.SBS3=0.027	gender.gender=0.049	sigs.ID6=0.045	gene.PABPC1.amp=0.044	sigs.SBS3=0.022	gene.RAD21.amp=0.013	rmd.HeadAndNeck_SalivaryGland.1=0.023	sigs.ID8=0.009	sigs.DBS4=0.008	sigs.SBS16=0	chrom_arm.loss.5p=0
CV	DO46747	NET_Pancreas	1	NET_Pancreas	NET_Lung	NET_Gastrointestinal	1	0.043	0.02	rmd.NET_Pancreas.1=0.217	gene.MEN1.biall=0.099	genome.ploidy=0.096	chrom_arm.gain.4q=0.075	chrom_arm.gain.5q=0.05	gene.MEN1.biall=0.104	sigs.SBS5=0.087	mut_load.indel=0.041	sigs.ID3=0.014	sigs.ID10=0.007	sigs.SBS5=0.118	mut_load.indel=0.045	mut_load.dbs=0.037	sigs.ID3=0.029	sigs.SBS3=0.025
CV	DO46779	NET_Pancreas	1	NET_Pancreas	Colorectal	Lung_NonSmallCell	1	0.01	0.005	rmd.NET_Pancreas.1=0.254	gene.MEN1.biall=0.128	gene.DAXX.biall=0.12	genome.ploidy=0.114	chrom_arm.gain.5q=0.045	chrom_arm.gain.13q=0.046	rmd.Colorectal.2=0.034	sigs.SBS10=0.023	sigs.SBS36=0.006	rmd.NET_Pancreas.1=0.006	chrom_arm.gain.5p=0.01	chrom_arm.gain.14q=0.006	chrom_arm.gain.17q=0.005	chrom_arm.gain.21q=0.005	sigs.SBS14=0.004
CV	DO46850	Kidney_ClearCell	1	Kidney_ClearCell	Kidney_Papillary	Colorectal	0.88	0.054	0.003	rmd.Kidney_ClearCell.1=0.246	sigs.SBS40=0.182	gene.VHL.biall=0.162	sigs.ID5=0.134	gene.PBRM1.biall=0.106	sigs.SBS40=0.149	sigs.ID5=0.086	sigs.SBS22=0.067	rmd.Urothelial.2=0.031	sigs.ID9=0.01	rmd.Colorectal.2=0.03	sv.sv_load=0.002	sigs.SBS8=0.002	sv.DEL_[300,1e+03)=0.001	sv.DEL_[1e+03,1e+04)=0.001
CV	DO46980	Kidney_ClearCell	1	Kidney_ClearCell	Kidney_Papillary	Liver	0.865	0.185	0.002	rmd.Kidney_ClearCell.1=0.256	sigs.SBS40=0.193	gene.VHL.biall=0.174	sigs.ID5=0.139	sigs.SBS22=0.034	sigs.ID5=0.1	sigs.SBS40=0.082	sigs.SBS22=0.065	sigs.DBS9=0.029	sigs.SBS26=0.025	sigs.SBS22=0.044	sigs.SBS24=0.021	sigs.SBS44=0.008	sigs.ID5=0.006	mut_load.dbs=0.006
CV	DO48679	Liver	1	Liver	Biliary	Colorectal	1	0.008	0.001	rmd.Liver.1=0.249	rmd.Liver.2=0.201	sigs.SBS12=0.145	sigs.SBS92=0.05	sigs.SBS16=0.038	sigs.SBS16=0.011	sigs.SBS12=0.006	sigs.SBS19=0.006	sigs.SBS10=0.002	sigs.SBS34=0.001	mut_load.snv=0.008	sigs.SBS86=0.003	genome.diploid_proportion=0.002	sv.DEL_[1e+03,1e+04)=0.001	genome.ploidy=0.001
CV	DO48686	Liver	1	Liver	Biliary	HeadAndNeck_Other	1	0.008	0.002	rmd.Liver.1=0.262	rmd.Liver.2=0.204	sigs.SBS12=0.151	sigs.SBS92=0.054	sigs.SBS22=0.045	rmd.Biliary.1=0.008	sigs.SBS16=0.005	sigs.SBS12=0.005	sigs.SBS13=0.002	sigs.SBS34=0.001	sigs.SBS22=0.004	sv.DEL_[300,1e+03)=0.002	sv.LINEs=0.001	sv.DEL_[1e+04,1e+05)=0.001	sv.DEL_[1e+03,1e+04)=0
CV	DO48703	Liver	1	Liver	Sarcoma_Other	Biliary	0.978	0.02	0.007	rmd.Liver.1=0.266	rmd.Liver.2=0.196	sigs.SBS12=0.166	sigs.SBS92=0.066	sigs.SBS22=0.047	rmd.Sarcoma_Lipo.1=0.066	sigs.SBS12=0.024	sigs.ID5=0.008	sigs.ID9=0.006	sigs.SBS3=0.005	sigs.SBS12=0.011	rmd.Biliary.1=0.005	sigs.SBS21=0.004	sigs.SBS16=0.002	sigs.DBS5=0.002
CV	DO48889	CNS_Medullo	1	CNS_Medullo	Ovarian	Colorectal	1	0.072	0.007	rmd.CNS_Medullo.1=0.503	sigs.ID12=0.053	sigs.SBS91=0.044	sigs.ID1=0.042	rmd.Urothelial.2=0.007	rmd.Ovarian.1=0.34	gender.gender=0.017	sigs.SBS32=0.015	sigs.SBS31=0.006	sigs.SBS89=0.003	rmd.Colorectal.3=0.085	sigs.SBS6=0.011	sigs.SBS1=0.011	sigs.ID1=0.006	sigs.SBS15=0.006
CV	DO48929	CNS_Medullo	1	CNS_Medullo	Urothelial	NET_Gastrointestinal	0.938	0.012	0.008	rmd.CNS_Medullo.1=0.311	sigs.ID12=0.051	sigs.ID1=0.042	sigs.SBS39=0.039	mut_load.indel=0.031	rmd.Urothelial.2=0.276	sv.sv_load=0.003	sv.COMPLEX_[0,25)=0.003	genome.diploid_proportion=0.002	sv.COMPLEX.largest_cluster=0.001	sigs.SBS22=0.067	mut_load.indel=0.065	sigs.SBS11=0.046	mut_load.dbs=0.037	sigs.SBS8=0.023
CV	DO48953	CNS_Medullo	1	CNS_Medullo	Ovarian	HeadAndNeck_Other	1	0.002	0.001	rmd.CNS_Medullo.1=0.131	sigs.ID1=0.117	rmd.CNS_Glioma.2=0.061	sigs.ID12=0.051	mut_load.indel=0.036	gender.gender=0.02	sigs.SBS39=0.019	sigs.SBS20=0.012	mut_load.indel=0.003	genome.diploid_proportion=0.002	sigs.SBS39=0.003	rmd.Gastroesophageal.2=0.001	sigs.SBS20=0.001	sigs.SBS19=0.001	sigs.DBS4=0.001
CV	DO49127	Pancreas	1	Pancreas	Biliary	Colorectal	0.928	0.006	0.003	rmd.Pancreas.3=0.268	gene.KRAS.monoall=0.123	rmd.Pancreas.2=0.066	sigs.SBS1=0.054	mut_load.snv=0.045	rmd.Pancreas.1=0.016	rmd.Pancreas.3=0.012	sigs.ID1=0.003	sigs.SBS16=0.003	sv.DUP_[1e+04,1e+05)=0.001	sigs.ID2=0.031	rmd.Colorectal.2=0.024	gene.KRAS.monoall=0.02	sigs.ID1=0.008	sigs.SBS1=0.008
CV	DO49135	Pancreas	1	Pancreas	Colorectal	Gastroesophageal	0.762	0.112	0.002	rmd.Pancreas.3=0.344	sigs.SBS1=0.072	mut_load.snv=0.055	sigs.ID1=0.055	gene.KRAS.biall=0.054	rmd.Colorectal.1=0.223	rmd.Colorectal.2=0.045	chrom_arm.gain.13q=0.039	sigs.ID2=0.034	sigs.SBS18=0.023	rmd.Pancreas.3=0.162	rmd.Colorectal.1=0.058	sigs.SBS18=0.011	sigs.SBS37=0.004	sigs.SBS33=0.003
CV	DO49204	Pancreas	1	Pancreas	Colorectal	Thyroid	0.923	0.005	0.004	rmd.Pancreas.3=0.3	gene.KRAS.monoall=0.131	rmd.Pancreas.2=0.07	gene.SMAD4.deep_del=0.058	sigs.ID1=0.054	sigs.ID2=0.027	gene.KRAS.monoall=0.025	sigs.SBS41=0.017	sigs.SBS1=0.008	sigs.SBS37=0.006	genome.ploidy=0.006	rmd.Thyroid.1=0.005	sigs.ID11=0.001	chrom_arm.loss.5p=0.001	chrom_arm.loss.1q=0
CV	DO49956	Cervix	1	Cervix	Skin_Melanoma	Lung_NonSmallCell	0.864	0.011	0.009	rmd.Cervix.1=0.317	viral_ins.HPV=0.278	sigs.SBS2=0.071	sigs.SBS13=0.05	rmd.HeadAndNeck_Other.1=0.03	gene.NRAS.monoall=0.086	sigs.ID10=0.057	chrom_arm.gain.22q=0.012	sv.DUP_[0,300)=0.006	sv.DUP_[1e+03,1e+04)=0.004	gene.KEAP1.biall=0.064	sigs.SBS2=0.014	sigs.SBS13=0.013	chrom_arm.gain.17q=0.006	sv.DUP_[0,300)=0.004
CV	DO50337	Gastroesophageal	1	Gastroesophageal	Colorectal	Pancreas	1	0.023	0.016	rmd.Pancreas.3=0.234	sigs.ID2=0.083	sv.LINEs=0.053	sigs.SBS17=0.05	gene.DMD.deep_del=0.049	rmd.Colorectal.1=0.106	sigs.SBS18=0.042	rmd.Colorectal.3=0.041	mut_load.indel=0.039	sigs.ID2=0.036	rmd.Pancreas.3=0.3	sigs.ID1=0.055	sigs.SBS34=0.023	sigs.SBS2=0.011	sigs.DBS10=0.007
CV	DO50341	Gastroesophageal	1	Gastroesophageal	Colorectal	Biliary	1	0.012	0.006	rmd.Pancreas.3=0.175	sigs.SBS17=0.145	sigs.ID2=0.083	sigs.SBS28=0.081	sv.LINEs=0.064	sv.LINEs=0.037	sigs.SBS17=0.036	sigs.ID2=0.036	mut_load.indel=0.035	gene.FBXW7.monoall=0.026	rmd.Pancreas.3=0.014	sv.DUP_[1e+04,1e+05)=0.007	rmd.Biliary.2=0.003	sv.DUP_[300,1e+03)=0.003	chrom_arm.loss.20p=0.001
CV	DO50438	Gastroesophageal	1	Gastroesophageal	Urothelial	Colorectal	1	0.009	0.008	rmd.Pancreas.3=0.168	sigs.SBS17=0.154	sigs.SBS28=0.085	sigs.ID2=0.081	sv.LINEs=0.05	rmd.Urothelial.1=0.184	rmd.Urothelial.3=0.015	mut_load.snv=0.011	sv.LINEs=0.007	chrom_arm.gain.3p=0.005	sigs.ID14=0.037	sigs.ID2=0.036	sv.LINEs=0.028	mut_load.indel=0.025	sigs.SBS17=0.024
CV	DO50452	Gastroesophageal	1	Gastroesophageal	Skin_Melanoma	Pancreas	1	0.054	0.007	rmd.Pancreas.3=0.16	sigs.SBS17=0.135	gene.FHIT.deep_del=0.124	sigs.ID2=0.077	sigs.SBS28=0.073	rmd.Skin_Melanoma.1=0.378	mut_load.snv=0.022	sv.DUP_[0,300)=0.003	chrom_arm.loss.5p=0.001	chrom_arm.loss.12q=0.001	rmd.Pancreas.3=0.241	sigs.SBS26=0.013	sigs.DBS7=0.003	sigs.DBS4=0.003	chrom_arm.loss.20q=0.003
CV	DO50454	Gastroesophageal	1	Gastroesophageal	Colorectal	Pancreas	1	0.012	0.007	rmd.Pancreas.3=0.16	gene.FHIT.deep_del=0.126	sigs.SBS17=0.111	sigs.ID2=0.07	sv.LINEs=0.045	rmd.Colorectal.3=0.07	sigs.ID2=0.04	sigs.SBS18=0.035	mut_load.indel=0.031	sigs.SBS17=0.031	rmd.Pancreas.3=0.229	sigs.SBS2=0.01	gene.CDKN2A.deep_del=0.009	sigs.DBS11=0.008	sigs.SBS13=0.007
CV	DO50783	Liver	1	Liver	Biliary	Sarcoma_Osteo	0.98	0.006	0.006	rmd.Liver.1=0.288	rmd.Liver.2=0.203	sigs.SBS12=0.18	sigs.ID3=0.046	sigs.SBS22=0.04	sigs.SBS12=0.014	sigs.SBS16=0.006	sigs.DBS4=0.003	sigs.DBS5=0.002	sigs.SBS19=0.002	sigs.SBS44=0.011	sigs.SBS17=0.006	sigs.ID9=0.004	sigs.SBS30=0.003	sigs.SBS33=0.003
CV	DO50803	Liver	1	Liver	Myeloid	NET_Lung	0.855	0.119	0.041	rmd.Liver.1=0.489	sigs.ID3=0.042	sigs.SBS12=0.042	sigs.SBS16=0.022	sigs.SBS19=0.021	sigs.SBS19=0.205	sigs.SBS42=0.002	gender.gender=0.001	mut_load.indel=0.001	chrom_arm.loss.7q=0	mut_load.indel=0.058	sigs.SBS12=0.029	mut_load.snv=0.011	sigs.SBS16=0.008	sigs.ID3=0.008
CV	DO50808	Liver	1	Liver	Biliary	Lung_NonSmallCell	0.984	0.016	0.002	rmd.Liver.1=0.275	rmd.Liver.2=0.2	sigs.SBS12=0.148	sigs.SBS92=0.052	sigs.SBS22=0.045	rmd.Biliary.1=0.025	sigs.SBS12=0.021	sigs.SBS16=0.007	sigs.ID1=0.005	sv.DUP_[1e+04,1e+05)=0.002	sigs.SBS92=0.038	sigs.DBS2=0.009	sigs.SBS18=0.006	sigs.ID11=0.003	sigs.ID13=0.001
CV	DO51044	Prostate	1	Prostate	NET_Lung	HeadAndNeck_SalivaryGland	0.948	0.043	0.008	rmd.Prostate.1=0.504	gene.CHD1.deep_del=0.196	sigs.SBS40=0.035	gender.gender=0.022	sv.DEL_[1e+07,Inf)=0.013	sigs.SBS42=0.054	sigs.SBS8=0.009	sigs.SBS30=0.008	sigs.SBS85=0.005	sigs.ID3=0.003	sigs.SBS42=0.026	sigs.SBS88=0.011	sigs.SBS16=0.002	mut_load.indel=0	gender.gender=0
CV	DO51060	Prostate	1	Prostate	Pancreas	NET_Gastrointestinal	1	0.001	0	fusion.TMPRSS2_ERG=0.34	rmd.Prostate.1=0.317	sigs.SBS21=0.045	gene.TMPRSS2.deep_del=0.035	gender.gender=0.03	sigs.SBS1=0.021	sigs.SBS34=0.006	rmd.Biliary.1=0.005	sigs.SBS7=0.002	sigs.SBS13=0.002	mut_load.snv=0.02	sigs.SBS8=0.012	sigs.SBS16=0.003	sigs.SBS89=0.002	genome.ploidy=0.001
CV	DO51080	Prostate	1	Prostate	NET_Pancreas	Sarcoma_GIST	0.962	0.005	0.002	rmd.Prostate.1=0.515	fusion.*_ETV1/4/5=0.09	sigs.SBS15=0.059	sigs.SBS40=0.052	gender.gender=0.031	sigs.SBS33=0.032	mut_load.snv=0.03	sigs.ID9=0.008	sigs.SBS85=0.002	sigs.SBS12=0.002	sigs.SBS32=0.101	sigs.SBS85=0.033	mut_load.indel=0.013	mut_load.snv=0.013	genome.ploidy=0.007
CV	DO51112	Prostate	1	Prostate	Lung_NonSmallCell	Urothelial	0.977	0.001	0.001	rmd.Prostate.1=0.388	fusion.TMPRSS2_ERG=0.349	sigs.SBS40=0.04	gender.gender=0.029	sigs.SBS1=0.024	sigs.ID11=0.002	sigs.SBS18=0.001	sigs.DBS6=0.001	sigs.SBS39=0	sigs.SBS89=0	sigs.DBS11=0.009	gender.gender=0.003	rmd.Urothelial.3=0.003	sigs.ID3=0.001	sigs.SBS17=0.001
CV	DO51135	Prostate	1	Prostate	Liver	HeadAndNeck_Other	1	0.002	0.001	fusion.TMPRSS2_ERG=0.383	rmd.Prostate.1=0.372	gender.gender=0.025	sigs.SBS89=0.02	sigs.SBS34=0.016	sigs.SBS92=0.051	sigs.SBS5=0.01	sigs.ID5=0.009	mut_load.snv=0.001	sigs.SBS4=0.001	sigs.SBS37=0.003	sigs.SBS19=0.002	sigs.ID6=0.001	sigs.SBS22=0.001	sigs.SBS87=0
CV	DO51141	Prostate	1	Prostate	Kidney_ClearCell	Pancreas	0.955	0.036	0.007	rmd.Prostate.1=0.576	sigs.SBS40=0.07	gender.gender=0.03	sigs.SBS1=0.022	sigs.SBS34=0.014	sigs.SBS40=0.291	sigs.ID8=0.01	sigs.SBS42=0.004	sigs.ID3=0.002	genome.ploidy=0.001	gene.KRAS.monoall=0.119	mut_load.snv=0.023	mut_load.dbs=0.01	sigs.DBS11=0.01	sigs.SBS40=0.006
CV	DO51169	NET_Pancreas	2	NET_Gastrointestinal	NET_Pancreas	HeadAndNeck_SalivaryGland	0.667	0.05	0.008	rmd.NET_Gastrointestinal.1=0.416	sigs.SBS85=0.071	mut_load.indel=0.056	genome.diploid_proportion=0.031	mut_load.dbs=0.03	mut_load.indel=0.059	rmd.NET_Gastrointestinal.1=0.052	sigs.SBS33=0.033	mut_load.snv=0.031	sigs.DBS4=0.02	sigs.DBS4=0.064	genome.diploid_proportion=0.036	mut_load.dbs=0.026	sigs.SBS88=0.022	mut_load.snv=0.011
CV	DO51171	NET_Pancreas	1	NET_Pancreas	NET_Lung	Kidney_ClearCell	1	0.069	0.015	rmd.NET_Pancreas.1=0.219	gene.MEN1.biall=0.111	genome.ploidy=0.106	chrom_arm.gain.4q=0.086	chrom_arm.gain.5q=0.051	gene.MEN1.biall=0.125	mut_load.indel=0.043	sigs.SBS42=0.032	mut_load.snv=0.025	sigs.SBS89=0.014	sigs.ID5=0.167	chrom_arm.gain.5q=0.021	sigs.SBS4=0.011	sigs.ID8=0.01	genome.ploidy=0.009
CV	DO51174	NET_Pancreas	1	NET_Pancreas	NET_Lung	Sarcoma_Other	0.787	0.151	0.007	rmd.NET_Pancreas.1=0.437	gene.MEN1.biall=0.158	mut_load.indel=0.054	chrom_arm.gain.5q=0.048	sigs.SBS33=0.03	gene.MEN1.biall=0.143	sigs.ID9=0.081	sigs.SBS42=0.058	mut_load.indel=0.045	chrom_arm.loss.20q=0.006	rmd.CNS_Glioma.3=0.023	mut_load.dbs=0.019	sigs.ID9=0.013	sigs.SBS30=0.009	mut_load.indel=0.008
CV	DO51472	Pancreas	1	Pancreas	Sarcoma_Osteo	CNS_Glioma	0.836	0.004	0.003	rmd.Pancreas.3=0.255	gene.KRAS.monoall=0.119	sigs.SBS1=0.067	sigs.ID1=0.052	gene.SMAD4.deep_del=0.047	rmd.Sarcoma_Lipo.1=0.037	rmd.Sarcoma_Osteo.1=0.004	sigs.SBS32=0.002	sigs.SBS13=0.001	sigs.SBS30=0.001	rmd.CNS_Glioma.1=0.206	gene.CDK4.amp=0.025	sigs.SBS88=0.013	gene.CDKN2A.deep_del=0.009	sigs.ID2=0.004
CV	DO51476	Pancreas	12	Biliary	Gastroesophageal	Urothelial	0.346	0.185	0.013	rmd.Biliary.2=0.405	rmd.Pancreas.1=0.021	rmd.Pancreas.3=0.017	sigs.SBS13=0.01	sigs.SBS2=0.01	gene.FHIT.deep_del=0.157	sv.LINEs=0.041	sv.DUP_[1e+04,1e+05)=0.022	rmd.Pancreas.1=0.02	sv.sv_load=0.019	gene.ELF3.biall=0.121	rmd.Urothelial.3=0.021	sigs.SBS13=0.017	mut_load.snv=0.012	sv.COMPLEX_[25,50)=0.009
CV	DO51487	Pancreas	6	Breast	Biliary	NET_Pancreas	0.201	0.143	0.052	rmd.Breast.2=0.349	gender.gender=0.053	sigs.ID4=0.045	chrom_arm.gain.1q=0.041	mut_load.dbs=0.011	rmd.Biliary.3=0.21	rmd.Pancreas.3=0.027	sigs.SBS40=0.022	sigs.SBS14=0.006	sigs.SBS19=0.005	gene.TSC2.biall=0.156	sigs.ID11=0.009	sigs.SBS30=0.008	sigs.SBS12=0.007	sigs.SBS88=0.007
CV	DO51500	Pancreas	1	Pancreas	Colorectal	Biliary	0.81	0.007	0.006	rmd.Pancreas.3=0.233	gene.KRAS.monoall=0.136	sigs.ID1=0.071	mut_load.snv=0.046	rmd.Pancreas.1=0.041	rmd.Colorectal.3=0.052	sigs.ID2=0.027	sigs.SBS17=0.022	gene.KRAS.monoall=0.022	sigs.SBS1=0.012	rmd.Pancreas.1=0.014	rmd.Pancreas.3=0.013	sigs.SBS34=0.013	sigs.ID1=0.003	sigs.DBS5=0.002
CV	DO51529	Pancreas	1	Pancreas	Gastroesophageal	Colorectal	0.651	0.093	0.023	rmd.Pancreas.3=0.303	gene.KRAS.monoall=0.147	gene.CDKN2A.biall=0.057	sigs.ID1=0.05	sigs.SBS34=0.037	rmd.Pancreas.3=0.181	rmd.Colorectal.1=0.058	rmd.HeadAndNeck_Other.1=0.044	gene.GATA6.amp=0.024	mut_load.indel=0.022	rmd.Colorectal.1=0.15	sigs.ID2=0.042	gene.KRAS.monoall=0.036	sigs.SBS17=0.035	mut_load.indel=0.032
CV	DO52123	NET_Pancreas	1	NET_Pancreas	NET_Lung	NET_Gastrointestinal	0.803	0.069	0.007	rmd.NET_Pancreas.1=0.207	gene.MEN1.biall=0.111	genome.ploidy=0.101	gene.DAXX.biall=0.094	chrom_arm.gain.4q=0.075	gene.MEN1.biall=0.12	mut_load.indel=0.049	sigs.SBS12=0.038	sigs.SBS8=0.014	sigs.SBS86=0.01	mut_load.indel=0.056	sigs.SBS12=0.046	sigs.SBS86=0.033	mut_load.dbs=0.032	mut_load.snv=0.024
CV	DO52151	NET_Pancreas	1	NET_Pancreas	NET_Lung	Mesothelium	0.658	0.085	0.009	rmd.NET_Pancreas.1=0.466	gene.MEN1.biall=0.191	genome.ploidy=0.033	sigs.SBS85=0.01	sigs.ID4=0.01	gene.MEN1.biall=0.104	sigs.SBS42=0.052	sigs.SBS85=0.034	chrom_arm.loss.20q=0.007	chrom_arm.loss.20p=0.006	sigs.SBS6=0.056	mut_load.snv=0.011	mut_load.indel=0.007	sigs.DBS5=0.007	sigs.SBS21=0.006
CV	DO52510	Prostate	1	Prostate	Lung_NonSmallCell	HeadAndNeck_Other	1	0.001	0.001	rmd.Prostate.1=0.368	fusion.TMPRSS2_ERG=0.319	sigs.SBS40=0.054	gender.gender=0.026	sigs.SBS1=0.026	sigs.SBS29=0.005	sv.DEL_[0,300)=0.001	sv.DUP_[1e+05,1e+06)=0.001	sv.DEL_[1e+05,1e+06)=0	sigs.SBS40=0	sigs.ID4=0.002	sigs.ID6=0	chrom_arm.loss.1q=0	sigs.ID1=0	gender.gender=0
CV	DO52532	Prostate	1	Prostate	CNS_Medullo	Colorectal	0.976	0.005	0.001	rmd.Prostate.1=0.544	sigs.SBS40=0.054	sv.DEL_[1e+06,1e+07)=0.045	gender.gender=0.035	sigs.SBS1=0.026	mut_load.snv=0.067	sigs.ID12=0.053	mut_load.indel=0.042	sigs.SBS37=0.022	sigs.SBS10=0.016	sigs.SBS1=0.005	sigs.SBS10=0.005	sigs.SBS6=0.005	sigs.SBS86=0.002	sigs.SBS37=0.001
CV	DO52601	Sarcoma_Osteo	3	Sarcoma_Other	Thyroid	Sarcoma_Osteo	0.397	0.394	0.007	rmd.Sarcoma_Other.1=0.212	rmd.Sarcoma_Osteo.1=0.044	sigs.SBS38=0.021	mut_load.indel=0.019	sigs.SBS30=0.015	rmd.Thyroid.1=0.379	sigs.SBS30=0.051	sigs.ID3=0.024	mut_load.snv=0.014	sigs.ID12=0.012	rmd.Sarcoma_Other.1=0.02	sigs.SBS30=0.015	chrom_arm.gain.22q=0.012	sigs.SBS8=0.008	sigs.SBS32=0.007
CV	DO52620	Sarcoma_Osteo	1	Sarcoma_Osteo	Sarcoma_Other	CNS_Medullo	1	0.01	0.005	rmd.Sarcoma_Osteo.1=0.472	sigs.ID9=0.087	gene.TP53.deep_del=0.063	sigs.SBS17=0.037	mut_load.indel=0.022	rmd.Sarcoma_Osteo.1=0.047	rmd.CNS_Glioma.3=0.016	mut_load.indel=0.01	sigs.SBS32=0.009	sigs.SBS39=0.009	mut_load.snv=0.081	mut_load.indel=0.037	rmd.NET_Lung.1=0.029	sigs.SBS39=0.027	chrom_arm.gain.17q=0.019
CV	DO52661	Lymphoid	1	Lymphoid	Gastroesophageal	Colorectal	1	0.002	0.001	rmd.Lymphoid.1=0.208	sigs.SBS9=0.189	fusion.@IGH_*=0.165	gene.IGLL5.deep_del=0.111	sigs.ID2=0.063	sigs.ID2=0.071	sigs.SBS7=0.004	sigs.ID13=0.004	sigs.SBS18=0.003	chrom_arm.gain.11q=0.002	sigs.ID2=0.03	sigs.SBS17=0.029	sigs.SBS90=0.013	sigs.SBS18=0.01	sigs.SBS6=0.005
CV	DO52671	Lymphoid	1	Lymphoid	NET_Pancreas	NET_Gastrointestinal	1	0.009	0.002	rmd.Lymphoid.1=0.197	fusion.@IGH_*=0.175	sigs.SBS9=0.169	gene.IGLL5.deep_del=0.096	sigs.ID2=0.061	sigs.SBS85=0.089	chrom_arm.gain.17q=0.006	sigs.SBS89=0.001	chrom_arm.loss.1q=0	chrom_arm.gain.7p=0	sigs.SBS85=0.086	sigs.SBS9=0.006	sigs.SBS3=0.006	sigs.SBS89=0.003	gender.gender=0.001
CV	DO52703	Lymphoid	1	Lymphoid	NET_Lung	Thyroid	0.819	0.034	0.027	rmd.Lymphoid.1=0.422	genome.diploid_proportion=0.086	sigs.SBS84=0.061	sigs.DBS7=0.053	mut_load.indel=0.033	sigs.ID9=0.096	mut_load.indel=0.043	sigs.SBS16=0.012	sigs.SBS12=0.011	mut_load.snv=0.009	genome.diploid_proportion=0.105	mut_load.indel=0.017	sigs.ID8=0.015	sigs.ID4=0.011	sigs.SBS84=0.009
CV	DO52704	Lymphoid	1	Lymphoid	Colorectal	NET_Gastrointestinal	0.97	0.012	0.004	rmd.Lymphoid.1=0.293	sigs.SBS9=0.194	fusion.@IGH_*=0.179	genome.diploid_proportion=0.046	sigs.DBS7=0.045	gene.APC.monoall=0.139	sigs.ID2=0.031	sigs.ID14=0.03	sigs.SBS41=0.009	sigs.SBS90=0.006	sigs.SBS5=0.114	sigs.SBS22=0.054	genome.diploid_proportion=0.032	mut_load.snv=0.016	mut_load.indel=0.011
CV	DO52718	Lymphoid	1	Lymphoid	Thyroid	Lung_NonSmallCell	1	0.003	0.001	rmd.Lymphoid.1=0.216	sigs.SBS9=0.184	fusion.@IGH_*=0.159	gene.IGLL5.deep_del=0.109	sigs.ID2=0.058	genome.diploid_proportion=0.042	mut_load.indel=0.008	mut_load.dbs=0.002	mut_load.snv=0.002	sigs.SBS84=0.002	sv.COMPLEX_[0,25)=0.003	genome.diploid_proportion=0.003	sv.DEL_[1e+05,1e+06)=0.001	sv.DEL_[0,300)=0	sigs.SBS22=0
CV	DO52752	Myeloid	1	Myeloid	NET_Lung	Biliary	1	0.07	0.016	rmd.Myeloid.1=0.351	mut_load.indel=0.093	sigs.SBS19=0.091	sigs.DBS3=0.066	mut_load.snv=0.041	sigs.ID9=0.098	sigs.SBS42=0.067	mut_load.indel=0.037	sigs.ID10=0.016	sigs.SBS16=0.014	rmd.Biliary.2=0.027	sigs.SBS19=0.015	rmd.Pancreas.3=0.015	sigs.SBS16=0.013	sigs.SBS2=0.006
CV	DO52756	Myeloid	1	Myeloid	Sarcoma_Other	CNS_PiloAstro	1	0.03	0.011	rmd.Myeloid.1=0.227	sigs.SBS19=0.165	sigs.SBS32=0.125	mut_load.indel=0.082	sigs.SBS84=0.064	sigs.SBS32=0.027	mut_load.dbs=0.022	sigs.ID6=0.019	sigs.SBS12=0.015	sigs.ID9=0.012	mut_load.indel=0.123	mut_load.snv=0.085	genome.diploid_proportion=0.062	mut_load.dbs=0.035	sigs.DBS9=0.024
CV	DO6388	Lymphoid	1	Lymphoid	NET_Gastrointestinal	Liver	0.302	0.163	0.036	rmd.Lymphoid.1=0.428	sigs.ID2=0.07	genome.diploid_proportion=0.063	sigs.SBS84=0.053	mut_load.indel=0.037	rmd.NET_Gastrointestinal.1=0.138	mut_load.indel=0.057	sigs.SBS11=0.046	genome.diploid_proportion=0.03	sigs.SBS8=0.027	rmd.Liver.1=0.423	sigs.SBS33=0.008	sigs.ID5=0.007	sigs.SBS12=0.005	rmd.Biliary.3=0.002
CV	DO6418	Lymphoid	1	Lymphoid	NET_Lung	NET_Gastrointestinal	0.778	0.044	0.021	rmd.Lymphoid.1=0.431	genome.diploid_proportion=0.063	sigs.ID2=0.061	sigs.SBS84=0.055	mut_load.indel=0.022	mut_load.indel=0.062	sigs.SBS12=0.042	sigs.SBS42=0.03	mut_load.snv=0.016	sigs.SBS86=0.011	mut_load.indel=0.057	sigs.SBS12=0.04	genome.diploid_proportion=0.033	sigs.SBS11=0.029	sigs.SBS8=0.024
CV	DO6438	Lymphoid	1	Lymphoid	Lung_NonSmallCell	Thyroid	1	0.002	0.001	rmd.Lymphoid.1=0.268	sigs.SBS9=0.203	gene.IGLL5.deep_del=0.136	sigs.ID2=0.068	genome.diploid_proportion=0.053	genome.diploid_proportion=0.005	sv.COMPLEX_[0,25)=0.003	sigs.DBS6=0.001	sigs.SBS18=0.001	gender.gender=0.001	genome.diploid_proportion=0.03	sigs.ID8=0.003	gender.gender=0.003	sigs.SBS38=0.001	mut_load.indel=0.001
CV	HMF001558A	Lung_NonSmallCell	1	Lung_NonSmallCell	Lung_SmallCell	HeadAndNeck_Other	0.974	0.008	0.002	sigs.SBS4=0.151	rmd.Lung_NonSmallCell.1=0.145	rmd.Lung_NonSmallCell.2=0.119	sigs.ID3=0.097	sigs.DBS2=0.065	gene.RB1.biall=0.11	sigs.ID3=0.051	rmd.Lung_NonSmallCell.1=0.035	sigs.SBS4=0.02	sigs.SBS18=0.015	sigs.ID11=0.015	sigs.SBS18=0.005	sv.DEL_[300,1e+03)=0.003	sv.DEL_[1e+03,1e+04)=0.002	chrom_arm.gain.3q=0.002
CV	HMF000780A	HeadAndNeck_SalivaryGland	1	HeadAndNeck_SalivaryGland	HeadAndNeck_Other	Sarcoma_Other	0.231	0.104	0.049	fusion.MYB/MYBL1_NFIB=0.284	sigs.ID10=0.056	mut_load.dbs=0.041	genome.diploid_proportion=0.032	sigs.SBS87=0.022	rmd.HeadAndNeck_Other.2=0.474	sv.DUP_[1e+04,1e+05)=0.012	sv.LINEs=0.009	sigs.SBS37=0.007	sigs.ID11=0.007	rmd.Sarcoma_Osteo.1=0.062	rmd.Sarcoma_Other.1=0.027	sigs.SBS12=0.017	mut_load.dbs=0.015	sigs.SBS32=0.012
CV	HMF003654A	Colorectal	3	Gastroesophageal	Pancreas	Colorectal	0.716	0.2	0.028	rmd.Pancreas.3=0.166	gene.FHIT.deep_del=0.144	sigs.ID2=0.07	sigs.SBS18=0.048	sigs.SBS17=0.03	rmd.Pancreas.3=0.257	gene.KRAS.monoall=0.189	rmd.Pancreas.1=0.022	gene.CDKN2A.deep_del=0.022	sigs.SBS19=0.016	rmd.Colorectal.3=0.114	sigs.SBS18=0.062	mut_load.indel=0.04	gene.KRAS.monoall=0.037	sigs.ID2=0.036
CV	HMF002357A	Colorectal	1	Colorectal	Gastroesophageal	Lung_SmallCell	0.971	0.133	0.003	rmd.Colorectal.1=0.198	sigs.ID14=0.116	sigs.SBS93=0.102	gene.APC.monoall=0.096	rmd.Colorectal.3=0.053	sigs.SBS17=0.145	sigs.SBS28=0.071	rmd.HeadAndNeck_Other.1=0.033	rmd.Colorectal.1=0.023	gene.ERBB2.amp=0.019	rmd.NET_Lung.1=0.031	mut_load.snv=0.014	sigs.SBS89=0.002	mut_load.indel=0.002	rmd.Urothelial.3=0.002
CV	HMF002381A	Lung_NonSmallCell	1	Lung_NonSmallCell	Colorectal	Biliary	0.974	0.007	0.007	rmd.Lung_NonSmallCell.2=0.477	rmd.Lung_NonSmallCell.1=0.2	gene.EGFR.amp=0.02	chrom_arm.gain.5p=0.02	sigs.SBS2=0.016	sigs.ID14=0.068	sigs.SBS17=0.032	sigs.SBS6=0.023	chrom_arm.gain.13q=0.022	mut_load.snv=0.009	rmd.Biliary.2=0.011	sigs.SBS17=0.003	sigs.SBS2=0.002	sigs.DBS4=0.001	sigs.SBS13=0
CV	HMF002398B	Biliary	1	Biliary	Ovarian	Pancreas	0.65	0.071	0.007	rmd.Biliary.3=0.486	sigs.SBS20=0.011	sigs.SBS40=0.007	sigs.ID1=0.007	sv.DUP_[1e+04,1e+05)=0.005	sigs.SBS31=0.074	sigs.SBS35=0.06	gender.gender=0.022	sigs.DBS5=0.021	sigs.SBS20=0.006	sigs.ID1=0.061	gene.CDKN2A.biall=0.041	rmd.Biliary.1=0.012	sigs.SBS34=0.008	mut_load.snv=0.008
CV	HMF003917A	Uterus	1	Uterus	Ovarian	Colorectal	0.532	0.102	0.01	rmd.Uterus.1=0.49	sv.DUP_[1e+05,1e+06)=0.032	sigs.SBS87=0.029	sigs.DBS9=0.011	sigs.SBS1=0.01	rmd.Ovarian.1=0.144	rmd.Ovarian.3=0.112	sigs.SBS35=0.063	sigs.SBS31=0.055	sv.DUP_[1e+05,1e+06)=0.03	rmd.Colorectal.3=0.052	chrom_arm.gain.13q=0.04	sigs.ID2=0.039	sigs.DBS5=0.017	chrom_arm.gain.20q=0.015
CV	HMF001517A	Lung_NonSmallCell	4	Breast	Urothelial	Skin_Melanoma	0.598	0.099	0.019	sigs.ID4=0.055	sigs.SBS2=0.049	sigs.SBS13=0.049	sv.COMPLEX.largest_cluster=0.035	rmd.Ovarian.2=0.025	sigs.SBS13=0.078	sigs.SBS2=0.054	gender.gender=0.025	sv.DEL_[1e+06,1e+07)=0.012	sigs.SBS19=0.01	sv.COMPLEX.largest_cluster=0.021	sigs.ID14=0.012	sigs.ID10=0.007	sigs.DBS1=0.006	sigs.DBS11=0.005
CV	HMF002402A	HeadAndNeck_SalivaryGland	4	Prostate	Breast	HeadAndNeck_Other	0.5	0.054	0.012	gene.PTEN.deep_del=0.105	sigs.SBS21=0.068	sigs.SBS40=0.054	gender.gender=0.037	sigs.SBS34=0.036	rmd.Breast.1=0.075	sigs.SBS2=0.029	chrom_arm.gain.16p=0.025	rmd.Urothelial.2=0.014	sigs.SBS87=0.013	sigs.DBS4=0.012	sigs.SBS87=0.01	sv.LINEs=0.007	sv.DUP_[1e+04,1e+05)=0.006	sigs.SBS18=0.005
CV	HMF004151A	Thyroid	34	Lung_NonSmallCell	NET_Gastrointestinal	Sarcoma_GIST	0.667	0.04	0.007	fusion.EML4_ALK=0.258	rmd.Lung_NonSmallCell.1=0.032	sigs.SBS29=0.008	sigs.ID11=0.005	sigs.SBS40=0.003	sigs.SBS5=0.09	mut_load.snv=0.017	sigs.SBS86=0.014	mut_load.dbs=0.013	sigs.SBS85=0.013	sigs.SBS16=0.037	sigs.ID10=0.034	sigs.SBS85=0.033	genome.ploidy=0.019	mut_load.indel=0.017
CV	HMF002308A	Lung_NonSmallCell	2	Breast	Lung_NonSmallCell	Biliary	0.193	0.112	0.019	rmd.Breast.2=0.292	sigs.SBS2=0.048	sigs.SBS13=0.042	rmd.Ovarian.2=0.012	sigs.ID10=0.01	gene.STK11.biall=0.094	sigs.DBS5=0.064	gene.KEAP1.biall=0.059	mut_load.dbs=0.036	mut_load.snv=0.016	sigs.DBS5=0.054	sigs.SBS26=0.005	sigs.SBS34=0.001	sigs.SBS2=0.001	sigs.SBS12=0.001
CV	HMF004142A	Colorectal	1	Colorectal	Gastroesophageal	Pancreas	0.964	0.12	0.001	rmd.Colorectal.1=0.232	rmd.Colorectal.3=0.128	sigs.ID14=0.121	sigs.SBS93=0.096	sigs.SBS18=0.049	rmd.Pancreas.3=0.15	sigs.SBS17=0.12	sigs.ID2=0.073	rmd.Colorectal.1=0.046	sigs.SBS18=0.017	sigs.SBS1=0.037	sigs.SBS10=0.013	sigs.SBS15=0.009	sigs.DBS7=0.006	sigs.SBS17=0.003
CV	HMF004262A	Gastroesophageal	1	Gastroesophageal	Colorectal	Pancreas	0.848	0.074	0.05	rmd.Pancreas.3=0.185	gene.FHIT.deep_del=0.132	sigs.ID2=0.069	gene.DMD.deep_del=0.048	sv.LINEs=0.045	rmd.Colorectal.1=0.111	gene.APC.biall=0.104	sigs.SBS18=0.052	mut_load.indel=0.04	sv.LINEs=0.03	rmd.Pancreas.3=0.271	mut_load.dbs=0.045	gene.CDKN2A.biall=0.045	sigs.SBS34=0.026	sigs.SBS10=0.018
CV	HMF004020A	HeadAndNeck_Other	2	Urothelial	HeadAndNeck_Other	Lung_NonSmallCell	0.917	0.084	0.009	rmd.Urothelial.2=0.294	gene.FGFR3.monoall=0.098	sigs.SBS13=0.073	sigs.SBS2=0.063	gender.gender=0.019	viral_ins.HPV=0.087	sigs.SBS2=0.018	gender.gender=0.018	sigs.SBS13=0.011	sv.DEL_[1e+05,1e+06)=0.009	sigs.SBS2=0.024	sigs.SBS13=0.017	rmd.Lung_NonSmallCell.1=0.012	sv.DEL_[1e+04,1e+05)=0.002	sigs.DBS5=0.002
CV	HMF003888A	Skin_Carcinoma	1	Skin_Carcinoma	Sarcoma_Other	Colorectal	0.202	0.047	0.014	rmd.Skin_Carcinoma.1=0.44	viral_ins.MCPyV=0.296	chrom_arm.loss.19q=0.007	sigs.ID10=0.004	rmd.HeadAndNeck_Other.1=0.001	rmd.Sarcoma_Osteo.1=0.048	sigs.DBS2=0.027	rmd.CNS_Glioma.3=0.027	mut_load.dbs=0.025	sigs.SBS39=0.013	sigs.DBS2=0.144	sigs.ID14=0.066	sigs.SBS10=0.012	sigs.SBS1=0.01	sigs.ID1=0.005
CV	HMF004046A	Breast	1	Breast	Colorectal	Pancreas	0.985	0.012	0.007	rmd.Breast.1=0.405	gene.GATA3.monoall=0.113	gender.gender=0.054	gene.ESR1.monoall=0.029	sv.COMPLEX.largest_cluster=0.026	rmd.Colorectal.2=0.056	sigs.SBS17=0.028	sigs.SBS41=0.013	sigs.ID2=0.012	sigs.SBS10=0.008	sigs.ID1=0.041	gene.CDKN2A.deep_del=0.027	sigs.SBS34=0.025	sigs.SBS10=0.014	sigs.SBS15=0.012
CV	HMF003961A	Lung_NonSmallCell	1	Lung_NonSmallCell	Breast	Pancreas	0.961	0.006	0.006	rmd.Lung_NonSmallCell.2=0.328	rmd.Lung_NonSmallCell.1=0.295	gene.EGFR.monoall=0.124	chrom_arm.gain.5p=0.017	sigs.SBS13=0.015	sigs.ID4=0.065	gender.gender=0.056	sigs.SBS2=0.042	sigs.SBS13=0.042	gene.CCND1.amp=0.036	gene.CDKN2A.deep_del=0.017	sigs.ID1=0.016	sigs.SBS15=0.014	rmd.Pancreas.1=0.009	gene.TP53.biall=0.006
CV	HMF005039A	Colorectal	1	Colorectal	Ovarian	Gastroesophageal	0.977	0.028	0.009	rmd.Colorectal.1=0.186	sigs.SBS93=0.107	gene.APC.monoall=0.105	sigs.ID14=0.103	mut_load.indel=0.036	sigs.SBS35=0.07	sigs.SBS24=0.055	rmd.Ovarian.2=0.042	gender.gender=0.023	sigs.DBS5=0.021	sigs.SBS17=0.093	sigs.ID2=0.076	sv.LINEs=0.039	sigs.DBS4=0.016	rmd.Urothelial.3=0.011
CV	HMF004141A	Colorectal	1	Colorectal	Gastroesophageal	Pancreas	0.968	0.033	0.007	rmd.Colorectal.1=0.253	sigs.ID14=0.118	rmd.Colorectal.3=0.079	chrom_arm.gain.13q=0.045	sigs.ID2=0.044	sigs.SBS28=0.064	rmd.Colorectal.1=0.028	sigs.SBS21=0.015	sv.DEL_[1e+05,1e+06)=0.012	rmd.HeadAndNeck_Other.1=0.01	gene.KRAS.monoall=0.138	sigs.SBS10=0.025	sigs.SBS2=0.021	sigs.SBS1=0.014	sigs.SBS15=0.01
CV	HMF004144A	Lung_NonSmallCell	1	Lung_NonSmallCell	Pancreas	Lung_SmallCell	0.985	0.005	0.002	sigs.SBS4=0.174	rmd.Lung_NonSmallCell.1=0.161	sigs.ID3=0.127	rmd.Lung_NonSmallCell.2=0.076	sigs.DBS2=0.074	gene.KRAS.monoall=0.112	rmd.Pancreas.1=0.007	sigs.SBS40=0.002	sigs.SBS17=0.001	chrom_arm.loss.20p=0	sigs.ID3=0.041	rmd.Lung_NonSmallCell.1=0.035	sigs.DBS2=0.02	sigs.SBS4=0.02	sigs.SBS18=0.008
CV	HMF004085A	Prostate	1	Prostate	Sarcoma_Osteo	NET_Pancreas	1	0.007	0.001	fusion.TMPRSS2_ERG=0.271	rmd.Prostate.1=0.266	gene.PTEN.deep_del=0.101	sigs.SBS15=0.046	sigs.SBS40=0.039	gene.TP53.deep_del=0.033	chrom_arm.gain.1p=0.022	sigs.DBS3=0.006	sigs.SBS33=0.004	mut_load.snv=0.003	sigs.SBS33=0.025	mut_load.dbs=0.015	chrom_arm.gain.20p=0.001	sigs.ID10=0	sigs.SBS12=0
CV	HMF004377A	Prostate	1	Prostate	Colorectal	Pancreas	1	0.007	0.001	rmd.Prostate.1=0.475	gene.AR.biall=0.045	sigs.SBS15=0.043	fusion.SLC45A3_ERG=0.036	sv.DEL_[1e+06,1e+07)=0.032	sigs.SBS18=0.007	sigs.SBS15=0.006	sigs.ID1=0.006	sigs.SBS1=0.005	sigs.SBS86=0.005	sigs.ID1=0.049	sigs.SBS1=0.031	sigs.SBS34=0.021	sigs.SBS15=0.01	sigs.DBS7=0.003
CV	HMF004334A	Colorectal	1	Colorectal	Pancreas	Lung_NonSmallCell	1	0.002	0.002	rmd.Colorectal.1=0.225	rmd.Colorectal.3=0.088	gene.APC.biall=0.078	sigs.ID14=0.064	chrom_arm.gain.13q=0.042	sigs.SBS1=0.04	sigs.ID1=0.036	gene.SMAD4.biall=0.031	gene.KRAS.biall=0.028	sigs.SBS10=0.021	sigs.SBS29=0.014	sv.LINEs=0.005	sigs.SBS18=0.003	mut_load.indel=0.003	sigs.SBS26=0.002
CV	HMF004519A	Lung_NonSmallCell	1	Lung_NonSmallCell	Gastroesophageal	Pancreas	0.796	0.033	0.032	rmd.Lung_NonSmallCell.2=0.324	rmd.Lung_NonSmallCell.1=0.28	gene.EGFR.monoall=0.108	chrom_arm.gain.7p=0.036	chrom_arm.gain.17q=0.013	sigs.ID2=0.049	rmd.HeadAndNeck_Other.1=0.031	gene.KRAS.amp=0.019	sigs.SBS18=0.014	chrom_arm.gain.7p=0.013	gene.KRAS.monoall=0.142	gene.CDKN2A.deep_del=0.031	sigs.SBS10=0.027	sigs.SBS15=0.013	sigs.DBS11=0.01
CV	HMF004416A	Breast	1	Breast	Lung_NonSmallCell	HeadAndNeck_Other	1	0.006	0.002	rmd.Breast.1=0.239	rmd.Breast.2=0.173	sigs.ID4=0.057	gender.gender=0.054	gene.ZNF703.amp=0.049	rmd.Lung_NonSmallCell.2=0.041	sv.DEL_[1e+03,1e+04)=0.002	genome.ploidy=0.001	gene.TP53.biall=0.001	chrom_arm.gain.16p=0.001	sigs.SBS39=0.013	sigs.ID4=0.003	sigs.SBS20=0.002	sigs.DBS11=0	sigs.SBS35=0
CV	HMF004498A	Skin_Melanoma	1	Skin_Melanoma	Colorectal	NET_Pancreas	1	0.001	0.001	rmd.Skin_Melanoma.1=0.202	sigs.SBS7=0.174	sigs.DBS1=0.168	sigs.ID13=0.138	sigs.SBS38=0.062	gene.APC.biall=0.115	mut_load.snv=0.008	mut_load.dbs=0.002	sigs.DBS8=0	sigs.DBS2=0	sigs.ID10=0.016	gene.ATRX.biall=0.01	sigs.SBS88=0.004	genome.ploidy=0.003	sigs.ID9=0.001
CV	HMF004609A	Colorectal	1	Colorectal	Gastroesophageal	Biliary	0.967	0.033	0.007	rmd.Colorectal.1=0.202	sigs.SBS93=0.119	gene.APC.monoall=0.097	sigs.ID14=0.073	sigs.SBS18=0.038	sv.LINEs=0.046	rmd.Biliary.1=0.046	rmd.Colorectal.1=0.023	rmd.Pancreas.1=0.02	sv.DUP_[1e+04,1e+05)=0.012	rmd.Biliary.1=0.012	rmd.Pancreas.1=0.006	sigs.SBS10=0.003	sigs.SBS21=0.002	sigs.DBS5=0.002
CV	HMF004402A	Sarcoma_Leiomyo	1	Sarcoma_Leiomyo	Sarcoma_Other	Pancreas	0.388	0.14	0.046	rmd.Sarcoma_Other.1=0.19	rmd.Sarcoma_Osteo.1=0.107	gene.RB1.deep_del=0.094	chrom_arm.gain.15q=0.032	sigs.ID9=0.031	rmd.Sarcoma_Other.1=0.1	rmd.Sarcoma_Osteo.1=0.053	chrom_arm.gain.4p=0.007	sigs.SBS32=0.006	sigs.ID3=0.005	rmd.Pancreas.2=0.282	sigs.SBS8=0.007	sigs.DBS9=0.004	sigs.SBS32=0.004	sigs.SBS2=0.004
CV	HMF004555A	Lung_NonSmallCell	1	Lung_NonSmallCell	Lung_SmallCell	Colorectal	0.981	0.002	0.001	sigs.SBS4=0.18	rmd.Lung_NonSmallCell.1=0.165	sigs.ID3=0.123	sigs.DBS2=0.086	mut_load.dbs=0.049	rmd.Lung_NonSmallCell.1=0.042	sigs.ID3=0.041	sigs.DBS2=0.018	sigs.SBS4=0.015	mut_load.dbs=0.007	mut_load.indel=0.032	gene.AMER1.biall=0.015	mut_load.snv=0.007	sigs.SBS18=0.007	gene.TP53.biall=0.001
CV	HMF004553A	Colorectal	1	Colorectal	Pancreas	Gastroesophageal	0.977	0.03	0.007	rmd.Colorectal.1=0.163	sigs.ID14=0.118	gene.APC.monoall=0.095	sigs.SBS93=0.093	rmd.Colorectal.3=0.078	gene.KRAS.monoall=0.125	sigs.SBS1=0.03	gene.SMAD4.biall=0.026	sigs.SBS10=0.02	sigs.DBS11=0.019	rmd.Pancreas.3=0.078	rmd.Colorectal.1=0.034	sigs.SBS17=0.022	sigs.SBS18=0.008	sigs.SBS6=0.007
CV	HMF004680A	Gastroesophageal	2	Colorectal	Gastroesophageal	Breast	0.597	0.184	0.025	rmd.Colorectal.1=0.214	gene.APC.biall=0.121	sigs.SBS17=0.043	mut_load.indel=0.04	sigs.ID2=0.039	gene.FHIT.deep_del=0.177	sv.LINEs=0.041	rmd.Colorectal.1=0.036	sigs.SBS7=0.025	sv.sv_load=0.021	rmd.Breast.2=0.172	sigs.ID4=0.058	sigs.SBS2=0.027	chrom_arm.gain.1q=0.026	chrom_arm.gain.10p=0.019
CV	HMF004642A	Colorectal	1	Colorectal	Breast	Lung_NonSmallCell	1	0.004	0.002	rmd.Colorectal.1=0.188	sigs.ID14=0.142	sigs.SBS93=0.133	gene.APC.monoall=0.1	sigs.SBS17=0.036	sigs.SBS2=0.04	sigs.SBS13=0.033	rmd.Ovarian.2=0.025	rmd.Breast.1=0.017	sigs.DBS9=0.01	chrom_arm.gain.11q=0.009	sv.DUP_[0,300)=0.007	sigs.SBS29=0.005	chrom_arm.gain.17q=0.005	mut_load.indel=0.005
CV	HMF004613A	Lung_NonSmallCell	2	Breast	Lung_NonSmallCell	Colorectal	0.589	0.38	0.002	rmd.Breast.1=0.166	gender.gender=0.068	sigs.SBS2=0.057	sigs.SBS13=0.051	rmd.Breast.2=0.034	fusion.EML4_ALK=0.304	rmd.Lung_NonSmallCell.1=0.089	rmd.Lung_NonSmallCell.2=0.069	sigs.SBS2=0.023	sigs.SBS13=0.016	sigs.SBS17=0.029	mut_load.snv=0.005	sv.DEL_[1e+05,1e+06)=0.005	sigs.SBS86=0.004	sigs.ID1=0.003
CV	HMF004653A	Lung_NonSmallCell	1	Lung_NonSmallCell	HeadAndNeck_Other	Gastroesophageal	0.887	0.075	0.02	rmd.Lung_NonSmallCell.1=0.313	sigs.SBS4=0.084	sigs.DBS2=0.077	mut_load.dbs=0.037	mut_load.snv=0.034	rmd.HeadAndNeck_Other.1=0.219	gene.FGF3.amp=0.017	sv.DEL_[1e+05,1e+06)=0.014	gene.CCND1.amp=0.014	sigs.SBS2=0.013	rmd.HeadAndNeck_Other.1=0.074	sv.LINEs=0.049	sigs.ID12=0.013	sv.DUP_[1e+03,1e+04)=0.012	sv.DEL_[1e+05,1e+06)=0.011
CV	HMF004772A	Lung_NonSmallCell	1	Lung_NonSmallCell	Urothelial	Biliary	0.959	0.019	0.008	rmd.Lung_NonSmallCell.1=0.226	rmd.Lung_NonSmallCell.2=0.202	sigs.ID3=0.111	sigs.DBS2=0.072	mut_load.dbs=0.032	gene.TERT.monoall=0.123	sigs.SBS13=0.099	sigs.SBS2=0.077	sigs.DBS2=0.015	sv.LINEs=0.012	rmd.Biliary.2=0.004	sigs.SBS1=0.004	sigs.SBS26=0.003	sigs.SBS2=0.003	sigs.SBS13=0.002
CV	HMF004417A	Prostate	1	Prostate	HeadAndNeck_Other	Colorectal	1	0.005	0.005	rmd.Prostate.1=0.491	sigs.SBS15=0.058	gender.gender=0.046	sigs.SBS40=0.045	sv.COMPLEX_[0,25)=0.038	sv.DEL_[1e+04,1e+05)=0.007	sv.DUP_[1e+04,1e+05)=0.004	sigs.SBS22=0.003	sigs.ID4=0.003	sigs.DBS4=0.003	sigs.SBS18=0.037	sv.LINEs=0.024	gene.ZFP36L2.monoall=0.012	sigs.SBS1=0.007	sv.DEL_[1e+04,1e+05)=0.006
CV	HMF004518A	Colorectal	1	Colorectal	Lung_NonSmallCell	HeadAndNeck_Other	1	0.003	0.001	rmd.Colorectal.1=0.173	sigs.ID14=0.115	gene.APC.monoall=0.099	rmd.Colorectal.3=0.091	sigs.SBS93=0.086	sigs.SBS29=0.014	chrom_arm.gain.14q=0.005	sigs.SBS18=0.005	sigs.DBS5=0.005	sv.DEL_[1e+05,1e+06)=0.002	sigs.SBS18=0.002	sigs.ID4=0.002	sigs.SBS6=0.001	sv.DEL_[1e+05,1e+06)=0.001	chrom_arm.gain.14q=0
CV	HMF004721A	Gastroesophageal	1	Gastroesophageal	Pancreas	Colorectal	1	0.038	0.022	rmd.Pancreas.3=0.17	sigs.SBS17=0.164	gene.FHIT.deep_del=0.154	sv.sv_load=0.029	gene.GMDS.deep_del=0.027	rmd.Pancreas.3=0.245	gene.KRAS.biall=0.092	sigs.SBS21=0.016	sigs.ID2=0.011	sigs.DBS4=0.009	rmd.Colorectal.3=0.18	sigs.ID14=0.093	sv.LINEs=0.037	sigs.ID2=0.033	sigs.SBS17=0.031
CV	HMF004728A	Lung_NonSmallCell	1	Lung_NonSmallCell	Biliary	Breast	0.365	0.143	0.072	rmd.Lung_NonSmallCell.1=0.454	rmd.Lung_NonSmallCell.2=0.054	chrom_arm.gain.14q=0.024	sigs.SBS29=0.009	chrom_arm.gain.11q=0.005	rmd.Biliary.2=0.357	sigs.SBS13=0.008	rmd.Biliary.3=0.005	sigs.SBS2=0.004	sigs.SBS40=0.003	rmd.Breast.2=0.216	gender.gender=0.059	chrom_arm.gain.1q=0.036	sigs.SBS2=0.028	sigs.SBS87=0.025
CV	HMF004787A	Breast	1	Breast	Lung_NonSmallCell	Urothelial	1	0.003	0.002	rmd.Breast.1=0.237	rmd.Breast.2=0.19	sigs.ID4=0.059	gender.gender=0.057	sigs.SBS2=0.044	sigs.SBS2=0.014	sigs.SBS13=0.011	sigs.SBS22=0.004	sigs.SBS39=0.003	chrom_arm.gain.16q=0.003	sigs.SBS13=0.078	sigs.SBS2=0.061	chrom_arm.gain.16q=0.014	mut_load.snv=0.009	sigs.DBS11=0.007
CV	HMF004899A	Gastroesophageal	1	Gastroesophageal	Colorectal	Pancreas	0.705	0.105	0.065	rmd.Pancreas.3=0.22	sv.LINEs=0.063	rmd.Colorectal.1=0.05	gene.DMD.deep_del=0.042	rmd.Biliary.1=0.027	rmd.Colorectal.2=0.057	sigs.ID2=0.045	sv.LINEs=0.041	rmd.Colorectal.1=0.04	sigs.SBS17=0.039	rmd.Pancreas.3=0.26	sigs.ID1=0.071	gene.SMAD4.deep_del=0.055	gene.CDKN2A.biall=0.046	sigs.SBS34=0.033
CV	HMF005025A	Lung_NonSmallCell	1	Lung_NonSmallCell	Ovarian	Lung_SmallCell	0.974	0.003	0.003	rmd.Lung_NonSmallCell.2=0.4	rmd.Lung_NonSmallCell.1=0.349	sigs.SBS29=0.011	chrom_arm.gain.17q=0.007	chrom_arm.gain.14q=0.004	gene.CCNE1.amp=0.044	gender.gender=0.02	chrom_arm.gain.3q=0.012	sigs.ID9=0.008	sigs.SBS89=0.004	rmd.Lung_NonSmallCell.1=0.027	rmd.Ovarian.3=0.005	sigs.SBS39=0.004	sigs.ID5=0.003	sigs.SBS89=0.002
CV	HMF004795A	Lung_NonSmallCell	1	Lung_NonSmallCell	HeadAndNeck_SalivaryGland	Sarcoma_Osteo	0.967	0.008	0.004	rmd.Lung_NonSmallCell.2=0.327	rmd.Lung_NonSmallCell.1=0.294	gene.EGFR.monoall=0.099	chrom_arm.gain.7p=0.035	chrom_arm.gain.5p=0.018	sigs.DBS4=0.029	sigs.SBS88=0.016	sigs.DBS9=0.013	genome.diploid_proportion=0.001	chrom_arm.loss.5q=0	chrom_arm.gain.1p=0.027	sigs.SBS17=0.005	sigs.SBS33=0.004	mut_load.indel=0.004	chrom_arm.gain.6p=0.002
CV	HMF004969A	Lung_NonSmallCell	1	Lung_NonSmallCell	Biliary	Colorectal	0.971	0.007	0.005	sigs.SBS4=0.162	rmd.Lung_NonSmallCell.1=0.155	rmd.Lung_NonSmallCell.2=0.144	sigs.ID3=0.106	sigs.DBS2=0.061	rmd.Biliary.3=0.015	sigs.DBS5=0.003	sigs.SBS14=0.002	sigs.DBS4=0.001	chrom_arm.loss.9p=0.001	rmd.Colorectal.3=0.034	sigs.DBS2=0.013	mut_load.snv=0.012	sigs.SBS6=0.01	sv.LINEs=0.009
CV	HMF004923A	NET_Lung	1	NET_Lung	Pancreas	Sarcoma_Other	0.852	0.063	0.008	rmd.NET_Lung.1=0.523	mut_load.indel=0.054	sigs.SBS42=0.029	sigs.SBS8=0.015	sigs.SBS85=0.006	rmd.Pancreas.1=0.248	sigs.SBS40=0.003	sigs.SBS8=0.003	sigs.SBS17=0.002	chrom_arm.loss.7q=0.001	mut_load.dbs=0.019	mut_load.indel=0.009	sigs.SBS44=0.008	mut_load.snv=0.007	sigs.ID9=0.006
CV	HMF004833A	Sarcoma_Other	1	Sarcoma_Other	Sarcoma_Osteo	Pancreas	1	0.01	0.005	rmd.Sarcoma_Other.1=0.469	fusion.NAB2_STAT6=0.208	sigs.SBS8=0.012	sigs.SBS44=0.007	sigs.ID5=0.006	rmd.Sarcoma_Other.1=0.032	chrom_arm.gain.6p=0.015	chrom_arm.gain.1p=0.013	sigs.SBS30=0.006	sigs.SBS39=0.003	sigs.SBS34=0.019	mut_load.snv=0.01	sigs.DBS9=0.009	gene.TP53.biall=0.004	sigs.ID2=0.004
CV	HMF005024A	Sarcoma_Lipo	2	Sarcoma_Other	Sarcoma_Lipo	Sarcoma_Osteo	0.482	0.465	0.011	rmd.Sarcoma_Other.1=0.384	rmd.Sarcoma_Osteo.1=0.101	rmd.Sarcoma_Lipo.1=0.076	sigs.ID8=0.042	sigs.ID10=0.031	rmd.Sarcoma_Lipo.2=0.209	gene.CDK4.amp=0.096	gene.MDM2.amp=0.078	sv.COMPLEX_[800,Inf)=0.069	sv.COMPLEX.largest_cluster=0.062	sv.COMPLEX.largest_cluster=0.028	rmd.Sarcoma_Other.1=0.021	sigs.SBS17=0.017	sigs.SBS30=0.013	chrom_arm.gain.22q=0.007
CV	HMF005042A	Lung_NonSmallCell	1	Lung_NonSmallCell	Colorectal	Sarcoma_Osteo	0.972	0.007	0.002	rmd.Lung_NonSmallCell.2=0.418	rmd.Lung_NonSmallCell.1=0.339	chrom_arm.gain.5p=0.015	chrom_arm.gain.17q=0.009	sigs.SBS89=0.005	sigs.SBS17=0.037	sigs.SBS41=0.015	sigs.SBS35=0.006	sigs.SBS6=0.005	chrom_arm.loss.1q=0.004	sigs.SBS17=0.006	chrom_arm.gain.8p=0.004	sigs.SBS41=0.004	sigs.SBS8=0.002	sigs.SBS39=0.002
CV	HMF005102A	Colorectal	1	Colorectal	Pancreas	Gastroesophageal	1	0.007	0.002	rmd.Colorectal.3=0.127	sigs.ID14=0.122	gene.APC.monoall=0.121	rmd.Colorectal.1=0.058	sigs.SBS18=0.048	gene.KRAS.monoall=0.118	sigs.ID1=0.045	sigs.SBS1=0.043	mut_load.snv=0.022	sigs.SBS10=0.018	rmd.Colorectal.1=0.033	sv.DEL_[1e+05,1e+06)=0.007	sv.DEL_[1e+04,1e+05)=0.006	sigs.ID14=0.006	sv.LINEs=0.006
CV	HMF005117A	Prostate	1	Prostate	Sarcoma_Osteo	Urothelial	1	0.003	0.001	rmd.Prostate.1=0.279	fusion.TMPRSS2_ERG=0.274	gene.PTEN.deep_del=0.101	sigs.SBS15=0.037	gender.gender=0.031	gene.TP53.deep_del=0.036	sigs.SBS17=0.006	mut_load.snv=0.005	sigs.SBS32=0.002	sv.DUP_[1e+04,1e+05)=0.001	gene.KMT2D.monoall=0.011	sigs.SBS19=0.003	genome.ploidy=0.002	sigs.SBS87=0.002	chrom_arm.gain.3p=0.001
CV	HMF005119A	Cervix	1	Cervix	HeadAndNeck_Other	Gastroesophageal	0.342	0.174	0.033	viral_ins.HPV=0.301	sigs.SBS13=0.042	rmd.HeadAndNeck_Other.1=0.028	sigs.SBS2=0.02	sigs.ID4=0.014	rmd.HeadAndNeck_Other.2=0.273	viral_ins.HPV=0.074	rmd.HeadAndNeck_Other.1=0.023	sigs.SBS38=0.023	sigs.DBS11=0.009	gene.FHIT.deep_del=0.149	rmd.HeadAndNeck_Other.1=0.045	sigs.ID2=0.01	sigs.SBS41=0.009	sigs.SBS18=0.008
CV	HMF005284A	Colorectal	1	Colorectal	HeadAndNeck_SalivaryGland	Pancreas	1	0.008	0.007	rmd.Colorectal.1=0.207	sigs.ID14=0.13	sigs.SBS93=0.089	rmd.Colorectal.3=0.078	gene.APC.biall=0.075	rmd.HeadAndNeck_SalivaryGland.1=0.034	sigs.DBS4=0.03	sigs.SBS42=0	chrom_arm.loss.5p=0	chrom_arm.loss.5q=0	sigs.SBS1=0.04	gene.SMAD4.biall=0.032	gene.KRAS.biall=0.032	gene.TP53.biall=0.009	sigs.SBS15=0.008
CV	HMF005299A	Colorectal	1	Colorectal	Lung_NonSmallCell	Gastroesophageal	1	0.009	0.002	rmd.Colorectal.1=0.161	sigs.SBS93=0.116	sigs.ID14=0.114	gene.APC.biall=0.066	chrom_arm.gain.13q=0.039	sigs.DBS5=0.026	chrom_arm.gain.5p=0.016	chrom_arm.gain.14q=0.009	chrom_arm.gain.11q=0.007	sv.DUP_[0,300)=0.005	sv.LINEs=0.038	rmd.Colorectal.1=0.022	chrom_arm.gain.20p=0.014	sv.sv_load=0.011	mut_load.indel=0.01
CV	HMF005303A	Ovarian	1	Ovarian	Pancreas	Breast	0.125	0.063	0.054	rmd.Ovarian.3=0.259	sigs.DBS5=0.023	gender.gender=0.023	sigs.SBS35=0.01	sigs.SBS88=0.005	gene.KRAS.monoall=0.132	rmd.Pancreas.2=0.096	sigs.ID1=0.05	sigs.SBS34=0.029	rmd.Biliary.1=0.013	gender.gender=0.058	gene.CCND1.amp=0.045	sigs.SBS2=0.043	sigs.SBS13=0.038	chrom_arm.gain.1q=0.035
CV	HMF005321A	Urothelial	2	Prostate	Urothelial	Lung_NonSmallCell	0.996	0.003	0.001	rmd.Prostate.1=0.593	gene.BRCA2.deep_del=0.114	gender.gender=0.027	sigs.SBS40=0.024	sigs.SBS89=0.013	sigs.SBS31=0.035	gene.KMT2D.monoall=0.012	sv.DEL_[300,1e+03)=0.004	sigs.DBS2=0.002	sv.DEL_[1e+03,1e+04)=0.002	chrom_arm.gain.11q=0.004	sigs.DBS5=0.002	sv.COMPLEX.largest_cluster=0.001	sigs.SBS89=0.001	sv.DUP_[1e+05,1e+06)=0.001
CV	HMF005333A	Biliary	3	Pancreas	NET_Pancreas	Biliary	0.774	0.156	0.006	rmd.Pancreas.3=0.2	gene.KRAS.monoall=0.134	rmd.Pancreas.2=0.121	gene.SMAD4.deep_del=0.059	sigs.ID1=0.049	rmd.NET_Pancreas.1=0.347	chrom_arm.loss.16q=0.002	chrom_arm.loss.16p=0.002	sigs.SBS89=0.002	sigs.DBS4=0.002	rmd.Pancreas.1=0.013	rmd.Pancreas.3=0.009	sigs.SBS13=0.007	sigs.SBS34=0.007	sigs.SBS10=0.007
CV	HMF000122A	Lung_NonSmallCell	1	Lung_NonSmallCell	Uterus	Lung_SmallCell	0.675	0.216	0.057	rmd.Lung_NonSmallCell.1=0.187	sigs.SBS4=0.134	sigs.DBS2=0.09	sigs.ID3=0.073	sigs.SBS92=0.052	rmd.Ovarian.1=0.177	rmd.Urothelial.2=0.074	sv.DUP_[1e+05,1e+06)=0.067	rmd.Cervix.1=0.036	rmd.CNS_Glioma.1=0.028	gene.RB1.biall=0.081	sigs.DBS2=0.046	sigs.SBS4=0.033	rmd.Sarcoma_Osteo.1=0.028	rmd.HeadAndNeck_SalivaryGland.1=0.027
CV	HMF000335A	Prostate	1	Prostate	NET_Pancreas	Colorectal	1	0.002	0.001	rmd.Prostate.1=0.419	gene.CHD1.deep_del=0.186	gene.SPOP.monoall=0.063	sigs.SBS21=0.048	sigs.SBS40=0.048	sigs.SBS16=0.012	sigs.ID4=0.002	sigs.SBS3=0.001	chrom_arm.gain.7p=0.001	chrom_arm.loss.1q=0.001	sv.LINEs=0.015	sigs.SBS90=0.011	sigs.SBS6=0.005	rmd.NET_Pancreas.1=0.003	sv.DEL_[1e+05,1e+06)=0.002
CV	HMF000615B	Prostate	1	Prostate	Thyroid	Sarcoma_Osteo	0.907	0.027	0.011	rmd.Prostate.1=0.628	gender.gender=0.017	sv.DEL_[300,1e+03)=0.008	sigs.DBS7=0.003	sv.DUP_[1e+05,1e+06)=0.003	sigs.ID9=0.067	sigs.ID3=0.011	chrom_arm.loss.7q=0.001	chrom_arm.loss.12q=0.001	gender.gender=0	sigs.ID9=0.056	sigs.SBS39=0.025	sigs.SBS44=0.019	sv.COMPLEX.largest_cluster=0.011	sv.COMPLEX_[100,200)=0.009
CV	HMF000834B	Breast	1	Breast	Thyroid	Liver	1	0.003	0.002	rmd.Breast.1=0.25	rmd.Breast.2=0.148	gene.CDH1.biall=0.068	sigs.ID4=0.051	sigs.SBS2=0.049	mut_load.dbs=0.013	sigs.ID4=0.013	sigs.ID8=0.012	chrom_arm.loss.8q=0.005	mut_load.snv=0.003	sigs.SBS40=0.005	chrom_arm.gain.1q=0.003	sigs.ID8=0.003	sigs.SBS30=0.001	sigs.ID1=0.001
CV	HMF000948A	Sarcoma_GIST	1	Sarcoma_GIST	Sarcoma_Other	NET_Pancreas	0.951	0.039	0.022	rmd.Sarcoma_GIST.1=0.399	gene.KIT.monoall=0.156	sigs.SBS32=0.07	sigs.SBS16=0.03	sigs.SBS85=0.029	rmd.Sarcoma_GIST.1=0.019	sigs.SBS12=0.017	sigs.ID9=0.013	sigs.ID6=0.013	sigs.DBS2=0.01	mut_load.dbs=0.044	mut_load.indel=0.038	mut_load.snv=0.026	sigs.SBS3=0.021	sigs.SBS16=0.017
CV	HMF002457A	Breast	1	Breast	Lung_NonSmallCell	HeadAndNeck_Other	1	0.003	0.002	rmd.Breast.1=0.357	gender.gender=0.058	gene.PIK3CA.monoall=0.048	gene.RSF1.amp=0.047	sigs.SBS2=0.046	sigs.SBS2=0.009	sigs.SBS26=0.007	sigs.SBS13=0.006	sigs.ID13=0.002	sigs.SBS18=0.002	gene.FGF3.amp=0.01	gene.CCND1.amp=0.008	sigs.SBS2=0.007	sigs.DBS4=0.005	sigs.SBS13=0.005
CV	HMF003145A	NET_Gastrointestinal	1	NET_Gastrointestinal	NET_Pancreas	Biliary	0.882	0.05	0.015	rmd.NET_Gastrointestinal.1=0.45	sigs.SBS5=0.073	sigs.SBS85=0.063	sigs.SBS22=0.041	sigs.SBS8=0.033	mut_load.indel=0.08	sigs.SBS5=0.058	sigs.SBS85=0.046	mut_load.dbs=0.038	mut_load.snv=0.027	rmd.Biliary.1=0.026	sigs.DBS5=0.006	sigs.SBS12=0.005	rmd.Pancreas.1=0.005	sigs.SBS10=0.004
CV	HMF002377A	Sarcoma_Leiomyo	2	Sarcoma_Other	Sarcoma_Leiomyo	Sarcoma_Osteo	0.482	0.182	0.012	rmd.Sarcoma_Other.1=0.299	rmd.Sarcoma_Osteo.1=0.096	sigs.SBS12=0.033	sigs.ID5=0.019	sigs.SBS85=0.019	rmd.Sarcoma_Other.1=0.177	gene.RB1.deep_del=0.099	rmd.Sarcoma_Osteo.1=0.083	gene.TP53.deep_del=0.048	sigs.SBS12=0.04	sv.COMPLEX.largest_cluster=0.027	gene.TP53.deep_del=0.02	sigs.SBS30=0.013	rmd.Sarcoma_Other.1=0.012	sigs.SBS8=0.011
CV	HMF002324A	Breast	1	Breast	Pancreas	Ovarian	0.966	0.06	0.003	rmd.Breast.1=0.29	rmd.Breast.2=0.229	gender.gender=0.062	sigs.SBS2=0.049	sigs.SBS13=0.046	rmd.Pancreas.2=0.267	sigs.SBS2=0.008	sigs.SBS21=0.004	sigs.DBS10=0.003	mut_load.snv=0.003	sigs.ID6=0.071	sigs.SBS8=0.058	sv.DEL_[0,300)=0.032	gender.gender=0.026	sv.sv_load=0.022
CV	HMF003684A	Breast	1	Breast	Pancreas	NET_Pancreas	1	0.007	0.003	rmd.Breast.1=0.406	gene.ESR1.monoall=0.062	gender.gender=0.057	sigs.SBS2=0.053	gene.PIK3CA.monoall=0.049	mut_load.snv=0.012	sigs.ID2=0.01	mut_load.dbs=0.005	sigs.SBS34=0.005	sigs.SBS17=0.005	sigs.SBS3=0.017	sigs.SBS12=0.012	sigs.ID9=0.006	sigs.SBS86=0.002	sigs.ID10=0.001
CV	HMF000880A	Skin_Melanoma	1	Skin_Melanoma	Thyroid	Lung_SmallCell	1	0.001	0	rmd.Skin_Melanoma.1=0.215	sigs.SBS7=0.194	sigs.DBS1=0.147	sigs.ID13=0.128	gene.BRAF.monoall=0.052	sigs.ID8=0.006	chrom_arm.loss.7q=0.001	chrom_arm.loss.17q=0.001	sigs.SBS16=0.001	chrom_arm.loss.3q=0	mut_load.dbs=0.007	mut_load.snv=0.003	chrom_arm.loss.7p=0	gender.gender=0	chrom_arm.loss.3p=0
CV	HMF002735A	Breast	1	Breast	Urothelial	Skin_Carcinoma	0.904	0.045	0.004	rmd.Breast.1=0.249	rmd.Breast.2=0.206	sigs.SBS13=0.07	sigs.SBS2=0.062	gender.gender=0.049	rmd.Urothelial.3=0.209	sigs.SBS2=0.07	sigs.SBS13=0.061	rmd.Urothelial.2=0.041	sv.LINEs=0.035	gene.PTCH1.biall=0.182	sv.LINEs=0.007	sigs.SBS38=0.003	sigs.ID10=0.001	chrom_arm.loss.19q=0
CV	HMF003554A	Lung_NonSmallCell	7	Pancreas	Gastroesophageal	Biliary	0.833	0.09	0.01	rmd.Pancreas.3=0.255	rmd.Pancreas.2=0.172	sigs.ID1=0.078	sigs.SBS10=0.037	gene.CDKN2A.deep_del=0.034	rmd.Pancreas.3=0.151	sigs.SBS17=0.041	sigs.SBS18=0.019	sv.DEL_[1e+03,1e+04)=0.017	sigs.SBS10=0.012	rmd.Pancreas.3=0.015	sigs.ID1=0.008	sigs.DBS5=0.004	sigs.SBS17=0.003	sigs.SBS10=0.002
CV	HMF000957A	Colorectal	1	Colorectal	Biliary	Lung_NonSmallCell	0.975	0.012	0.007	rmd.Colorectal.1=0.209	rmd.Colorectal.3=0.178	gene.APC.biall=0.072	rmd.Colorectal.2=0.066	chrom_arm.gain.13q=0.053	sigs.DBS5=0.026	rmd.Pancreas.3=0.011	sigs.SBS17=0.008	sigs.SBS19=0.006	sigs.SBS1=0.002	chrom_arm.gain.7p=0.039	sigs.DBS5=0.016	chrom_arm.gain.11q=0.008	chrom_arm.gain.17q=0.006	chrom_arm.gain.2p=0.003
CV	HMF001585A	Breast	1	Breast	Colorectal	Uterus	1	0.014	0.004	rmd.Breast.1=0.39	gene.GATA3.monoall=0.107	gene.USP32.amp=0.055	sigs.SBS2=0.048	gender.gender=0.047	rmd.Colorectal.2=0.09	sv.LINEs=0.037	sigs.SBS18=0.025	sigs.SBS17=0.022	sigs.ID2=0.022	sv.DUP_[1e+05,1e+06)=0.034	sigs.SBS84=0.012	gender.gender=0.005	sv.DUP_[1e+04,1e+05)=0.005	sigs.SBS32=0.004
CV	HMF000609A	Prostate	1	Prostate	NET_Pancreas	Liver	1	0.004	0.002	rmd.Prostate.1=0.396	gene.AR.amp=0.251	gene.PTEN.deep_del=0.087	sigs.SBS40=0.041	gender.gender=0.023	sigs.SBS33=0.035	sigs.SBS12=0.008	sigs.SBS86=0.005	chrom_arm.gain.9p=0.002	sigs.SBS89=0.002	sigs.SBS33=0.025	sigs.DBS2=0.025	sigs.ID5=0.02	chrom_arm.gain.1q=0.007	sigs.SBS12=0.007
CV	HMF000020B	Colorectal	1	Colorectal	Gastroesophageal	Pancreas	1	0.034	0.007	rmd.Colorectal.1=0.181	sigs.ID14=0.113	rmd.Colorectal.3=0.086	sigs.SBS93=0.077	gene.APC.monoall=0.069	gene.FHIT.deep_del=0.149	sigs.ID2=0.058	sv.DUP_[1e+04,1e+05)=0.012	sigs.SBS18=0.012	sv.DEL_[1e+05,1e+06)=0.009	gene.KRAS.monoall=0.115	gene.SMAD4.biall=0.032	sigs.ID2=0.008	sigs.SBS10=0.003	sigs.SBS15=0.002
CV	HMF003462A	Lung_NonSmallCell	1	Lung_NonSmallCell	Lung_SmallCell	Colorectal	0.8	0.16	0.009	rmd.Lung_NonSmallCell.1=0.19	sigs.ID3=0.182	sigs.SBS4=0.151	sigs.DBS2=0.08	sigs.SBS92=0.06	gene.RB1.biall=0.086	rmd.NET_Lung.1=0.054	sigs.SBS4=0.042	sigs.ID3=0.039	rmd.Urothelial.2=0.031	rmd.Colorectal.3=0.155	mut_load.indel=0.019	sigs.SBS18=0.019	mut_load.snv=0.008	mut_load.dbs=0.007
CV	HMF003314A	Breast	1	Breast	Pancreas	Lung_NonSmallCell	1	0.005	0.004	rmd.Breast.1=0.264	rmd.Breast.2=0.166	gene.ZNF703.amp=0.07	gender.gender=0.051	sigs.SBS2=0.05	rmd.Pancreas.2=0.045	sigs.SBS41=0.006	sigs.SBS2=0.003	gene.TP53.biall=0.002	sigs.SBS13=0.002	sigs.SBS13=0.013	sigs.SBS2=0.012	sigs.SBS29=0.007	sigs.SBS22=0.004	rmd.HeadAndNeck_Other.1=0.003
CV	HMF002365A	NET_Gastrointestinal	1	NET_Gastrointestinal	Sarcoma_GIST	Sarcoma_Other	0.88	0.029	0.029	rmd.NET_Gastrointestinal.1=0.542	sigs.SBS8=0.012	sigs.SBS3=0.01	genome.diploid_proportion=0.01	mut_load.indel=0.01	sigs.SBS89=0.095	sigs.SBS16=0.031	sigs.ID10=0.022	sigs.SBS8=0.022	sigs.SBS32=0.018	sigs.SBS12=0.034	sigs.SBS8=0.024	sigs.DBS2=0.022	sigs.SBS32=0.008	mut_load.indel=0.007
CV	HMF001999B	Sarcoma_Osteo	5	Breast	Cervix	Uterus	0.552	0.121	0.011	rmd.Breast.2=0.206	sigs.SBS2=0.094	sigs.SBS13=0.074	gene.PIK3CA.monoall=0.051	gender.gender=0.05	rmd.Cervix.1=0.187	sigs.SBS2=0.036	sigs.SBS13=0.029	sigs.DBS11=0.018	chrom_arm.gain.Xp=0.009	rmd.Urothelial.2=0.032	rmd.CNS_Glioma.1=0.027	rmd.Cervix.1=0.025	sigs.ID12=0.008	rmd.Lymphoid.1=0.007
CV	HMF001933A	Breast	1	Breast	Colorectal	Lung_NonSmallCell	0.986	0.015	0.003	rmd.Breast.1=0.46	gene.ESR1.monoall=0.064	sigs.ID4=0.061	chrom_arm.gain.16p=0.058	gender.gender=0.044	rmd.Colorectal.2=0.133	sv.LINEs=0.03	sigs.SBS6=0.007	sigs.SBS37=0.003	sigs.SBS90=0.002	sigs.SBS92=0.031	sigs.SBS29=0.013	chrom_arm.gain.17q=0.004	sv.sv_load=0.003	sigs.SBS89=0.002
CV	HMF000592A	Skin_Melanoma	1	Skin_Melanoma	Breast	Sarcoma_Osteo	0.815	0.25	0.004	rmd.Skin_Melanoma.1=0.596	sigs.SBS38=0.168	sv.COMPLEX.largest_cluster=0.031	sigs.DBS11=0.014	sigs.ID14=0.013	rmd.Breast.1=0.435	sigs.ID4=0.083	gender.gender=0.055	sigs.SBS2=0.054	sigs.SBS13=0.038	sv.COMPLEX.largest_cluster=0.011	sigs.SBS33=0.009	sigs.SBS13=0.006	chrom_arm.gain.14q=0.001	sigs.SBS37=0.001
CV	HMF000344A	Gastroesophageal	1	Gastroesophageal	Biliary	Pancreas	1	0.008	0.007	rmd.Pancreas.3=0.183	sigs.SBS17=0.135	sigs.ID2=0.087	sigs.SBS28=0.067	sv.LINEs=0.056	rmd.Pancreas.1=0.014	rmd.Pancreas.3=0.011	sv.DUP_[1e+04,1e+05)=0.005	chrom_arm.loss.20p=0.003	rmd.Biliary.1=0.003	rmd.Pancreas.3=0.147	gene.SMAD4.deep_del=0.074	gene.GATA6.amp=0.023	sigs.SBS40=0.015	rmd.Pancreas.1=0.005
CV	HMF003067A	Colorectal	1	Colorectal	Gastroesophageal	Pancreas	0.979	0.055	0.007	rmd.Colorectal.1=0.314	rmd.Colorectal.2=0.085	rmd.Colorectal.3=0.079	sigs.SBS1=0.036	sigs.SBS93=0.035	sigs.ID2=0.1	sv.LINEs=0.045	sigs.SBS41=0.017	sigs.ID12=0.014	rmd.Urothelial.1=0.011	gene.SMAD4.deep_del=0.082	sigs.SBS10=0.031	sigs.SBS1=0.02	sigs.SBS15=0.006	sigs.ID2=0.005
CV	HMF003786A	Colorectal	1	Colorectal	Gastroesophageal	Lung_NonSmallCell	1	0.002	0.001	rmd.Colorectal.1=0.212	sigs.ID14=0.147	gene.APC.biall=0.083	rmd.Colorectal.3=0.055	chrom_arm.gain.13q=0.037	sigs.SBS17=0.1	sigs.ID2=0.068	sv.LINEs=0.024	sigs.SBS41=0.014	mut_load.indel=0.011	chrom_arm.gain.5p=0.013	sigs.SBS29=0.007	mut_load.indel=0.004	sigs.DBS5=0.003	sigs.SBS18=0.003
CV	HMF001919A	Lung_NonSmallCell	1	Lung_NonSmallCell	Thyroid	NET_Pancreas	0.973	0.029	0.004	rmd.Lung_NonSmallCell.1=0.219	sigs.ID3=0.171	sigs.SBS4=0.144	sigs.DBS2=0.09	mut_load.dbs=0.041	rmd.Thyroid.1=0.037	sigs.ID3=0.013	sigs.ID11=0.005	chrom_arm.loss.8q=0.005	genome.ploidy=0.002	sigs.ID8=0.004	sigs.ID9=0.003	chrom_arm.loss.16p=0.001	chrom_arm.gain.17q=0.001	sigs.SBS86=0.001
CV	HMF000319B	Urothelial	1	Urothelial	Lung_NonSmallCell	Breast	1	0.006	0.004	rmd.Urothelial.3=0.253	gene.TERT.monoall=0.101	sigs.SBS2=0.089	rmd.Urothelial.1=0.063	sigs.SBS13=0.062	sigs.SBS2=0.016	sigs.SBS13=0.016	mut_load.snv=0.014	genome.ploidy=0.005	gene.TP53.biall=0.004	gene.GATA3.monoall=0.114	sigs.SBS13=0.046	sigs.SBS2=0.043	sigs.ID6=0.01	sigs.ID8=0.007
CV	HMF000061C	Urothelial	1	Urothelial	Lung_NonSmallCell	Thyroid	1	0.009	0.002	rmd.Urothelial.1=0.264	gene.TERT.monoall=0.087	sigs.SBS2=0.072	gene.SOX4.amp=0.069	fusion.AHR_AHR=0.061	chrom_arm.gain.5p=0.047	sigs.SBS92=0.034	sigs.SBS2=0.015	sigs.SBS13=0.015	sigs.DBS5=0.004	sigs.ID3=0.013	chrom_arm.loss.8q=0.005	chrom_arm.loss.5p=0.003	chrom_arm.loss.19q=0.001	sigs.SBS84=0.001
CV	HMF001792A	Lung_NonSmallCell	1	Lung_NonSmallCell	Lung_SmallCell	Colorectal	1	0.002	0.001	rmd.Lung_NonSmallCell.1=0.186	rmd.Lung_NonSmallCell.2=0.136	sigs.SBS4=0.117	sigs.ID3=0.112	sigs.DBS2=0.076	sigs.ID3=0.048	rmd.Lung_NonSmallCell.1=0.034	sigs.SBS4=0.02	sigs.DBS2=0.01	mut_load.dbs=0.007	mut_load.indel=0.015	gene.KRAS.monoall=0.014	rmd.Colorectal.3=0.006	mut_load.snv=0.003	rmd.Pancreas.3=0.002
CV	HMF001091A	Lung_NonSmallCell	1	Lung_NonSmallCell	Biliary	Lung_SmallCell	0.985	0.006	0.001	rmd.Lung_NonSmallCell.1=0.205	sigs.ID3=0.149	sigs.SBS4=0.135	sigs.DBS2=0.093	gene.STK11.biall=0.063	sigs.SBS1=0.009	sigs.SBS17=0.002	chrom_arm.loss.20p=0.001	gender.gender=0	sigs.SBS13=0	sigs.ID3=0.029	rmd.Lung_NonSmallCell.1=0.023	sigs.SBS4=0.019	rmd.CNS_Glioma.3=0.011	mut_load.dbs=0.006
CV	HMF002187A	Prostate	1	Prostate	Kidney_ClearCell	Lung_NonSmallCell	0.969	0.036	0.004	rmd.Prostate.1=0.422	gene.AR.amp=0.279	sigs.SBS40=0.047	sv.DEL_[1e+06,1e+07)=0.035	gender.gender=0.023	sigs.SBS40=0.193	mut_load.snv=0.016	chrom_arm.loss.20q=0.01	mut_load.dbs=0.006	sigs.DBS4=0.003	chrom_arm.gain.2p=0.004	sigs.SBS40=0.003	sigs.SBS18=0.003	chrom_arm.gain.1p=0.003	sigs.SBS22=0.002
CV	HMF004247A	Lung_NonSmallCell	1	Lung_NonSmallCell	NET_Pancreas	Biliary	0.866	0.04	0.012	rmd.Lung_NonSmallCell.2=0.293	rmd.Lung_NonSmallCell.1=0.275	gene.EGFR.monoall=0.111	chrom_arm.gain.7p=0.048	chrom_arm.gain.5p=0.023	chrom_arm.gain.18p=0.024	sigs.SBS84=0.023	sigs.SBS12=0.023	chrom_arm.gain.18q=0.019	chrom_arm.gain.7p=0.017	rmd.Biliary.3=0.061	sigs.SBS16=0.006	sigs.SBS40=0.002	sigs.SBS19=0.002	sigs.SBS2=0.002
CV	HMF004079A	Sarcoma_GIST	1	Sarcoma_GIST	NET_Pancreas	Kidney_Chromophobe	0.835	0.044	0.011	rmd.Sarcoma_GIST.1=0.242	sigs.SBS89=0.118	fusion.KIT_KIT=0.06	sigs.ID10=0.016	mut_load.dbs=0.015	mut_load.indel=0.051	sigs.SBS5=0.05	mut_load.dbs=0.041	mut_load.snv=0.027	sigs.SBS3=0.012	sigs.SBS89=0.038	mut_load.indel=0.031	mut_load.snv=0.027	sigs.ID4=0.012	sigs.ID5=0.008
CV	HMF001422B	Sarcoma_Other	20	Breast	Biliary	Uterus	0.906	0.012	0.011	rmd.Breast.1=0.127	sigs.SBS13=0.09	sigs.ID4=0.085	gender.gender=0.062	gene.PIK3CA.monoall=0.06	rmd.Pancreas.1=0.016	rmd.Biliary.2=0.015	sigs.SBS2=0.003	sigs.SBS13=0.003	sigs.SBS20=0.002	rmd.Urothelial.2=0.036	rmd.Kidney_Papillary.1=0.026	rmd.Biliary.2=0.015	rmd.Pancreas.1=0.011	rmd.CNS_Glioma.1=0.01
CV	HMF001622A	Sarcoma_Other	1	Sarcoma_Other	Sarcoma_Leiomyo	Kidney_ClearCell	0.47	0.042	0.037	fusion.SS18_SSX1=0.268	rmd.Sarcoma_Other.1=0.027	sigs.SBS12=0.021	sigs.SBS85=0.02	rmd.Sarcoma_GIST.1=0.013	rmd.Sarcoma_Other.1=0.18	rmd.Sarcoma_GIST.1=0.036	rmd.Skin_Carcinoma.1=0.031	sigs.SBS12=0.027	sigs.SBS39=0.014	rmd.Kidney_ClearCell.1=0.216	sigs.SBS22=0.036	sigs.ID8=0.011	genome.diploid_proportion=0.006	sigs.DBS8=0.006
CV	HMF002077A	Lung_NonSmallCell	1	Lung_NonSmallCell	Lung_SmallCell	Gastroesophageal	0.985	0.003	0.002	rmd.Lung_NonSmallCell.1=0.18	sigs.ID3=0.135	sigs.SBS4=0.112	rmd.Lung_NonSmallCell.2=0.08	sigs.DBS2=0.079	sigs.ID3=0.039	rmd.Lung_NonSmallCell.1=0.034	sigs.DBS2=0.029	mut_load.dbs=0.023	sigs.SBS4=0.018	gene.FHIT.deep_del=0.151	mut_load.indel=0.011	sv.COMPLEX.largest_cluster=0.011	sv.DEL_[1e+05,1e+06)=0.009	sigs.SBS18=0.004
CV	HMF003077A	Breast	1	Breast	Pancreas	NET_Pancreas	0.828	0.061	0.009	rmd.Breast.1=0.382	sigs.ID4=0.071	sigs.SBS2=0.067	chrom_arm.gain.16p=0.059	gender.gender=0.057	rmd.Pancreas.2=0.226	rmd.Pancreas.3=0.057	sigs.SBS1=0.032	sigs.SBS34=0.021	sigs.SBS15=0.008	mut_load.dbs=0.042	mut_load.snv=0.035	chrom_arm.gain.18p=0.033	chrom_arm.gain.18q=0.024	sigs.SBS33=0.017
CV	HMF001882A	Sarcoma_Other	1	Sarcoma_Other	Sarcoma_Leiomyo	Sarcoma_Osteo	0.479	0.046	0.011	rmd.Sarcoma_Other.1=0.58	sigs.SBS39=0.016	sigs.SBS12=0.013	mut_load.indel=0.013	rmd.Sarcoma_GIST.1=0.011	rmd.Sarcoma_Other.1=0.147	rmd.Sarcoma_GIST.1=0.042	sv.COMPLEX_[50,100)=0.027	sigs.SBS13=0.019	sv.COMPLEX_[0,25)=0.016	gene.DLG2.deep_del=0.094	rmd.Sarcoma_Other.1=0.014	sigs.SBS33=0.008	sigs.SBS13=0.007	mut_load.indel=0.004
CV	HMF000484A	Liver	1	Liver	Lung_NonSmallCell	Pancreas	0.978	0.009	0.007	rmd.Liver.1=0.369	sigs.SBS92=0.082	sigs.SBS22=0.08	sigs.DBS2=0.048	sigs.ID3=0.047	sigs.DBS2=0.082	sigs.SBS92=0.031	chrom_arm.gain.2p=0.006	chrom_arm.gain.17q=0.005	genome.diploid_proportion=0.004	sigs.SBS5=0.011	mut_load.snv=0.007	genome.ploidy=0.004	gene.TP53.biall=0.004	sigs.SBS40=0.002
CV	HMF001936A	Kidney_ClearCell	1	Kidney_ClearCell	Thyroid	Liver	1	0.004	0.002	rmd.Kidney_ClearCell.1=0.329	sigs.SBS40=0.24	sigs.ID5=0.202	chrom_arm.gain.5q=0.018	sigs.ID11=0.015	sigs.ID3=0.011	genome.ploidy=0.008	sigs.ID8=0.007	chrom_arm.loss.8q=0.005	chrom_arm.loss.2q=0.001	sigs.SBS22=0.059	sigs.SBS92=0.042	sigs.DBS2=0.035	sigs.SBS91=0.017	sigs.ID5=0.017
CV	HMF002061A	HeadAndNeck_SalivaryGland	1	HeadAndNeck_SalivaryGland	Thyroid	CNS_PiloAstro	0.327	0.06	0.024	fusion.MYB/MYBL1_NFIB=0.349	rmd.HeadAndNeck_SalivaryGland.1=0.153	genome.diploid_proportion=0.01	mut_load.indel=0.009	sigs.DBS4=0.008	sigs.SBS30=0.14	genome.diploid_proportion=0.131	mut_load.indel=0.033	mut_load.dbs=0.021	mut_load.snv=0.02	rmd.CNS_PiloAstro.1=0.135	mut_load.dbs=0.029	genome.diploid_proportion=0.007	sigs.DBS9=0.005	chrom_arm.loss.1q=0.001
CV	HMF000544A	Cervix	1	Cervix	Colorectal	Uterus	0.398	0.021	0.013	viral_ins.HPV=0.301	sigs.SBS2=0.035	sigs.SBS6=0.017	chrom_arm.gain.19q=0.014	gender.gender=0.011	rmd.Colorectal.3=0.213	rmd.Colorectal.2=0.062	sigs.SBS18=0.019	chrom_arm.gain.20q=0.015	sigs.SBS1=0.009	rmd.Cervix.1=0.025	sigs.SBS87=0.019	rmd.Kidney_Papillary.1=0.019	rmd.Urothelial.2=0.01	sigs.SBS1=0.009
CV	HMF002597A	Urothelial	1	Urothelial	Lung_NonSmallCell	Lung_SmallCell	1	0.009	0.004	rmd.Urothelial.1=0.265	sigs.SBS92=0.109	gene.SOX4.amp=0.077	gene.TERT.monoall=0.076	rmd.Urothelial.3=0.052	sigs.SBS92=0.039	sigs.SBS13=0.016	sigs.SBS2=0.01	chrom_arm.gain.21q=0.007	chrom_arm.gain.2p=0.007	sigs.SBS92=0.061	gene.RB1.biall=0.047	chrom_arm.loss.13q=0.003	chrom_arm.gain.18q=0.003	chrom_arm.gain.1p=0.003
CV	HMF003657A	Skin_Melanoma	1	Skin_Melanoma	NET_Pancreas	Breast	0.936	0.008	0.003	rmd.Skin_Melanoma.1=0.501	sigs.SBS38=0.182	gene.NRAS.monoall=0.072	sv.COMPLEX.largest_cluster=0.054	sigs.ID10=0.037	sigs.ID10=0.045	mut_load.dbs=0.045	sigs.SBS86=0.013	sigs.SBS12=0.013	sigs.SBS85=0.012	sigs.DBS11=0.047	sigs.SBS2=0.044	sigs.SBS13=0.022	sv.COMPLEX.largest_cluster=0.021	sigs.SBS3=0.011
CV	HMF002813A	Breast	1	Breast	NET_Pancreas	Colorectal	1	0.008	0.005	rmd.Breast.1=0.321	sigs.SBS2=0.06	gene.PIK3CA.monoall=0.06	gender.gender=0.06	gene.ESR1.monoall=0.054	chrom_arm.gain.5q=0.08	chrom_arm.gain.12q=0.044	chrom_arm.gain.12p=0.015	chrom_arm.loss.3q=0.007	chrom_arm.loss.2p=0.007	sigs.SBS6=0.012	sv.DEL_[300,1e+03)=0.005	chrom_arm.gain.20q=0.004	sv.DEL_[0,300)=0.004	sigs.SBS10=0.004
CV	HMF002912A	Urothelial	1	Urothelial	Colorectal	Breast	0.768	0.019	0.007	rmd.Urothelial.1=0.301	rmd.Urothelial.3=0.143	gene.KDM6A.biall=0.06	rmd.Urothelial.2=0.043	gene.ELF3.monoall=0.012	sigs.SBS88=0.087	sigs.ID18=0.03	chrom_arm.gain.13q=0.027	mut_load.indel=0.027	sigs.SBS90=0.016	gender.gender=0.053	sigs.SBS2=0.05	sigs.SBS13=0.036	chrom_arm.gain.1q=0.021	sigs.ID8=0.016
CV	HMF003712A	Breast	1	Breast	Uterus	NET_Pancreas	1	0.004	0.003	rmd.Breast.1=0.395	rmd.Breast.2=0.203	gene.PIK3CA.monoall=0.043	gender.gender=0.042	sigs.ID8=0.022	rmd.Ovarian.1=0.008	rmd.Urothelial.2=0.006	sigs.SBS5=0.005	rmd.CNS_Glioma.1=0.005	gender.gender=0.004	sigs.SBS5=0.017	sigs.SBS85=0.013	sigs.ID8=0.012	chrom_arm.loss.1q=0.001	chrom_arm.loss.8q=0.001
CV	HMF003679A	Sarcoma_Leiomyo	1	Sarcoma_Leiomyo	Sarcoma_Other	Sarcoma_Osteo	0.626	0.222	0.011	rmd.Sarcoma_Other.1=0.19	gene.RB1.deep_del=0.103	rmd.Sarcoma_GIST.1=0.049	sigs.SBS8=0.037	sigs.ID18=0.018	rmd.Sarcoma_Other.1=0.082	rmd.Sarcoma_GIST.1=0.019	sigs.SBS12=0.017	rmd.CNS_Glioma.3=0.014	sigs.SBS8=0.011	sigs.SBS8=0.024	rmd.Sarcoma_Other.1=0.021	sigs.SBS39=0.008	sigs.SBS33=0.008	sigs.SBS32=0.004
CV	HMF003516A	Liver	1	Liver	NET_Pancreas	Thyroid	0.625	0.039	0.034	rmd.Liver.1=0.503	sigs.SBS92=0.09	sigs.SBS16=0.053	sigs.ID3=0.04	sigs.SBS33=0.021	sigs.SBS5=0.096	mut_load.indel=0.041	sigs.SBS33=0.029	sigs.SBS16=0.017	sigs.SBS19=0.005	genome.diploid_proportion=0.108	mut_load.indel=0.048	sigs.ID3=0.029	sigs.ID8=0.015	genome.ploidy=0.014
CV	HMF004001A	Prostate	1	Prostate	Kidney_ClearCell	Colorectal	0.986	0.036	0.001	rmd.Prostate.1=0.367	gene.AR.amp=0.242	sigs.SBS40=0.054	sigs.SBS21=0.043	gender.gender=0.031	sigs.SBS40=0.259	sigs.DBS9=0.024	sigs.DBS2=0.005	sigs.ID9=0.003	sigs.DBS8=0.002	gene.APC.biall=0.096	sv.LINEs=0.021	sigs.ID1=0.005	sigs.SBS6=0.004	sigs.SBS15=0.003
CV	HMF004301A	Skin_Melanoma	1	Skin_Melanoma	Pancreas	Lung_NonSmallCell	1	0.007	0.001	rmd.Skin_Melanoma.1=0.225	sigs.SBS7=0.187	sigs.DBS1=0.154	sigs.ID13=0.122	gene.BRAF.monoall=0.056	gene.CDKN2A.biall=0.025	sigs.SBS10=0.008	sigs.SBS21=0.006	sigs.SBS32=0.005	genome.ploidy=0.004	mut_load.dbs=0.031	mut_load.snv=0.014	genome.ploidy=0.003	sv.DEL_[1e+05,1e+06)=0.001	sv.COMPLEX_[50,100)=0
CV	HMF004274A	Skin_Melanoma	1	Skin_Melanoma	Lung_NonSmallCell	Thyroid	1	0.008	0.004	rmd.Skin_Melanoma.1=0.245	sigs.SBS7=0.2	sigs.DBS1=0.16	sigs.ID13=0.137	mut_load.dbs=0.041	gene.EGFR.monoall=0.086	mut_load.dbs=0.026	genome.diploid_proportion=0.012	mut_load.snv=0.01	genome.ploidy=0.01	sigs.ID11=0.007	sigs.ID8=0.006	chrom_arm.loss.19q=0.003	sigs.SBS38=0.003	chrom_arm.loss.7q=0.002
CV	HMF003901B	Urothelial	3	Kidney_ClearCell	Biliary	Urothelial	0.854	0.011	0.008	rmd.Kidney_ClearCell.1=0.369	sigs.ID5=0.202	sigs.SBS40=0.146	rmd.Kidney_Papillary.1=0.038	sigs.ID11=0.019	sigs.SBS10=0.021	sigs.SBS40=0.007	sigs.SBS19=0.005	chrom_arm.loss.20p=0.003	sigs.SBS17=0.002	gene.TERT.monoall=0.059	sigs.SBS87=0.029	sigs.SBS14=0.005	sigs.DBS2=0.004	sigs.SBS31=0.003
CV	HMF004325A	Urothelial	1	Urothelial	Lung_NonSmallCell	NET_Pancreas	1	0.008	0.006	rmd.Urothelial.1=0.264	rmd.Urothelial.3=0.21	gene.TERT.monoall=0.098	sigs.SBS2=0.078	sigs.SBS13=0.063	sigs.SBS92=0.025	sigs.SBS13=0.017	sigs.SBS2=0.012	chrom_arm.gain.11q=0.012	sigs.SBS29=0.009	chrom_arm.gain.17p=0.045	chrom_arm.gain.7q=0.018	chrom_arm.gain.18p=0.016	chrom_arm.gain.13q=0.012	chrom_arm.gain.17q=0.01
CV	HMF001086A	Breast	1	Breast	Colorectal	Uterus	1	0.013	0.011	rmd.Breast.1=0.363	sigs.ID4=0.064	sigs.SBS2=0.058	gene.PIK3CA.monoall=0.057	gender.gender=0.056	rmd.Colorectal.2=0.119	chrom_arm.gain.13q=0.031	sigs.ID2=0.021	sigs.SBS1=0.009	chrom_arm.gain.6q=0.008	gene.PTEN.monoall=0.055	sigs.ID4=0.014	sigs.SBS1=0.014	sigs.SBS5=0.011	sigs.SBS88=0.007
CV	HMF003461A	Colorectal	1	Colorectal	Uterus	Gastroesophageal	0.908	0.027	0.02	rmd.Colorectal.1=0.23	rmd.Colorectal.3=0.171	sigs.ID14=0.163	gene.APC.monoall=0.107	mut_load.indel=0.026	gene.PIK3R1.monoall=0.112	gene.PPP2R1A.monoall=0.065	rmd.CNS_Glioma.1=0.023	gender.gender=0.012	rmd.HeadAndNeck_Other.1=0.011	sigs.SBS17=0.144	sv.LINEs=0.046	sigs.ID12=0.018	rmd.Colorectal.1=0.014	mut_load.indel=0.012
CV	HMF002194A	Colorectal	2	Gastroesophageal	Colorectal	Lung_NonSmallCell	0.875	0.135	0.005	rmd.Pancreas.3=0.177	gene.FHIT.deep_del=0.159	sigs.ID2=0.095	sigs.SBS17=0.046	rmd.HeadAndNeck_Other.1=0.031	rmd.Colorectal.1=0.219	sigs.ID14=0.154	sigs.SBS17=0.039	sigs.SBS18=0.029	sigs.SBS93=0.026	gene.MET.amp=0.017	chrom_arm.gain.5p=0.014	chrom_arm.gain.11q=0.009	sigs.SBS92=0.009	sigs.SBS18=0.005
CV	HMF002756A	Breast	1	Breast	Pancreas	NET_Pancreas	0.913	0.061	0.005	rmd.Breast.1=0.459	sigs.SBS2=0.065	gender.gender=0.055	gene.PIK3CA.monoall=0.053	chrom_arm.gain.1q=0.029	rmd.Pancreas.2=0.253	sigs.ID1=0.058	sigs.SBS1=0.034	sigs.SBS34=0.022	rmd.Pancreas.1=0.012	mut_load.dbs=0.045	mut_load.snv=0.029	sigs.SBS30=0.018	sigs.SBS33=0.018	sigs.SBS12=0.01
CV	HMF000509A	Ovarian	2	Breast	Ovarian	Sarcoma_Osteo	0.901	0.076	0.011	rmd.Breast.2=0.41	sigs.SBS13=0.057	gender.gender=0.054	sigs.ID6=0.041	sigs.ID8=0.038	sigs.ID6=0.06	sigs.SBS31=0.039	sigs.SBS39=0.038	sv.DUP_[1e+04,1e+05)=0.032	sv.DUP_[1e+03,1e+04)=0.03	gene.TP53.deep_del=0.027	sigs.SBS39=0.024	chrom_arm.gain.1p=0.011	sigs.SBS41=0.01	sigs.SBS14=0.005
CV	HMF001434A	CNS_Glioma	1	CNS_Glioma	NET_Pancreas	Lung_NonSmallCell	1	0.006	0.004	rmd.CNS_Glioma.3=0.249	sigs.SBS1=0.112	sigs.ID4=0.071	gene.EGFR.amp=0.071	gene.TERT.monoall=0.067	mut_load.dbs=0.042	sigs.SBS12=0.01	sigs.SBS84=0.01	sigs.ID4=0.005	sigs.SBS86=0.004	gene.EGFR.monoall=0.097	sv.COMPLEX.largest_cluster=0.009	sigs.SBS39=0.002	sv.COMPLEX_[50,100)=0.001	sv.DEL_[1e+04,1e+05)=0.001
CV	HMF002179A	Breast	1	Breast	NET_Pancreas	Sarcoma_Osteo	1	0.038	0.006	rmd.Breast.1=0.402	gene.GATA3.monoall=0.119	chrom_arm.gain.16p=0.046	gender.gender=0.042	gene.ESR1.monoall=0.042	chrom_arm.gain.5q=0.083	chrom_arm.gain.12q=0.052	chrom_arm.gain.4q=0.029	chrom_arm.gain.4p=0.024	chrom_arm.gain.18p=0.013	chrom_arm.gain.4p=0.015	sigs.SBS37=0.008	chrom_arm.gain.4q=0.008	chrom_arm.gain.1p=0.007	sigs.SBS12=0.003
CV	HMF005620A	Pancreas	1	Pancreas	Biliary	Breast	0.795	0.143	0.004	rmd.Pancreas.3=0.257	gene.KRAS.monoall=0.167	sigs.ID1=0.06	sigs.SBS1=0.059	gene.CDKN2A.deep_del=0.042	rmd.Biliary.1=0.189	rmd.Pancreas.1=0.018	sigs.ID1=0.013	sigs.DBS4=0.005	sigs.SBS40=0.004	gene.ZNF703.amp=0.118	gene.FGFR1.amp=0.05	sigs.SBS2=0.04	mut_load.snv=0.007	mut_load.dbs=0.007
CV	HMF000166A	Colorectal	1	Colorectal	Gastroesophageal	Lung_NonSmallCell	0.98	0.047	0.004	rmd.Colorectal.1=0.21	rmd.Colorectal.3=0.15	sigs.ID14=0.127	sigs.SBS93=0.062	chrom_arm.gain.13q=0.043	gene.FHIT.deep_del=0.175	sigs.SBS17=0.029	sv.DUP_[1e+04,1e+05)=0.015	sigs.SBS25=0.013	sigs.SBS7=0.012	sigs.SBS13=0.012	sigs.SBS2=0.008	gene.STK11.deep_del=0.006	chrom_arm.gain.17q=0.006	chrom_arm.gain.2p=0.005
CV	HMF003252A	Breast	1	Breast	Biliary	Urothelial	1	0.006	0.005	rmd.Breast.1=0.324	sigs.ID4=0.068	sigs.SBS2=0.06	gene.PIK3CA.monoall=0.06	gender.gender=0.055	sigs.SBS20=0.011	sigs.SBS2=0.001	sigs.SBS13=0	sigs.DBS4=0	sv.DUP_[300,1e+03)=0	sigs.SBS13=0.069	sigs.SBS2=0.068	rmd.Urothelial.2=0.021	gene.KMT2D.monoall=0.013	sigs.SBS38=0.008
CV	HMF001902B	Breast	1	Breast	Colorectal	Biliary	1	0.007	0.007	rmd.Breast.1=0.4	gene.CDH1.biall=0.097	sigs.ID4=0.057	gender.gender=0.043	gene.ESR1.monoall=0.039	rmd.Colorectal.2=0.086	sigs.SBS18=0.009	sigs.SBS1=0.006	sv.DUP_[1e+04,1e+05)=0.004	sigs.ID14=0.003	rmd.Biliary.3=0.01	sigs.DBS4=0.004	sigs.DBS5=0.004	sigs.SBS16=0.003	sigs.SBS21=0.002
CV	HMF001934A	Pancreas	1	Pancreas	Biliary	Breast	0.904	0.008	0.004	rmd.Pancreas.3=0.268	gene.KRAS.monoall=0.165	sigs.ID1=0.056	rmd.Pancreas.2=0.053	sigs.SBS1=0.052	rmd.Pancreas.3=0.014	sigs.SBS2=0.01	sigs.ID1=0.005	sigs.SBS12=0.005	rmd.Biliary.3=0.005	rmd.Breast.2=0.172	sigs.SBS2=0.043	sigs.SBS13=0.03	sv.COMPLEX.largest_cluster=0.012	sigs.ID10=0.007
CV	HMF003224A	Lung_NonSmallCell	1	Lung_NonSmallCell	HeadAndNeck_Other	Gastroesophageal	0.364	0.219	0.025	rmd.Lung_NonSmallCell.1=0.392	chrom_arm.gain.3q=0.028	rmd.HeadAndNeck_Other.1=0.021	sigs.SBS13=0.02	chrom_arm.gain.5p=0.018	rmd.HeadAndNeck_Other.1=0.332	gene.AJUBA.biall=0.053	rmd.HeadAndNeck_Other.2=0.04	sigs.SBS6=0.025	sigs.DBS4=0.016	sv.LINEs=0.053	rmd.HeadAndNeck_Other.1=0.039	sigs.ID1=0.013	chrom_arm.gain.2p=0.009	sigs.DBS8=0.007
CV	HMF001190A	Breast	1	Breast	Biliary	Sarcoma_Osteo	1	0.006	0.003	rmd.Breast.1=0.231	gene.ZNF703.amp=0.096	sigs.ID4=0.063	gender.gender=0.048	sigs.SBS2=0.045	rmd.Pancreas.1=0.006	sigs.SBS44=0.005	sigs.SBS2=0.004	chrom_arm.loss.16p=0.002	sigs.SBS12=0.001	sv.COMPLEX.largest_cluster=0.01	sigs.SBS30=0.005	sigs.SBS44=0.004	sigs.SBS13=0.004	chrom_arm.gain.21q=0.003
CV	HMF000741A	Colorectal	19	Kidney_ClearCell	Biliary	Mesothelium	0.369	0.021	0.012	rmd.Kidney_ClearCell.1=0.286	rmd.Kidney_Papillary.1=0.032	gene.BAP1.biall=0.029	sigs.ID11=0.013	chrom_arm.gain.5q=0.011	rmd.Biliary.1=0.035	sigs.ID1=0.003	sigs.SBS1=0.003	sv.DUP_[300,1e+03)=0.001	chrom_arm.loss.20p=0.001	gene.BAP1.biall=0.053	sv.DEL_[1e+07,Inf)=0.008	rmd.Sarcoma_GIST.1=0.007	gene.CDKN2A.deep_del=0.006	mut_load.indel=0.006
CV	HMF002959A	Lung_SmallCell	2	Lung_NonSmallCell	Lung_SmallCell	Thyroid	0.961	0.136	0.003	rmd.Lung_NonSmallCell.1=0.199	sigs.ID3=0.168	sigs.SBS4=0.134	sigs.DBS2=0.093	mut_load.dbs=0.05	sigs.SBS92=0.098	rmd.CNS_Glioma.3=0.049	sigs.ID3=0.046	rmd.NET_Lung.1=0.03	rmd.Lung_NonSmallCell.1=0.026	sigs.ID3=0.011	chrom_arm.loss.8q=0.005	chrom_arm.loss.7p=0.002	chrom_arm.loss.20q=0.001	chrom_arm.loss.1q=0.001
CV	HMF000654A	Ovarian	1	Ovarian	Uterus	Pancreas	0.963	0.014	0.013	rmd.Ovarian.1=0.564	chrom_arm.gain.3q=0.018	gender.gender=0.014	sv.DEL_[1e+03,1e+04)=0.014	sigs.SBS32=0.011	rmd.Ovarian.1=0.128	sigs.ID4=0.013	sigs.SBS32=0.01	chrom_arm.loss.16p=0.009	gender.gender=0.005	rmd.Pancreas.3=0.034	sigs.SBS37=0.007	sigs.SBS17=0.007	chrom_arm.loss.6p=0.006	sigs.SBS8=0.006
CV	HMF000586A	Ovarian	1	Ovarian	Breast	Uterus	0.511	0.101	0.013	rmd.Ovarian.1=0.197	sigs.ID6=0.048	sigs.SBS39=0.034	sv.DUP_[1e+04,1e+05)=0.032	sv.DEL_[0,300)=0.028	rmd.Breast.2=0.143	gender.gender=0.053	sigs.SBS13=0.044	sigs.ID6=0.042	sigs.ID8=0.038	rmd.Ovarian.1=0.166	sv.DUP_[1e+05,1e+06)=0.018	sigs.SBS87=0.016	sv.DUP_[1e+06,1e+07)=0.014	rmd.Biliary.1=0.014
CV	HMF003497A	Skin_Melanoma	1	Skin_Melanoma	Thyroid	Lung_NonSmallCell	1	0.002	0.001	rmd.Skin_Melanoma.1=0.228	sigs.SBS7=0.19	sigs.DBS1=0.152	sigs.ID13=0.138	sigs.SBS38=0.05	sigs.ID3=0.011	sigs.SBS38=0.007	chrom_arm.loss.8q=0.005	sigs.ID8=0.005	gender.gender=0.001	mut_load.dbs=0.031	mut_load.snv=0.015	sv.DEL_[1e+04,1e+05)=0.001	chrom_arm.gain.1p=0.001	sv.DEL_[1e+03,1e+04)=0
CV	HMF003033A	Mesothelium	1	Mesothelium	Lung_NonSmallCell	Sarcoma_Other	1	0.009	0.009	rmd.Mesothelium.1=0.404	gene.BAP1.deep_del=0.157	sigs.SBS35=0.008	sigs.SBS31=0.007	sv.DEL_[0,300)=0.007	sigs.DBS5=0.037	sigs.ID11=0.005	rmd.Biliary.3=0.004	sigs.DBS6=0.004	sv.COMPLEX.largest_cluster=0.003	rmd.Sarcoma_GIST.1=0.021	sigs.SBS12=0.018	sigs.ID6=0.005	sigs.DBS2=0.003	sigs.ID5=0.003
CV	HMF000875A	Prostate	1	Prostate	Liver	Lung_NonSmallCell	1	0.002	0.001	rmd.Prostate.1=0.472	sigs.SBS40=0.072	sigs.SBS15=0.059	sigs.SBS21=0.049	gender.gender=0.042	sigs.SBS24=0.023	sigs.ID5=0.018	sigs.SBS36=0.015	sigs.DBS4=0.007	sigs.DBS10=0.005	sigs.SBS18=0.002	sv.COMPLEX.largest_cluster=0.001	sigs.SBS39=0.001	sv.DEL_[1e+03,1e+04)=0.001	sv.sv_load=0
CV	HMF001578A	Lung_NonSmallCell	10	Ovarian	NET_Lung	Sarcoma_Other	0.125	0.048	0.039	sigs.SBS31=0.111	sigs.SBS8=0.043	sigs.SBS35=0.03	gender.gender=0.023	sv.sv_load=0.021	rmd.NET_Lung.1=0.021	mut_load.indel=0.018	sigs.ID9=0.012	sigs.ID10=0.006	mut_load.snv=0.006	sigs.DBS2=0.024	mut_load.indel=0.012	sigs.ID10=0.007	sigs.ID9=0.007	sigs.SBS8=0.007
CV	HMF004086A	Lung_SmallCell	2	Lung_NonSmallCell	Lung_SmallCell	Liver	0.962	0.031	0.005	rmd.Lung_NonSmallCell.1=0.324	sigs.ID3=0.179	sigs.DBS2=0.09	sv.DUP_[1e+04,1e+05)=0.014	gene.SMARCA4.biall=0.014	sigs.SBS92=0.067	rmd.CNS_Medullo.1=0.023	rmd.Lung_NonSmallCell.1=0.021	sigs.ID18=0.008	sigs.SBS91=0.006	sigs.SBS92=0.073	sigs.ID5=0.04	sigs.DBS2=0.036	sigs.SBS24=0.036	sigs.ID3=0.02
CV	HMF004277A	Breast	1	Breast	HeadAndNeck_Other	NET_Pancreas	1	0.022	0.008	rmd.Breast.1=0.42	gene.GATA3.monoall=0.14	sigs.ID4=0.062	sigs.SBS2=0.055	gender.gender=0.05	rmd.HeadAndNeck_Other.2=0.171	sigs.SBS39=0.008	sigs.ID11=0.005	chrom_arm.loss.1q=0.002	sigs.SBS6=0.002	mut_load.dbs=0.042	mut_load.snv=0.019	chrom_arm.gain.18q=0.019	sigs.SBS5=0.014	chrom_arm.gain.17q=0.013
CV	HMF002487A	Kidney_ClearCell	1	Kidney_ClearCell	Thyroid	Kidney_Papillary	1	0.002	0.001	rmd.Kidney_ClearCell.1=0.218	sigs.ID5=0.167	sigs.SBS40=0.146	gene.VHL.biall=0.122	gene.PBRM1.biall=0.098	sigs.ID8=0.006	genome.ploidy=0.006	chrom_arm.loss.8q=0.004	sigs.ID9=0.003	chrom_arm.loss.1q=0.001	sigs.SBS40=0.026	sigs.DBS9=0.009	sigs.SBS39=0.009	sigs.ID5=0.006	chrom_arm.gain.7q=0.001
CV	HMF003572A	Biliary	2	Pancreas	Biliary	Ovarian	0.781	0.143	0.032	rmd.Pancreas.2=0.242	rmd.Pancreas.3=0.22	gene.KRAS.monoall=0.152	mut_load.snv=0.032	gene.CDKN2A.biall=0.023	rmd.Biliary.3=0.069	sigs.DBS5=0.027	rmd.Pancreas.3=0.021	rmd.Pancreas.1=0.018	sigs.SBS19=0.013	sigs.SBS35=0.065	sigs.DBS5=0.044	sigs.SBS32=0.031	sigs.SBS24=0.018	gender.gender=0.016
CV	HMF002346A	Skin_Melanoma	1	Skin_Melanoma	Lung_NonSmallCell	Skin_Carcinoma	1	0.004	0.003	rmd.Skin_Melanoma.1=0.22	sigs.SBS7=0.188	sigs.DBS1=0.158	sigs.ID13=0.125	gene.BRAF.monoall=0.055	mut_load.dbs=0.031	mut_load.snv=0.014	chrom_arm.gain.22q=0.012	sv.DUP_[1e+04,1e+05)=0.004	sv.COMPLEX.largest_cluster=0.002	sigs.DBS1=0.099	sigs.SBS7=0.065	chrom_arm.gain.9p=0.02	sigs.ID13=0.015	gene.LATS2.monoall=0.012
CV	HMF002441B	Colorectal	1	Colorectal	Pancreas	Gastroesophageal	0.947	0.007	0.002	rmd.Colorectal.1=0.212	rmd.Colorectal.3=0.168	sigs.ID14=0.128	sigs.SBS93=0.083	gene.APC.biall=0.068	gene.SMAD4.deep_del=0.085	gene.KRAS.biall=0.03	sigs.SBS21=0.008	sigs.ID2=0.007	sigs.SBS15=0.006	sigs.ID2=0.073	sigs.SBS17=0.038	sv.LINEs=0.03	sigs.SBS21=0.015	rmd.HeadAndNeck_Other.1=0.012
CV	HMF001080A	Urothelial	1	Urothelial	Lung_NonSmallCell	Breast	1	0.009	0.007	rmd.Urothelial.1=0.264	fusion.AHR_AHR=0.098	sigs.SBS2=0.066	sigs.SBS13=0.056	rmd.Urothelial.2=0.049	gene.SMARCA4.biall=0.04	sigs.SBS2=0.014	sigs.SBS13=0.014	sv.DUP_[1e+03,1e+04)=0.002	sigs.SBS39=0.001	sigs.SBS2=0.053	gender.gender=0.052	sigs.SBS13=0.048	gene.CCND1.amp=0.027	gene.FGF3.amp=0.026
CV	HMF000196A	Breast	1	Breast	Lung_NonSmallCell	Urothelial	0.918	0.01	0.009	rmd.Breast.1=0.283	rmd.Breast.2=0.199	sigs.SBS2=0.064	sigs.SBS13=0.054	gender.gender=0.054	gene.STK11.biall=0.145	sigs.SBS22=0.017	sigs.SBS13=0.016	sigs.SBS2=0.012	genome.ploidy=0.008	gene.TERT.monoall=0.112	sigs.SBS2=0.093	sigs.SBS13=0.091	mut_load.snv=0.009	sv.COMPLEX_[0,25)=0.007
CV	HMF001409A	NET_Gastrointestinal	19	CNS_Medullo	Sarcoma_Other	Thyroid	0.134	0.051	0.034	mut_load.snv=0.1	rmd.NET_Lung.1=0.056	sigs.SBS34=0.028	sigs.SBS10=0.024	mut_load.dbs=0.021	sigs.DBS2=0.015	rmd.Sarcoma_GIST.1=0.012	mut_load.dbs=0.007	mut_load.snv=0.007	sigs.SBS30=0.006	mut_load.snv=0.028	mut_load.dbs=0.017	mut_load.indel=0.016	sigs.ID8=0.012	chrom_arm.loss.7p=0.001
CV	HMF002076A	HeadAndNeck_Other	22	NET_Pancreas	Liver	Colorectal	0.057	0.053	0.02	sigs.SBS85=0.086	sigs.SBS23=0.021	sigs.SBS16=0.017	sigs.SBS12=0.017	sigs.SBS84=0.017	sigs.SBS92=0.096	sigs.SBS12=0.085	sigs.SBS16=0.067	sigs.SBS24=0.026	sigs.DBS2=0.017	rmd.Colorectal.3=0.183	rmd.Colorectal.2=0.03	sv.LINEs=0.029	sigs.SBS10=0.008	sigs.SBS41=0.004
CV	HMF003759A	Colorectal	1	Colorectal	Urothelial	Lung_NonSmallCell	0.974	0.008	0.004	rmd.Colorectal.1=0.278	sigs.SBS93=0.094	sigs.ID14=0.086	chrom_arm.gain.13q=0.041	mut_load.indel=0.03	gene.TERT.monoall=0.071	sigs.DBS5=0.017	rmd.Urothelial.2=0.015	gender.gender=0.011	sv.COMPLEX_[0,25)=0.007	rmd.Lung_NonSmallCell.2=0.018	sigs.DBS5=0.008	mut_load.dbs=0.007	sigs.SBS18=0.004	mut_load.indel=0.002
CV	HMF002750A	Colorectal	1	Colorectal	Gastroesophageal	Pancreas	1	0.114	0.001	rmd.Colorectal.1=0.219	sigs.ID14=0.125	sigs.SBS93=0.105	rmd.Colorectal.3=0.093	gene.APC.biall=0.073	sigs.ID2=0.081	rmd.Gastroesophageal.2=0.065	sigs.SBS17=0.04	sv.LINEs=0.032	rmd.HeadAndNeck_Other.1=0.02	sigs.SBS10=0.02	rmd.Pancreas.1=0.012	sigs.ID2=0.006	sigs.SBS2=0.004	sigs.SBS13=0.003
CV	HMF002383B	Skin_Melanoma	1	Skin_Melanoma	Sarcoma_Osteo	Biliary	1	0.011	0.008	rmd.Skin_Melanoma.1=0.252	sigs.SBS7=0.204	sigs.DBS1=0.164	sigs.ID13=0.14	mut_load.dbs=0.038	chrom_arm.gain.1p=0.043	gene.TP53.deep_del=0.031	chrom_arm.gain.22q=0.01	sigs.SBS17=0.01	chrom_arm.gain.Xp=0.009	rmd.Biliary.2=0.013	sigs.SBS17=0.005	sigs.DBS4=0.003	sigs.SBS2=0.001	sigs.SBS1=0
CV	HMF000512B	Colorectal	1	Colorectal	Gastroesophageal	Biliary	0.963	0.025	0.019	rmd.Colorectal.2=0.165	mut_load.indel=0.153	rmd.Colorectal.3=0.064	sv.LINEs=0.042	mut_load.snv=0.037	sigs.ID2=0.063	sv.LINEs=0.046	mut_load.indel=0.036	rmd.Colorectal.1=0.025	sigs.DBS7=0.018	sigs.SBS44=0.053	rmd.Pancreas.3=0.037	sigs.SBS26=0.012	sigs.SBS20=0.01	sigs.SBS14=0.006
CV	HMF003109A	Skin_Melanoma	1	Skin_Melanoma	Skin_Carcinoma	Thyroid	1	0.018	0.004	rmd.Skin_Melanoma.1=0.236	sigs.SBS7=0.193	sigs.DBS1=0.178	sigs.ID13=0.133	mut_load.dbs=0.046	gene.PTCH1.biall=0.17	sigs.DBS1=0.09	sigs.SBS7=0.063	sigs.ID13=0.011	chrom_arm.gain.14q=0.011	sigs.ID3=0.01	sigs.ID8=0.008	chrom_arm.loss.7q=0.005	sigs.SBS38=0.004	chrom_arm.loss.3q=0.002
CV	HMF000791A	Lung_NonSmallCell	1	Lung_NonSmallCell	Lung_SmallCell	Pancreas	0.969	0.011	0.007	rmd.Lung_NonSmallCell.1=0.173	sigs.ID3=0.149	sigs.SBS4=0.118	rmd.Lung_NonSmallCell.2=0.107	sigs.DBS2=0.069	sigs.ID3=0.042	sigs.SBS91=0.035	rmd.Urothelial.2=0.026	sigs.SBS4=0.024	rmd.Lung_NonSmallCell.1=0.022	rmd.Pancreas.1=0.019	genome.ploidy=0.007	sigs.SBS7=0.006	sigs.DBS9=0.003	mut_load.dbs=0.003
CV	HMF003125A	Colorectal	1	Colorectal	Lung_NonSmallCell	Liver	1	0.006	0.002	rmd.Colorectal.1=0.224	sigs.ID14=0.124	rmd.Colorectal.3=0.102	gene.APC.monoall=0.077	rmd.Colorectal.2=0.065	mut_load.snv=0.018	mut_load.dbs=0.015	sigs.SBS29=0.014	mut_load.indel=0.007	sigs.DBS5=0.003	sigs.DBS2=0.042	sigs.SBS24=0.023	sigs.SBS42=0.007	mut_load.dbs=0.007	sigs.SBS44=0.005
CV	HMF000877A	Urothelial	1	Urothelial	HeadAndNeck_SalivaryGland	Lung_NonSmallCell	1	0.008	0.004	rmd.Urothelial.1=0.368	gene.TERT.monoall=0.067	sigs.SBS31=0.053	rmd.Urothelial.3=0.053	gene.FGFR3.monoall=0.041	sigs.SBS31=0.019	mut_load.snv=0.004	gender.gender=0.004	mut_load.indel=0.003	sigs.SBS21=0.002	mut_load.dbs=0.016	sigs.DBS5=0.006	sigs.ID11=0.003	rmd.Biliary.3=0.003	sv.sv_load=0.002
CV	HMF001937A	Gastroesophageal	1	Gastroesophageal	Pancreas	Biliary	0.822	0.06	0.018	rmd.Pancreas.3=0.194	sv.LINEs=0.083	rmd.Biliary.1=0.049	gene.GMDS.deep_del=0.041	rmd.HeadAndNeck_Other.1=0.033	rmd.Pancreas.3=0.146	sigs.SBS17=0.035	gene.CDKN2A.biall=0.026	sigs.ID2=0.023	sigs.SBS8=0.019	rmd.Biliary.1=0.019	rmd.Pancreas.3=0.015	sigs.DBS5=0.008	sigs.SBS2=0.005	chrom_arm.loss.20p=0.004
CV	HMF003395A	Kidney_ClearCell	1	Kidney_ClearCell	Liver	Thyroid	0.984	0.002	0.001	rmd.Kidney_ClearCell.1=0.23	sigs.ID5=0.185	sigs.SBS40=0.153	gene.VHL.biall=0.15	gene.SETD2.biall=0.048	sigs.SBS22=0.041	sigs.SBS92=0.035	sigs.SBS33=0.022	sigs.SBS36=0.022	sigs.ID5=0.018	sigs.ID8=0.006	chrom_arm.loss.8q=0.004	sigs.ID12=0.002	chrom_arm.loss.12q=0.001	gender.gender=0.001
CV	HMF005217A	Pancreas	1	Pancreas	Biliary	Breast	0.902	0.008	0.005	rmd.Pancreas.3=0.251	gene.KRAS.monoall=0.153	sigs.SBS1=0.073	gene.SMAD4.deep_del=0.067	mut_load.snv=0.059	rmd.Pancreas.3=0.016	sigs.SBS2=0.008	sigs.SBS1=0.008	sigs.SBS44=0.003	sv.DUP_[300,1e+03)=0.002	sigs.SBS2=0.055	gender.gender=0.048	sigs.ID4=0.04	rmd.Urothelial.3=0.021	sv.COMPLEX.largest_cluster=0.015
CV	HMF003124A	Skin_Melanoma	1	Skin_Melanoma	Colorectal	Lung_NonSmallCell	1	0.005	0.004	rmd.Skin_Melanoma.1=0.228	sigs.SBS7=0.2	sigs.DBS1=0.149	sigs.ID13=0.132	gene.BRAF.monoall=0.049	sigs.ID14=0.143	sigs.ID18=0.006	sigs.SBS10=0.006	rmd.Pancreas.3=0.002	mut_load.snv=0.002	gene.EGFR.monoall=0.08	mut_load.dbs=0.028	mut_load.snv=0.01	sigs.SBS2=0.006	gender.gender=0.002
CV	HMF002112A	Sarcoma_Other	1	Sarcoma_Other	Thyroid	Biliary	0.476	0.109	0.012	fusion.NAB2_STAT6=0.244	rmd.Sarcoma_Other.1=0.11	mut_load.dbs=0.023	sigs.ID5=0.013	sigs.SBS30=0.009	genome.diploid_proportion=0.156	mut_load.indel=0.042	mut_load.snv=0.024	mut_load.dbs=0.022	sigs.ID8=0.022	rmd.Pancreas.3=0.015	rmd.Biliary.3=0.015	sigs.SBS19=0.01	sigs.SBS10=0.007	sigs.SBS16=0.004
CV	HMF003458A	Ovarian	2	Uterus	Ovarian	Cervix	0.284	0.072	0.023	sv.DUP_[1e+05,1e+06)=0.055	rmd.Urothelial.2=0.038	rmd.Kidney_Papillary.1=0.035	sigs.SBS87=0.027	sv.DUP_[1e+04,1e+05)=0.022	sigs.SBS31=0.059	sigs.SBS35=0.041	sv.DEL_[1e+03,1e+04)=0.037	sv.DUP_[1e+05,1e+06)=0.023	gender.gender=0.02	sigs.SBS13=0.027	sigs.SBS31=0.012	sigs.SBS35=0.009	sigs.SBS6=0.009	sigs.ID2=0.008
CV	HMF002316A	Ovarian	2	Breast	Ovarian	Uterus	0.881	0.069	0.021	rmd.Breast.2=0.295	rmd.Breast.1=0.184	gender.gender=0.062	sigs.SBS13=0.058	sigs.SBS2=0.056	sigs.ID6=0.057	sigs.SBS8=0.049	sigs.SBS5=0.04	sigs.SBS39=0.039	sv.DUP_[1e+04,1e+05)=0.029	rmd.Ovarian.1=0.179	sigs.ID2=0.065	sv.DUP_[1e+05,1e+06)=0.043	rmd.Breast.1=0.012	rmd.Pancreas.1=0.011
CV	HMF002576A	Lung_NonSmallCell	1	Lung_NonSmallCell	HeadAndNeck_Other	Pancreas	0.969	0.017	0.007	rmd.Lung_NonSmallCell.1=0.168	sigs.ID3=0.141	rmd.Lung_NonSmallCell.2=0.126	sigs.SBS4=0.107	sigs.DBS2=0.073	gene.NOTCH1.biall=0.105	sigs.SBS2=0.007	sigs.SBS19=0.007	sigs.SBS22=0.006	sigs.SBS13=0.006	gene.SMAD4.deep_del=0.077	sigs.SBS2=0.012	gene.TP53.biall=0.003	sigs.SBS13=0.002	sigs.SBS17=0.002
CV	HMF003751A	Urothelial	1	Urothelial	Lung_NonSmallCell	Sarcoma_Osteo	1	0.009	0.003	rmd.Urothelial.1=0.303	sigs.SBS92=0.101	gene.TERT.monoall=0.082	gene.SOX4.amp=0.076	rmd.Urothelial.3=0.06	sigs.DBS5=0.056	mut_load.dbs=0.048	sigs.SBS92=0.037	sigs.ID11=0.029	mut_load.snv=0.013	rmd.Sarcoma_Other.1=0.008	sigs.SBS13=0.004	mut_load.indel=0.002	sigs.SBS14=0.001	sigs.SBS41=0
CV	HMF000790A	Prostate	1	Prostate	NET_Pancreas	Lung_NonSmallCell	1	0.003	0.001	rmd.Prostate.1=0.279	fusion.TMPRSS2_ERG=0.231	gene.PTEN.deep_del=0.091	sigs.SBS40=0.046	sigs.SBS15=0.042	mut_load.dbs=0.041	sigs.DBS4=0.013	chrom_arm.loss.1q=0.002	gender.gender=0.001	sigs.ID4=0.001	sigs.SBS92=0.028	sigs.SBS29=0.011	sigs.DBS5=0.002	genome.diploid_proportion=0.002	sigs.SBS89=0.002
CV	HMF001572A	Prostate	1	Prostate	Pancreas	Liver	1	0.007	0.002	rmd.Prostate.1=0.283	fusion.TMPRSS2_ERG=0.265	gene.PTEN.deep_del=0.097	sigs.SBS40=0.051	sigs.SBS15=0.046	sigs.ID1=0.049	sigs.SBS1=0.026	sigs.SBS34=0.016	gene.TP53.biall=0.01	sigs.ID2=0.005	sigs.SBS4=0.012	sigs.SBS40=0.004	sigs.DBS4=0.003	sigs.ID1=0.003	sigs.SBS36=0.003
CV	HMF000796A	Pancreas	1	Pancreas	Biliary	Lung_NonSmallCell	0.821	0.02	0.009	rmd.Pancreas.3=0.287	gene.KRAS.monoall=0.168	gene.CDKN2A.biall=0.065	sigs.SBS1=0.044	mut_load.snv=0.04	rmd.Pancreas.3=0.03	rmd.Biliary.3=0.026	sigs.SBS2=0.01	sigs.SBS16=0.008	sigs.SBS13=0.007	gene.SMARCA4.biall=0.042	rmd.Lung_NonSmallCell.2=0.021	rmd.Biliary.3=0.012	sigs.SBS40=0.01	sigs.SBS2=0.01
CV	HMF002439A	Ovarian	2	Uterus	Ovarian	Lung_NonSmallCell	0.206	0.083	0.036	sv.DUP_[1e+05,1e+06)=0.05	rmd.Kidney_Papillary.1=0.042	sigs.SBS84=0.027	sigs.SBS88=0.017	sigs.ID4=0.013	sigs.DBS5=0.094	sv.DUP_[1e+06,1e+07)=0.041	sigs.SBS35=0.041	sv.DUP_[1e+05,1e+06)=0.022	gender.gender=0.016	sigs.DBS5=0.082	sigs.SBS22=0.021	sigs.SBS13=0.016	rmd.Lung_NonSmallCell.2=0.015	sigs.SBS2=0.014
CV	HMF003268A	Prostate	1	Prostate	Colorectal	Biliary	0.969	0.006	0.006	rmd.Prostate.1=0.571	sigs.SBS15=0.055	sigs.SBS21=0.046	gender.gender=0.027	sv.COMPLEX_[0,25)=0.022	sigs.SBS15=0.027	sigs.ID2=0.027	mut_load.indel=0.025	chrom_arm.gain.13q=0.024	sv.LINEs=0.013	sigs.SBS21=0.01	sigs.ID1=0.003	sigs.SBS34=0.003	chrom_arm.loss.16p=0.002	sv.DUP_[1e+04,1e+05)=0
CV	HMF000363A	Pancreas	1	Pancreas	Gastroesophageal	Biliary	0.866	0.032	0.008	rmd.Pancreas.3=0.272	gene.KRAS.monoall=0.17	sigs.SBS1=0.05	sigs.ID1=0.05	mut_load.snv=0.047	rmd.Pancreas.3=0.169	rmd.Biliary.1=0.026	rmd.Lung_NonSmallCell.1=0.019	rmd.Colorectal.1=0.013	sigs.SBS41=0.01	rmd.Pancreas.3=0.015	sigs.SBS13=0.007	sigs.SBS20=0.005	sigs.ID1=0.004	sigs.SBS14=0.003
CV	HMF003152A	Prostate	1	Prostate	Sarcoma_GIST	NET_Pancreas	0.983	0.014	0.007	rmd.Prostate.1=0.621	sigs.SBS40=0.051	gender.gender=0.026	sigs.SBS34=0.018	sigs.ID1=0.015	gene.KIT.monoall=0.129	mut_load.dbs=0.023	sigs.SBS40=0.01	mut_load.snv=0.006	chrom_arm.loss.13q=0.003	mut_load.dbs=0.042	sigs.SBS12=0.011	sigs.SBS84=0.004	chrom_arm.gain.19q=0.003	chrom_arm.loss.1q=0.002
CV	HMF003120A	Uterus	1	Uterus	Ovarian	Pancreas	0.604	0.15	0.044	rmd.Ovarian.1=0.178	gene.PIK3R1.monoall=0.136	gene.PTEN.monoall=0.06	sigs.SBS87=0.035	rmd.Pancreas.1=0.031	rmd.Ovarian.1=0.381	sigs.SBS31=0.068	gender.gender=0.016	chrom_arm.gain.10q=0.016	sigs.SBS88=0.009	gene.KRAS.monoall=0.154	rmd.Pancreas.1=0.053	sigs.ID1=0.041	mut_load.snv=0.031	sigs.SBS10=0.022
CV	HMF000822A	Prostate	1	Prostate	Lung_NonSmallCell	Pancreas	1	0.005	0.001	rmd.Prostate.1=0.273	fusion.TMPRSS2_ERG=0.229	gene.AR.amp=0.198	gender.gender=0.029	sigs.SBS40=0.025	chrom_arm.gain.11q=0.008	sigs.SBS29=0.007	rmd.Lung_NonSmallCell.1=0.006	sigs.SBS18=0.004	sigs.SBS22=0.002	sigs.SBS34=0.021	sigs.SBS1=0.021	sigs.SBS15=0.005	sigs.SBS8=0.002	mut_load.snv=0.001
CV	HMF002694A	Colorectal	1	Colorectal	Uterus	Sarcoma_Osteo	1	0.004	0.002	rmd.Colorectal.3=0.189	rmd.Colorectal.1=0.189	sigs.ID14=0.13	sigs.SBS93=0.101	gene.APC.biall=0.067	rmd.Ovarian.1=0.018	sigs.ID2=0.007	rmd.Colorectal.3=0.005	gender.gender=0.005	sv.DUP_[1e+04,1e+05)=0.003	sigs.SBS17=0.004	sigs.SBS8=0.004	sigs.ID6=0.002	sigs.SBS37=0.001	sigs.SBS14=0.001
CV	HMF000473A	Gastroesophageal	1	Gastroesophageal	Colorectal	Pancreas	1	0.013	0.007	rmd.Pancreas.3=0.219	sigs.SBS17=0.152	sigs.ID2=0.085	sv.LINEs=0.056	rmd.Biliary.1=0.045	sigs.DBS5=0.028	mut_load.indel=0.028	sv.LINEs=0.023	sigs.SBS17=0.021	sigs.SBS18=0.021	rmd.Pancreas.3=0.217	gene.CDKN2A.deep_del=0.02	sigs.SBS8=0.012	gene.TP53.biall=0.003	sigs.SBS2=0.002
CV	HMF002674A	Prostate	1	Prostate	Lung_NonSmallCell	NET_Pancreas	1	0.001	0.001	rmd.Prostate.1=0.23	fusion.TMPRSS2_ERG=0.217	gene.AR.amp=0.172	gene.PTEN.deep_del=0.075	sigs.SBS15=0.041	chrom_arm.gain.11q=0.008	sigs.SBS29=0.008	sigs.SBS18=0.002	sigs.SBS22=0.001	sigs.SBS40=0.001	mut_load.dbs=0.041	sigs.SBS85=0.002	chrom_arm.loss.1q=0.002	sigs.ID9=0.001	gender.gender=0
CV	HMF000371A	Breast	1	Breast	Biliary	Skin_Melanoma	0.474	0.012	0.011	rmd.Breast.1=0.276	gene.GATA3.monoall=0.134	sigs.ID4=0.062	gender.gender=0.05	chrom_arm.gain.16p=0.045	rmd.Biliary.2=0.041	sigs.SBS21=0.023	sigs.SBS12=0.008	sigs.SBS16=0.004	sigs.SBS1=0.003	gene.NRAS.monoall=0.083	sigs.SBS7=0.028	sigs.DBS8=0.014	chrom_arm.gain.22q=0.009	sv.COMPLEX.largest_cluster=0.006
CV	HMF003711A	HeadAndNeck_SalivaryGland	2	Breast	HeadAndNeck_SalivaryGland	NET_Pancreas	0.991	0.008	0.005	rmd.Breast.2=0.305	rmd.Breast.1=0.068	sigs.SBS13=0.037	sigs.ID8=0.03	sigs.ID6=0.022	sigs.SBS87=0.012	mut_load.indel=0.005	sigs.ID8=0.001	gender.gender=0	sigs.SBS89=0	sigs.SBS88=0.008	sigs.ID8=0.005	sigs.SBS3=0.005	gender.gender=0.004	sigs.DBS4=0
CV	HMF002452A	Sarcoma_Other	2	Sarcoma_Lipo	Sarcoma_Other	Sarcoma_Osteo	0.77	0.012	0.011	rmd.Sarcoma_Lipo.1=0.298	gene.CDK4.amp=0.124	sv.COMPLEX.largest_cluster=0.091	sv.COMPLEX_[800,Inf)=0.085	gene.MDM2.amp=0.065	sigs.ID8=0.023	sigs.SBS44=0.012	sigs.SBS30=0.01	sigs.SBS32=0.007	sigs.SBS38=0.006	sv.COMPLEX.largest_cluster=0.021	sigs.SBS30=0.019	sigs.SBS44=0.014	sigs.ID9=0.009	chrom_arm.gain.22q=0.007
CV	HMF002396A	Mesothelium	18	Sarcoma_GIST	Sarcoma_Other	Thyroid	0.667	0.154	0.028	rmd.Sarcoma_GIST.1=0.189	mut_load.indel=0.011	mut_load.dbs=0.01	sigs.SBS85=0.01	mut_load.snv=0.007	rmd.Sarcoma_Other.1=0.096	sigs.ID8=0.022	rmd.Sarcoma_GIST.1=0.021	mut_load.indel=0.007	sigs.DBS2=0.005	mut_load.indel=0.045	sigs.ID3=0.035	mut_load.dbs=0.02	sigs.ID8=0.02	mut_load.snv=0.019
CV	HMF002156A	Prostate	1	Prostate	Breast	Colorectal	1	0.004	0.001	rmd.Prostate.1=0.291	fusion.TMPRSS2_ERG=0.25	gene.PTEN.deep_del=0.085	sigs.SBS15=0.046	sigs.SBS40=0.038	gene.USP32.amp=0.056	gene.PPM1D.amp=0.05	gene.CD79B.amp=0.022	sigs.ID8=0.009	sv.COMPLEX.largest_cluster=0.007	sv.LINEs=0.021	mut_load.indel=0.016	sigs.SBS1=0.015	sigs.SBS15=0.008	sigs.SBS10=0.007
CV	HMF004258A	Prostate	1	Prostate	Sarcoma_Osteo	Sarcoma_Other	0.986	0.006	0.005	rmd.Prostate.1=0.336	fusion.TMPRSS2_ERG=0.288	gene.PTEN.deep_del=0.086	gene.TMPRSS2.deep_del=0.038	sigs.SBS21=0.031	gene.TP53.deep_del=0.028	sigs.ID9=0.024	mut_load.snv=0.004	sigs.SBS37=0.003	sigs.DBS3=0.002	sigs.DBS2=0.017	mut_load.indel=0.01	sigs.ID9=0.008	mut_load.snv=0.006	sigs.SBS37=0.003
CV	HMF004269A	Kidney_ClearCell	1	Kidney_ClearCell	NET_Pancreas	Thyroid	0.932	0.004	0.002	rmd.Kidney_ClearCell.1=0.331	sigs.SBS40=0.236	sigs.ID5=0.222	sigs.DBS9=0.019	sigs.ID11=0.019	mut_load.snv=0.028	sigs.ID11=0.002	sigs.ID9=0.001	chrom_arm.gain.20q=0.001	chrom_arm.loss.8q=0.001	mut_load.indel=0.02	sigs.ID8=0.011	sigs.ID11=0.006	chrom_arm.loss.8q=0.004	mut_load.snv=0.002
CV	HMF000771A	Breast	1	Breast	Lung_NonSmallCell	Ovarian	1	0.002	0.002	rmd.Breast.1=0.308	gene.GATA3.monoall=0.101	rmd.Breast.2=0.058	gender.gender=0.054	sigs.ID4=0.047	sigs.SBS29=0.01	chrom_arm.gain.17q=0.005	chrom_arm.gain.16p=0.005	sigs.SBS18=0.002	genome.has_wgd=0.001	sigs.SBS39=0.031	gender.gender=0.013	sigs.SBS19=0.007	sigs.SBS88=0.003	chrom_arm.gain.12p=0.003
CV	HMF000579B	Breast	1	Breast	Cervix	Sarcoma_Osteo	1	0.025	0.008	rmd.Breast.1=0.203	rmd.Breast.2=0.201	sigs.SBS2=0.066	gender.gender=0.05	gene.GATA3.monoall=0.049	sigs.SBS2=0.035	sigs.SBS13=0.032	sigs.DBS11=0.011	sigs.SBS10=0.009	rmd.HeadAndNeck_Other.1=0.009	sigs.ID9=0.042	sigs.SBS17=0.02	sv.COMPLEX.largest_cluster=0.017	sv.COMPLEX_[0,25)=0.005	sigs.SBS13=0.002
CV	HMF000403A	Breast	1	Breast	Biliary	Lung_NonSmallCell	1	0.006	0.004	rmd.Breast.1=0.313	rmd.Breast.2=0.248	sigs.SBS2=0.059	sigs.ID4=0.051	gender.gender=0.048	rmd.Biliary.2=0.022	sigs.SBS34=0.003	sigs.SBS2=0.003	chrom_arm.loss.20p=0.001	sigs.SBS17=0.001	chrom_arm.gain.11q=0.01	sigs.SBS2=0.01	chrom_arm.gain.21q=0.007	genome.ploidy=0.006	sigs.SBS18=0.002
CV	HMF000040A	HeadAndNeck_Other	1	HeadAndNeck_Other	Lung_NonSmallCell	Urothelial	0.818	0.022	0.018	rmd.HeadAndNeck_Other.2=0.289	rmd.HeadAndNeck_Other.1=0.28	sigs.DBS4=0.023	sigs.ID4=0.022	sigs.DBS11=0.014	chrom_arm.gain.5p=0.083	rmd.HeadAndNeck_Other.1=0.028	sigs.SBS13=0.019	sigs.SBS2=0.012	sigs.SBS29=0.011	sigs.SBS13=0.075	sigs.SBS2=0.064	chrom_arm.gain.5p=0.037	sv.DEL_[1e+05,1e+06)=0.021	gene.KMT2D.monoall=0.017
CV	HMF002918A	Liver	1	Liver	Urothelial	Lung_NonSmallCell	0.978	0.003	0.001	rmd.Liver.1=0.435	sigs.SBS92=0.105	sigs.SBS22=0.071	sigs.DBS2=0.051	sigs.SBS24=0.037	gene.TERT.monoall=0.062	gene.CDKN1A.monoall=0.036	rmd.Urothelial.2=0.018	sigs.DBS2=0.008	sigs.ID6=0.002	sigs.DBS2=0.081	sigs.SBS92=0.029	chrom_arm.gain.11q=0.006	sv.DEL_[1e+03,1e+04)=0.002	chrom_arm.gain.11p=0.002
CV	HMF002101A	Skin_Melanoma	1	Skin_Melanoma	NET_Pancreas	Biliary	0.866	0.048	0.011	rmd.Skin_Melanoma.1=0.623	sigs.SBS38=0.098	sigs.ID10=0.014	chrom_arm.gain.22q=0.008	sigs.ID3=0.005	sigs.SBS5=0.083	mut_load.indel=0.051	mut_load.snv=0.046	mut_load.dbs=0.043	sigs.SBS19=0.037	rmd.Biliary.3=0.016	sigs.SBS19=0.015	sigs.SBS16=0.005	sigs.SBS14=0.004	chrom_arm.loss.16p=0.004
CV	HMF002304A	Sarcoma_Lipo	3	Sarcoma_Other	Sarcoma_Leiomyo	Sarcoma_Lipo	0.478	0.179	0.019	rmd.Sarcoma_Other.1=0.513	rmd.Sarcoma_Osteo.1=0.053	sigs.SBS12=0.034	genome.diploid_proportion=0.018	sigs.SBS39=0.014	rmd.Sarcoma_Other.1=0.148	gene.RB1.deep_del=0.1	rmd.Sarcoma_Osteo.1=0.074	gene.TP53.deep_del=0.057	sigs.SBS8=0.03	gene.ATRX.deep_del=0.088	rmd.Sarcoma_Other.1=0.03	sigs.SBS8=0.025	sigs.ID8=0.011	sigs.SBS30=0.011
CV	HMF003581A	Breast	1	Breast	Pancreas	Ovarian	1	0.007	0.004	rmd.Breast.1=0.318	rmd.Breast.2=0.278	gender.gender=0.046	sigs.ID6=0.036	sigs.SBS3=0.029	gene.SMAD4.deep_del=0.085	sigs.SBS34=0.008	sigs.SBS40=0.008	sigs.DBS9=0.007	sigs.SBS32=0.004	sigs.ID6=0.072	sv.DEL_[0,300)=0.037	sv.DEL_[1e+03,1e+04)=0.03	gender.gender=0.021	gene.TP53.biall=0.019
CV	HMF001582A	HeadAndNeck_Other	1	HeadAndNeck_Other	Gastroesophageal	Lung_NonSmallCell	0.79	0.032	0.009	rmd.HeadAndNeck_Other.2=0.267	gene.NOTCH1.biall=0.099	rmd.HeadAndNeck_Other.1=0.062	sigs.DBS4=0.041	sigs.ID4=0.014	rmd.HeadAndNeck_Other.1=0.046	sv.LINEs=0.031	sigs.DBS4=0.022	sv.DUP_[1e+04,1e+05)=0.02	sv.DEL_[1e+05,1e+06)=0.012	sigs.SBS22=0.034	rmd.HeadAndNeck_Other.1=0.027	mut_load.dbs=0.023	sigs.SBS13=0.016	sigs.SBS2=0.016
CV	HMF002321A	Skin_Melanoma	1	Skin_Melanoma	Sarcoma_Osteo	Skin_Carcinoma	1	0.004	0.003	rmd.Skin_Melanoma.1=0.2	sigs.SBS7=0.172	sigs.DBS1=0.149	sigs.ID13=0.117	mut_load.dbs=0.05	chrom_arm.gain.1p=0.047	chrom_arm.gain.8p=0.007	chrom_arm.gain.22q=0.004	sv.COMPLEX.largest_cluster=0.004	sigs.SBS13=0.001	sigs.DBS1=0.096	sigs.SBS7=0.059	mut_load.snv=0.031	chrom_arm.gain.9p=0.019	sigs.ID13=0.018
CV	HMF004242A	Prostate	1	Prostate	Pancreas	Biliary	0.985	0.04	0.006	rmd.Prostate.1=0.396	fusion.TMPRSS2_ERG=0.378	sigs.SBS15=0.031	gender.gender=0.026	sigs.SBS89=0.016	sigs.SBS1=0.06	sigs.ID2=0.014	mut_load.snv=0.014	gene.TP53.biall=0.013	sigs.SBS13=0.01	rmd.Pancreas.3=0.021	sigs.SBS1=0.007	sigs.SBS2=0.006	sigs.ID1=0.003	sigs.SBS13=0.003
CV	HMF002040A	Skin_Melanoma	1	Skin_Melanoma	NET_Lung	Lung_NonSmallCell	1	0.005	0.001	rmd.Skin_Melanoma.1=0.268	sigs.SBS7=0.209	sigs.DBS1=0.177	sigs.ID13=0.154	mut_load.dbs=0.034	gene.EIF1AX.monoall=0.16	chrom_arm.loss.8q=0.003	sigs.ID10=0.001	sigs.SBS30=0.001	sigs.SBS85=0.001	mut_load.dbs=0.022	mut_load.snv=0.016	sv.DEL_[1e+05,1e+06)=0.001	genome.diploid_proportion=0	sigs.SBS22=0
CV	HMF001606A	Skin_Carcinoma	11	Sarcoma_GIST	Kidney_Chromophobe	Gastroesophageal	0.25	0.039	0.025	gene.KIT.monoall=0.135	sigs.SBS32=0.017	mut_load.snv=0.014	mut_load.dbs=0.012	sigs.DBS9=0.008	sigs.ID4=0.08	mut_load.dbs=0.007	sigs.SBS32=0.005	sigs.ID9=0.004	sigs.SBS40=0.002	sv.LINEs=0.047	rmd.HeadAndNeck_Other.1=0.021	rmd.Biliary.1=0.018	sigs.SBS18=0.011	sigs.SBS7=0.009
CV	HMF002329A	Breast	1	Breast	Biliary	Lung_NonSmallCell	0.973	0.011	0.009	sigs.SBS2=0.07	gene.PIK3CA.monoall=0.065	sigs.SBS13=0.059	gender.gender=0.055	sigs.ID4=0.045	rmd.Pancreas.1=0.01	sigs.SBS16=0.005	sigs.SBS2=0.004	sigs.SBS17=0.001	sigs.SBS13=0.001	sigs.SBS2=0.018	sigs.SBS13=0.016	rmd.Biliary.3=0.006	mut_load.snv=0.006	chrom_arm.gain.17q=0.005
CV	HMF003083A	Urothelial	1	Urothelial	Lung_NonSmallCell	Biliary	1	0.041	0.011	rmd.Urothelial.1=0.3	gene.SOX4.amp=0.093	gene.TERT.monoall=0.089	rmd.Urothelial.3=0.086	sigs.SBS2=0.079	gene.EGFR.monoall=0.12	sigs.SBS13=0.028	sigs.SBS92=0.028	sigs.SBS22=0.027	sigs.SBS2=0.018	sigs.SBS2=0.012	rmd.Biliary.1=0.007	sigs.SBS19=0.005	sigs.SBS10=0.003	gender.gender=0.002
CV	HMF001338A	CNS_Glioma	1	CNS_Glioma	NET_Pancreas	Lung_NonSmallCell	1	0.008	0.003	rmd.CNS_Glioma.3=0.251	sigs.SBS1=0.116	fusion.EGFR_EGFR=0.1	gene.EGFR.amp=0.077	gene.TERT.monoall=0.06	sigs.SBS33=0.013	sigs.SBS84=0.009	sigs.SBS12=0.009	sigs.ID8=0.004	chrom_arm.gain.19q=0.004	gene.EGFR.monoall=0.092	chrom_arm.gain.12q=0.002	chrom_arm.gain.19q=0.002	sigs.ID13=0.002	chrom_arm.gain.12p=0.001
CV	HMF002670A	Ovarian	1	Ovarian	Uterus	Biliary	0.914	0.048	0.022	rmd.Ovarian.1=0.429	sigs.SBS31=0.071	sigs.SBS39=0.047	gender.gender=0.019	sigs.SBS20=0.016	rmd.Ovarian.1=0.155	gene.PIK3R1.monoall=0.116	sigs.SBS87=0.034	sigs.ID12=0.012	sigs.ID4=0.011	rmd.Biliary.3=0.049	sigs.SBS20=0.025	sigs.DBS5=0.007	sigs.SBS10=0.005	sigs.SBS40=0.004
CV	HMF003634A	Colorectal	1	Colorectal	NET_Pancreas	Gastroesophageal	1	0.003	0.002	rmd.Colorectal.1=0.262	rmd.Colorectal.3=0.21	gene.APC.monoall=0.103	sigs.SBS1=0.04	sigs.SBS18=0.04	sigs.SBS86=0.008	chrom_arm.gain.9p=0.005	chrom_arm.loss.11p=0.004	chrom_arm.loss.1q=0.003	sigs.ID8=0.003	sigs.ID2=0.07	sv.LINEs=0.045	rmd.Colorectal.1=0.015	sigs.ID12=0.011	mut_load.indel=0.011
CV	HMF003303A	Breast	1	Breast	HeadAndNeck_Other	Colorectal	1	0.001	0.001	rmd.Breast.1=0.258	rmd.Breast.2=0.235	gene.GATA3.monoall=0.058	sigs.SBS2=0.054	gender.gender=0.047	sigs.SBS2=0.009	sigs.SBS13=0.007	sigs.SBS6=0.004	sv.DEL_[1e+03,1e+04)=0.001	sigs.ID1=0	sigs.SBS90=0.004	sigs.SBS6=0.003	sigs.SBS86=0.001	sv.sv_load=0.001	sigs.SBS17=0.001
CV	HMF001278A	Lung_NonSmallCell	1	Lung_NonSmallCell	Colorectal	Lung_SmallCell	0.984	0.004	0.003	rmd.Lung_NonSmallCell.1=0.189	sigs.ID3=0.15	sigs.SBS4=0.125	sigs.DBS2=0.087	mut_load.dbs=0.05	gene.FBXW7.monoall=0.025	mut_load.indel=0.017	gene.KRAS.monoall=0.013	rmd.NET_Pancreas.1=0.005	rmd.Pancreas.3=0.004	rmd.Lung_NonSmallCell.1=0.036	sigs.SBS4=0.025	sv.DUP_[0,300)=0.006	sigs.SBS89=0.006	sigs.SBS29=0.005
CV	HMF001926A	Gastroesophageal	1	Gastroesophageal	Pancreas	Colorectal	1	0.042	0.022	rmd.Pancreas.3=0.198	gene.FHIT.deep_del=0.158	sigs.SBS17=0.105	sv.LINEs=0.053	rmd.Biliary.1=0.031	rmd.Pancreas.3=0.18	sigs.SBS1=0.028	sigs.SBS37=0.023	gene.CDKN2A.deep_del=0.019	sigs.SBS40=0.018	rmd.Colorectal.1=0.153	sigs.ID2=0.03	sigs.SBS1=0.027	mut_load.indel=0.026	sigs.SBS17=0.026
CV	HMF001660A	Kidney_ClearCell	1	Kidney_ClearCell	Biliary	Lung_NonSmallCell	1	0.006	0.003	rmd.Kidney_ClearCell.1=0.276	sigs.ID5=0.179	gene.VHL.biall=0.162	gene.PBRM1.biall=0.118	sigs.DBS9=0.034	rmd.Biliary.2=0.032	sigs.SBS40=0.007	sigs.SBS10=0.002	sigs.SBS19=0	sigs.DBS5=0	sigs.SBS18=0.01	sigs.SBS29=0.01	sigs.ID13=0.003	sigs.ID11=0.003	sv.DUP_[1e+03,1e+04)=0.003
CV	HMF000933A	Lung_NonSmallCell	1	Lung_NonSmallCell	Breast	NET_Pancreas	0.769	0.089	0.007	rmd.Lung_NonSmallCell.1=0.34	gene.EGFR.monoall=0.137	sigs.SBS13=0.025	sigs.SBS2=0.022	rmd.Lung_NonSmallCell.2=0.021	rmd.Breast.2=0.224	sigs.SBS2=0.06	sigs.ID4=0.057	gender.gender=0.055	sigs.SBS13=0.038	chrom_arm.gain.14q=0.06	chrom_arm.gain.12p=0.018	sigs.DBS4=0.01	sigs.SBS30=0.005	sigs.SBS88=0.004
CV	HMF002707A	Skin_Melanoma	1	Skin_Melanoma	Urothelial	Pancreas	1	0.009	0.007	rmd.Skin_Melanoma.1=0.273	sigs.SBS7=0.229	sigs.DBS1=0.191	gene.BRAF.monoall=0.051	mut_load.dbs=0.045	sigs.ID2=0.067	gene.TERT.monoall=0.059	gene.ELF3.monoall=0.033	mut_load.snv=0.005	sigs.SBS26=0.005	sigs.ID2=0.056	sigs.SBS26=0.004	sigs.SBS7=0.002	sigs.SBS21=0.001	sigs.SBS32=0
CV	HMF001508A	Colorectal	1	Colorectal	Gastroesophageal	Pancreas	1	0.033	0.006	rmd.Colorectal.1=0.277	sigs.ID14=0.159	gene.APC.monoall=0.111	rmd.Colorectal.3=0.038	sigs.SBS17=0.03	sigs.SBS17=0.097	sigs.SBS28=0.067	sv.LINEs=0.027	sv.sv_load=0.016	sv.DEL_[1e+05,1e+06)=0.013	gene.SMAD4.biall=0.039	genome.ploidy=0.01	sigs.ID2=0.009	sigs.SBS15=0.008	sigs.SBS40=0.005
CV	HMF003263A	Colorectal	1	Colorectal	NET_Pancreas	Gastroesophageal	1	0.005	0.001	rmd.Colorectal.1=0.201	rmd.Colorectal.3=0.158	sigs.ID14=0.123	gene.APC.biall=0.081	rmd.Colorectal.2=0.066	chrom_arm.gain.9p=0.011	chrom_arm.gain.9q=0.005	sigs.ID8=0.004	sigs.SBS16=0.004	chrom_arm.loss.3q=0.004	sigs.ID2=0.073	sv.LINEs=0.017	sigs.SBS41=0.014	rmd.Colorectal.1=0.009	mut_load.indel=0.008
CV	HMF001717A	Pancreas	1	Pancreas	Uterus	Biliary	0.889	0.008	0.006	rmd.Pancreas.2=0.169	rmd.Pancreas.3=0.126	gene.KRAS.monoall=0.117	rmd.Pancreas.1=0.086	gene.SMAD4.deep_del=0.047	rmd.Urothelial.2=0.036	sigs.DBS7=0.015	rmd.Pancreas.1=0.012	rmd.Cervix.1=0.009	sigs.DBS3=0.007	rmd.Pancreas.1=0.014	rmd.Pancreas.3=0.014	sigs.SBS2=0.008	sigs.SBS1=0.005	sigs.ID1=0.005
CV	HMF000826B	Prostate	1	Prostate	Mesothelium	Colorectal	0.92	0.05	0.012	rmd.Prostate.1=0.258	sigs.SBS21=0.054	gene.AR.biall=0.053	gene.TMPRSS2.deep_del=0.052	sigs.SBS15=0.039	sigs.SBS6=0.119	sigs.SBS21=0.013	sigs.DBS4=0.007	sigs.ID8=0.003	chrom_arm.loss.1q=0.002	sv.LINEs=0.028	mut_load.indel=0.027	sigs.ID2=0.026	gene.FBXW7.monoall=0.024	sigs.SBS6=0.022
CV	HMF000249A	Prostate	1	Prostate	NET_Pancreas	HeadAndNeck_Other	1	0.004	0.002	rmd.Prostate.1=0.35	fusion.TMPRSS2_ERG=0.281	gene.PTEN.deep_del=0.08	sigs.SBS40=0.042	sv.DEL_[1e+06,1e+07)=0.026	sigs.SBS16=0.007	chrom_arm.gain.9p=0.006	chrom_arm.loss.11p=0.006	chrom_arm.gain.18q=0.006	chrom_arm.gain.9q=0.004	sigs.ID6=0.002	sigs.SBS20=0.002	sigs.SBS18=0.001	sigs.SBS22=0.001	sigs.DBS4=0.001
CV	HMF001544A	Colorectal	1	Colorectal	Pancreas	Sarcoma_Osteo	1	0.007	0.003	rmd.Colorectal.1=0.234	rmd.Colorectal.3=0.185	gene.APC.biall=0.083	rmd.Colorectal.2=0.064	chrom_arm.gain.13q=0.046	gene.KRAS.monoall=0.136	sigs.SBS1=0.027	sigs.ID2=0.011	sigs.SBS8=0.008	sigs.SBS15=0.006	sigs.ID9=0.013	sigs.SBS41=0.007	sigs.SBS44=0.006	sigs.SBS17=0.005	sigs.SBS8=0.004
CV	HMF001486A	Colorectal	1	Colorectal	Gastroesophageal	Pancreas	0.894	0.188	0.007	rmd.Colorectal.1=0.258	rmd.Colorectal.3=0.237	chrom_arm.gain.13q=0.057	sigs.SBS1=0.05	rmd.Colorectal.2=0.048	sigs.SBS17=0.142	sigs.ID2=0.1	rmd.Biliary.1=0.053	sv.DEL_[1e+05,1e+06)=0.025	sv.sv_load=0.022	gene.SMAD4.deep_del=0.082	sigs.SBS1=0.031	sigs.ID2=0.007	rmd.Biliary.1=0.005	sigs.SBS21=0.003
CV	HMF000296B	Lung_SmallCell	2	Lung_NonSmallCell	Lung_SmallCell	Sarcoma_Other	0.741	0.209	0.03	rmd.Lung_NonSmallCell.1=0.221	sigs.ID3=0.177	sigs.SBS4=0.145	sigs.DBS2=0.102	mut_load.dbs=0.041	rmd.NET_Lung.1=0.121	gene.RB1.biall=0.076	rmd.Skin_Carcinoma.1=0.07	sigs.SBS4=0.047	rmd.Lung_NonSmallCell.1=0.038	rmd.Sarcoma_Osteo.1=0.055	sigs.DBS2=0.02	sigs.SBS12=0.018	sigs.ID9=0.012	sigs.SBS39=0.007
CV	HMF001790A	Prostate	1	Prostate	Colorectal	Pancreas	1	0.007	0.007	rmd.Prostate.1=0.405	fusion.TMPRSS2_ERG=0.293	gene.PTEN.deep_del=0.066	gene.BRCA2.deep_del=0.034	gender.gender=0.022	gene.APC.biall=0.101	sv.LINEs=0.023	mut_load.indel=0.02	sigs.SBS17=0.015	sigs.SBS8=0.005	rmd.Pancreas.2=0.061	rmd.Biliary.3=0.006	sigs.SBS17=0.004	gender.gender=0.002	sigs.SBS40=0.001
CV	HMF004267A	Lymphoid	1	Lymphoid	Gastroesophageal	Colorectal	0.979	0.026	0.001	rmd.Lymphoid.2=0.295	fusion.@IGH_*=0.176	sigs.SBS9=0.156	gene.TNFRSF14.biall=0.062	sigs.ID2=0.046	sigs.ID2=0.076	sigs.SBS17=0.034	rmd.Biliary.1=0.031	sv.DUP_[1e+03,1e+04)=0.012	rmd.HeadAndNeck_Other.1=0.01	sigs.SBS17=0.025	sigs.ID2=0.022	sigs.SBS6=0.012	rmd.Kidney_Chromophobe.1=0.003	sv.DEL_[0,300)=0.002
CV	HMF004315A	Breast	1	Breast	CNS_Medullo	Pancreas	0.894	0.06	0.007	rmd.Breast.1=0.349	gene.ZNF703.amp=0.113	gene.RSF1.amp=0.056	gene.FGFR1.amp=0.054	gender.gender=0.049	sigs.ID1=0.234	sigs.SBS34=0.065	rmd.Urothelial.3=0.025	chrom_arm.gain.17q=0.022	sigs.SBS84=0.019	sigs.ID1=0.064	sigs.SBS1=0.031	sigs.SBS34=0.022	genome.ploidy=0.011	sigs.SBS2=0.009
CV	HMF004286A	Breast	1	Breast	Biliary	Pancreas	0.942	0.188	0.007	rmd.Breast.1=0.289	rmd.Breast.2=0.201	gender.gender=0.055	sigs.SBS2=0.049	sigs.SBS13=0.037	rmd.Biliary.3=0.339	sigs.ID1=0.011	sigs.SBS13=0.007	sigs.SBS17=0.007	sigs.DBS5=0.006	sigs.ID1=0.05	sigs.SBS2=0.008	chrom_arm.loss.20p=0.008	rmd.Biliary.3=0.006	gene.TP53.biall=0.005
CV	HMF002233A	Breast	1	Breast	Lung_NonSmallCell	Uterus	0.95	0.026	0.009	rmd.Breast.1=0.235	sigs.ID4=0.081	sigs.SBS2=0.075	gender.gender=0.059	sigs.SBS13=0.042	rmd.Lung_NonSmallCell.2=0.197	sigs.SBS2=0.02	sigs.SBS13=0.017	chrom_arm.gain.2p=0.008	sigs.ID13=0.005	sv.DUP_[1e+05,1e+06)=0.051	rmd.Urothelial.2=0.039	rmd.CNS_Glioma.1=0.013	sigs.ID4=0.011	chrom_arm.gain.8p=0.006
CV	HMF002873A	Breast	1	Breast	Thyroid	NET_Pancreas	0.886	0.124	0.008	rmd.Breast.1=0.543	sigs.ID4=0.055	gender.gender=0.047	gene.AKT1.biall=0.039	rmd.Pancreas.2=0.018	rmd.Thyroid.1=0.255	mut_load.dbs=0.016	sigs.ID4=0.014	sigs.SBS16=0.011	mut_load.snv=0.006	mut_load.dbs=0.053	mut_load.snv=0.029	sigs.SBS33=0.022	sigs.SBS16=0.021	sigs.SBS85=0.014
CV	HMF003414A	Breast	1	Breast	NET_Pancreas	Urothelial	0.983	0.009	0.007	rmd.Breast.1=0.253	rmd.Breast.2=0.242	sigs.ID4=0.053	gender.gender=0.052	sigs.SBS2=0.05	chrom_arm.gain.14q=0.061	mut_load.dbs=0.037	sigs.ID10=0.028	sigs.DBS4=0.008	sigs.SBS88=0.005	sigs.SBS13=0.041	sv.DEL_[1e+05,1e+06)=0.013	sv.DEL_[1e+04,1e+05)=0.012	sigs.SBS87=0.006	sigs.ID7=0.005
CV	HMF001586A	Lung_NonSmallCell	1	Lung_NonSmallCell	Pancreas	Skin_Carcinoma	0.978	0.007	0.002	rmd.Lung_NonSmallCell.1=0.181	sigs.ID3=0.13	sigs.SBS4=0.116	sigs.DBS2=0.083	rmd.Lung_NonSmallCell.2=0.08	gene.KRAS.monoall=0.111	sigs.SBS17=0.002	sigs.SBS37=0.001	sigs.SBS91=0.001	chrom_arm.loss.8q=0	chrom_arm.gain.9p=0.011	sigs.ID13=0.006	chrom_arm.loss.19q=0.001	sv.LINEs=0	chrom_arm.gain.14q=0
CV	HMF000927A	Liver	1	Liver	Biliary	Lung_NonSmallCell	0.971	0.011	0.01	rmd.Liver.1=0.341	sigs.SBS12=0.178	sigs.SBS22=0.079	sigs.DBS2=0.048	sigs.ID3=0.047	sigs.SBS19=0.024	sigs.SBS12=0.005	sigs.SBS34=0.004	sigs.SBS44=0.003	sigs.SBS40=0.002	sigs.ID3=0.166	sigs.SBS4=0.116	sigs.DBS2=0.09	mut_load.dbs=0.018	sigs.SBS29=0.009
CV	HMF002786A	Lung_NonSmallCell	1	Lung_NonSmallCell	Lung_SmallCell	Colorectal	0.961	0.045	0.007	rmd.Lung_NonSmallCell.1=0.184	sigs.ID3=0.167	sigs.SBS4=0.131	sigs.DBS2=0.095	mut_load.dbs=0.051	gene.RB1.biall=0.09	rmd.Lung_NonSmallCell.1=0.042	sigs.SBS4=0.039	sigs.SBS91=0.023	rmd.HeadAndNeck_Other.2=0.011	chrom_arm.gain.13q=0.057	rmd.Colorectal.2=0.047	mut_load.indel=0.022	sigs.SBS90=0.012	chrom_arm.gain.20q=0.01
CV	HMF004639A	Pancreas	1	Pancreas	Sarcoma_Other	Sarcoma_Osteo	0.924	0.038	0.004	rmd.Pancreas.3=0.316	gene.KRAS.monoall=0.168	sigs.SBS1=0.062	gene.CDKN2A.deep_del=0.054	mut_load.snv=0.048	sigs.DBS2=0.031	mut_load.indel=0.02	rmd.CNS_Glioma.3=0.015	mut_load.dbs=0.013	mut_load.snv=0.007	sigs.SBS30=0.005	sigs.SBS8=0.005	sigs.SBS37=0.002	sigs.DBS7=0.001	sigs.DBS3=0.001
CV	HMF002884A	Colorectal	1	Colorectal	Gastroesophageal	NET_Pancreas	0.981	0.028	0.007	rmd.Colorectal.1=0.209	rmd.Colorectal.3=0.165	gene.APC.monoall=0.087	rmd.Colorectal.2=0.066	chrom_arm.gain.13q=0.048	sigs.ID2=0.086	rmd.Biliary.1=0.027	sv.DUP_[1e+04,1e+05)=0.024	rmd.Colorectal.1=0.022	sigs.SBS18=0.018	chrom_arm.gain.9p=0.008	sigs.ID8=0.007	chrom_arm.gain.9q=0.005	sigs.SBS16=0.005	chrom_arm.loss.1q=0.004
CV	HMF000500B	Gastroesophageal	1	Gastroesophageal	Biliary	Colorectal	1	0.011	0.007	rmd.Pancreas.3=0.193	sigs.SBS17=0.143	sigs.ID2=0.086	sv.LINEs=0.064	sigs.SBS28=0.036	rmd.Biliary.1=0.021	rmd.Pancreas.3=0.014	sigs.DBS4=0.006	sigs.ID1=0.003	chrom_arm.loss.20q=0.002	sigs.ID14=0.14	rmd.Colorectal.3=0.058	mut_load.indel=0.023	sigs.SBS10=0.019	sv.LINEs=0.019
CV	HMF002665A	Prostate	1	Prostate	Colorectal	Lung_SmallCell	0.976	0.008	0.004	rmd.Prostate.1=0.363	fusion.TMPRSS2_ERG=0.31	gene.PTEN.deep_del=0.083	sigs.SBS40=0.04	sigs.SBS15=0.024	sigs.ID14=0.104	sv.LINEs=0.022	sigs.SBS90=0.013	sigs.SBS15=0.007	sigs.DBS7=0.006	gene.RB1.biall=0.038	rmd.NET_Lung.1=0.028	sigs.SBS89=0.003	genome.ploidy=0.001	sv.DUP_[0,300)=0.001
CV	HMF000797A	Breast	1	Breast	Thyroid	NET_Pancreas	0.923	0.008	0.007	rmd.Breast.1=0.273	gene.GATA3.monoall=0.148	sigs.ID4=0.058	gender.gender=0.039	chrom_arm.gain.16p=0.035	sigs.SBS30=0.054	mut_load.dbs=0.026	sigs.ID4=0.016	sigs.ID3=0.011	chrom_arm.loss.8q=0.007	mut_load.dbs=0.039	mut_load.snv=0.023	sigs.SBS30=0.017	sigs.SBS12=0.017	chrom_arm.gain.19p=0.008
CV	HMF001427A	Breast	1	Breast	Lung_NonSmallCell	Pancreas	1	0.001	0.001	rmd.Breast.1=0.333	rmd.Breast.2=0.071	gene.PIK3CA.monoall=0.061	sigs.ID4=0.057	gender.gender=0.051	chrom_arm.gain.17q=0.005	sv.sv_load=0.002	sigs.SBS89=0.001	rmd.Biliary.3=0.001	chrom_arm.gain.7q=0.001	sigs.SBS34=0.013	sigs.ID2=0.01	sigs.SBS2=0.005	sigs.SBS40=0.003	mut_load.snv=0.003
CV	HMF002460A	Colorectal	1	Colorectal	Gastroesophageal	NET_Pancreas	0.888	0.069	0.008	rmd.Colorectal.1=0.216	rmd.Colorectal.3=0.174	gene.APC.monoall=0.09	rmd.Colorectal.2=0.076	chrom_arm.gain.13q=0.051	rmd.Pancreas.3=0.145	sv.LINEs=0.07	sigs.ID2=0.052	sigs.SBS18=0.023	rmd.Colorectal.1=0.017	chrom_arm.gain.14q=0.059	chrom_arm.gain.18p=0.021	chrom_arm.gain.18q=0.01	sigs.DBS4=0.009	chrom_arm.loss.1q=0.008
CV	HMF002917A	Breast	1	Breast	Ovarian	Lung_NonSmallCell	1	0.028	0.003	rmd.Breast.1=0.434	gender.gender=0.052	sigs.SBS13=0.046	gene.ESR1.monoall=0.045	sigs.ID6=0.043	sigs.ID6=0.113	sv.DEL_[0,300)=0.034	gender.gender=0.021	sv.sv_load=0.021	sv.DEL_[1e+04,1e+05)=0.016	sigs.SBS13=0.009	chrom_arm.gain.17q=0.007	sigs.SBS14=0.005	mut_load.indel=0.004	sigs.SBS40=0.002
CV	HMF002451A	Colorectal	1	Colorectal	Pancreas	Uterus	1	0.007	0.005	rmd.Colorectal.1=0.251	sigs.ID14=0.149	sigs.SBS93=0.101	gene.APC.monoall=0.087	chrom_arm.gain.13q=0.03	gene.KRAS.biall=0.042	sigs.SBS10=0.019	sigs.SBS1=0.018	rmd.Biliary.1=0.007	sigs.ID2=0.006	sigs.SBS87=0.021	sv.DUP_[1e+04,1e+05)=0.007	gender.gender=0.007	sigs.SBS1=0.005	rmd.Biliary.1=0.005
CV	HMF003105A	Breast	1	Breast	Lung_NonSmallCell	NET_Pancreas	1	0.005	0.003	rmd.Breast.1=0.363	gene.CDH1.biall=0.118	sigs.SBS2=0.055	gender.gender=0.052	gene.PIK3CA.monoall=0.043	sigs.SBS2=0.007	sigs.SBS29=0.007	rmd.Lung_NonSmallCell.2=0.005	sv.COMPLEX_[0,25)=0.001	sv.DEL_[1e+05,1e+06)=0.001	mut_load.dbs=0.037	mut_load.snv=0.03	sigs.SBS33=0.018	sigs.SBS12=0.012	sigs.SBS19=0.005
CV	HMF002404A	Ovarian	1	Ovarian	Uterus	Pancreas	1	0.011	0.007	rmd.Ovarian.1=0.302	sigs.SBS8=0.07	sigs.ID6=0.056	sv.DUP_[1e+04,1e+05)=0.042	sigs.SBS39=0.039	rmd.Ovarian.1=0.14	rmd.HeadAndNeck_SalivaryGland.1=0.024	sigs.SBS5=0.012	sv.DUP_[1e+04,1e+05)=0.012	sigs.SBS84=0.006	rmd.Pancreas.2=0.059	sigs.DBS9=0.005	sigs.SBS7=0.004	sigs.SBS8=0.003	gene.TP53.biall=0.003
CV	HMF000181A	Prostate	1	Prostate	Biliary	Pancreas	1	0.002	0.002	rmd.Prostate.1=0.409	gene.CHD1.deep_del=0.174	sigs.SBS21=0.054	sigs.SBS40=0.048	gene.SPOP.monoall=0.047	sigs.ID1=0.003	sigs.SBS17=0.003	sigs.SBS40=0.003	sigs.SBS34=0.001	sigs.SBS12=0.001	sigs.ID1=0.041	sigs.SBS34=0.015	sigs.ID2=0.011	mut_load.snv=0.007	sigs.SBS17=0.004
CV	HMF003086A	Colorectal	1	Colorectal	Gastroesophageal	Pancreas	0.967	0.045	0.032	rmd.Colorectal.1=0.244	rmd.Colorectal.3=0.21	gene.APC.biall=0.099	sv.LINEs=0.029	sigs.ID2=0.028	sigs.SBS17=0.156	rmd.HeadAndNeck_Other.1=0.022	sigs.SBS7=0.022	sigs.DBS7=0.02	rmd.Colorectal.1=0.016	gene.KRAS.monoall=0.127	sigs.ID1=0.046	gene.SMAD4.biall=0.037	sigs.SBS7=0.015	genome.ploidy=0.012
CV	HMF003938A	Breast	1	Breast	NET_Pancreas	Colorectal	0.937	0.009	0.006	rmd.Breast.1=0.433	gene.GATA3.monoall=0.113	gender.gender=0.043	gene.FGF3.amp=0.029	gene.CCND1.amp=0.023	sigs.SBS85=0.098	mut_load.dbs=0.023	sigs.ID11=0.007	sigs.SBS3=0.006	sigs.ID4=0.001	gene.FLT3.amp=0.027	gene.CDX2.amp=0.023	sigs.SBS93=0.013	sigs.SBS18=0.007	sigs.SBS6=0.003
CV	HMF000572A	Colorectal	6	Cervix	Uterus	Lung_NonSmallCell	0.739	0.018	0.009	rmd.Cervix.1=0.353	viral_ins.HPV=0.282	sigs.SBS2=0.029	sigs.SBS13=0.026	gender.gender=0.011	sigs.ID12=0.082	sigs.ID2=0.031	rmd.Cervix.1=0.023	sigs.ID4=0.015	rmd.CNS_Glioma.1=0.014	gene.STK11.biall=0.129	mut_load.indel=0.034	sigs.SBS13=0.019	sigs.SBS26=0.016	mut_load.snv=0.015
CV	HMF003352A	Colorectal	1	Colorectal	Pancreas	Biliary	0.972	0.047	0.012	rmd.Colorectal.1=0.234	rmd.Colorectal.3=0.208	gene.APC.monoall=0.099	sigs.ID14=0.05	sigs.SBS18=0.037	gene.KRAS.monoall=0.139	sigs.ID1=0.056	sigs.SBS1=0.034	gene.SMAD4.biall=0.03	sigs.SBS10=0.02	gene.ARID1A.deep_del=0.04	sigs.SBS10=0.007	sigs.SBS1=0.006	sigs.ID1=0.004	sigs.SBS17=0.004
CV	HMF000944A	Kidney_ClearCell	1	Kidney_ClearCell	Liver	NET_Pancreas	1	0.002	0.001	rmd.Kidney_ClearCell.1=0.344	sigs.SBS40=0.222	sigs.ID5=0.184	sigs.DBS9=0.031	sigs.ID11=0.018	sigs.DBS2=0.035	sigs.SBS22=0.029	sigs.SBS24=0.02	sigs.ID5=0.016	sigs.SBS91=0.008	sigs.ID10=0.003	sigs.SBS88=0.002	sigs.SBS16=0.002	chrom_arm.gain.20q=0.002	chrom_arm.loss.1q=0.001
CV	HMF001149A	Lung_NonSmallCell	1	Lung_NonSmallCell	Lung_SmallCell	Gastroesophageal	0.961	0.031	0.021	rmd.Lung_NonSmallCell.1=0.222	sigs.SBS4=0.141	sigs.DBS2=0.09	mut_load.dbs=0.053	sigs.ID3=0.05	sigs.SBS92=0.071	rmd.HeadAndNeck_SalivaryGland.1=0.039	sigs.SBS4=0.028	rmd.Lung_NonSmallCell.1=0.02	mut_load.dbs=0.017	gene.FHIT.deep_del=0.17	sv.LINEs=0.027	rmd.Biliary.1=0.02	rmd.Colorectal.1=0.018	sv.sv_load=0.012
CV	HMF001819A	Lymphoid	1	Lymphoid	Uterus	Colorectal	0.864	0.032	0.013	rmd.Lymphoid.2=0.244	fusion.@IGH_*=0.165	sigs.SBS9=0.153	rmd.Lymphoid.1=0.123	sigs.ID2=0.057	gene.PIK3R1.monoall=0.141	gene.PTEN.monoall=0.062	rmd.CNS_Glioma.1=0.041	sigs.DBS7=0.031	sv.DUP_[1e+04,1e+05)=0.014	rmd.Colorectal.3=0.233	chrom_arm.gain.13q=0.036	sigs.ID2=0.029	mut_load.indel=0.026	sigs.SBS6=0.007
CV	HMF001968A	Colorectal	1	Colorectal	Kidney_ClearCell	Pancreas	0.971	0.036	0.007	rmd.Colorectal.1=0.305	gene.APC.monoall=0.098	chrom_arm.gain.13q=0.057	rmd.Colorectal.2=0.05	rmd.Colorectal.3=0.041	rmd.Kidney_ClearCell.1=0.142	sigs.SBS44=0.002	sigs.SBS93=0.002	gender.gender=0.001	chrom_arm.loss.8q=0.001	gene.KRAS.monoall=0.13	sigs.SBS8=0.044	sigs.ID2=0.009	sigs.SBS32=0.009	chrom_arm.loss.8q=0.003
CV	HMF000533A	Colorectal	1	Colorectal	Pancreas	Gastroesophageal	1	0.007	0.002	rmd.Colorectal.1=0.252	rmd.Colorectal.3=0.191	rmd.Colorectal.2=0.065	sigs.SBS93=0.048	sigs.SBS1=0.031	gene.KRAS.monoall=0.143	sigs.ID1=0.036	sigs.SBS1=0.034	sigs.SBS17=0.009	sigs.ID2=0.008	sigs.SBS17=0.088	rmd.Colorectal.1=0.012	mut_load.indel=0.01	sv.DEL_[1e+05,1e+06)=0.01	sigs.DBS3=0.007
CV	HMF002186A	Prostate	1	Prostate	Gastroesophageal	Colorectal	1	0.002	0.001	rmd.Prostate.1=0.5	gene.PTEN.deep_del=0.096	sigs.SBS40=0.049	gender.gender=0.03	sigs.SBS34=0.022	sv.DUP_[1e+04,1e+05)=0.015	gene.PDE4D.deep_del=0.009	sv.DEL_[1e+05,1e+06)=0.009	rmd.Urothelial.1=0.008	sigs.SBS18=0.006	sigs.SBS18=0.014	sv.LINEs=0.012	sigs.SBS6=0.007	sigs.SBS10=0.006	sigs.ID1=0.003
CV	HMF001843A	Kidney_ClearCell	1	Kidney_ClearCell	Kidney_Papillary	Biliary	0.333	0.051	0.011	sigs.ID5=0.196	sigs.SBS40=0.173	sigs.SBS22=0.055	rmd.Kidney_Papillary.1=0.055	sigs.DBS9=0.035	chrom_arm.gain.17p=0.045	sigs.SBS22=0.025	sigs.SBS40=0.019	genome.diploid_proportion=0.01	sigs.DBS8=0.009	sigs.SBS20=0.017	sigs.SBS26=0.006	sigs.SBS40=0.006	sigs.SBS2=0.004	sigs.SBS44=0.003
CV	HMF001255A	Colorectal	1	Colorectal	NET_Pancreas	Gastroesophageal	1	0.003	0.002	rmd.Colorectal.1=0.2	sigs.ID14=0.135	sigs.SBS93=0.081	gene.APC.biall=0.069	rmd.Colorectal.2=0.059	chrom_arm.gain.13q=0.009	sigs.SBS16=0.004	sigs.ID8=0.004	chrom_arm.loss.1q=0.003	chrom_arm.loss.2q=0.003	sv.LINEs=0.046	rmd.HeadAndNeck_Other.1=0.024	rmd.Colorectal.1=0.016	mut_load.indel=0.01	sigs.SBS18=0.01
CV	HMF002275A	Biliary	1	Biliary	Pancreas	Lung_NonSmallCell	0.647	0.039	0.009	rmd.Biliary.3=0.298	rmd.Biliary.1=0.21	rmd.Biliary.2=0.205	gene.IDH1.monoall=0.024	sigs.SBS34=0.018	rmd.Pancreas.3=0.135	sigs.ID1=0.053	mut_load.snv=0.022	sigs.SBS17=0.013	mut_load.dbs=0.011	gene.EGFR.monoall=0.102	sigs.SBS29=0.026	sigs.SBS18=0.01	chrom_arm.gain.2p=0.009	sigs.SBS40=0.004
CV	HMF000469A	Colorectal	1	Colorectal	Ovarian	Uterus	0.97	0.017	0.004	rmd.Colorectal.1=0.296	rmd.Colorectal.3=0.235	rmd.Colorectal.2=0.11	mut_load.indel=0.033	sv.LINEs=0.033	sigs.ID6=0.065	sv.DEL_[0,300)=0.03	sv.DUP_[1e+04,1e+05)=0.03	gender.gender=0.023	gene.TP53.biall=0.019	sv.DUP_[1e+05,1e+06)=0.033	rmd.Colorectal.3=0.017	sv.DUP_[1e+04,1e+05)=0.009	sigs.SBS1=0.008	gender.gender=0.006
CV	HMF000759A	Prostate	1	Prostate	Sarcoma_Osteo	Skin_Carcinoma	1	0.002	0.002	rmd.Prostate.1=0.302	gene.AR.amp=0.205	gene.PTEN.deep_del=0.086	fusion.*_ETV1/4/5=0.069	sigs.SBS15=0.05	sigs.SBS37=0.003	chrom_arm.gain.1p=0.002	sigs.DBS3=0.001	sigs.SBS12=0	sigs.SBS17=0	chrom_arm.gain.9p=0.01	sv.LINEs=0.001	sigs.ID13=0.001	gender.gender=0	chrom_arm.loss.19q=0
CV	HMF001045B	Sarcoma_Leiomyo	2	Sarcoma_Other	Sarcoma_Leiomyo	Sarcoma_GIST	0.563	0.109	0.011	rmd.Sarcoma_Other.1=0.555	rmd.Sarcoma_Osteo.1=0.026	mut_load.indel=0.015	sigs.ID5=0.01	rmd.CNS_Glioma.3=0.01	rmd.Sarcoma_Other.1=0.142	rmd.Sarcoma_Osteo.1=0.07	sigs.ID18=0.021	rmd.HeadAndNeck_Other.2=0.02	sigs.SBS89=0.014	sigs.SBS89=0.105	genome.ploidy=0.022	sigs.SBS16=0.022	sigs.ID10=0.022	sigs.SBS85=0.021
CV	HMF002409A	Colorectal	1	Colorectal	Gastroesophageal	Ovarian	1	0.034	0.001	rmd.Colorectal.1=0.25	rmd.Colorectal.3=0.206	rmd.Colorectal.2=0.087	chrom_arm.gain.13q=0.055	sigs.SBS1=0.046	sigs.ID2=0.083	sv.LINEs=0.048	sv.DUP_[1e+04,1e+05)=0.023	rmd.HeadAndNeck_Other.1=0.018	sigs.SBS18=0.014	gender.gender=0.013	sigs.DBS5=0.007	sigs.SBS5=0.003	sigs.SBS37=0.002	chrom_arm.gain.12q=0.001
CV	HMF000567A	Breast	1	Breast	Ovarian	Lung_NonSmallCell	0.811	0.031	0.016	rmd.Breast.1=0.247	rmd.Breast.2=0.213	gender.gender=0.056	gene.PIK3CA.monoall=0.052	sigs.ID4=0.05	sigs.SBS31=0.086	sigs.SBS84=0.064	sigs.SBS24=0.042	sigs.SBS35=0.033	sigs.DBS5=0.028	gene.EGFR.monoall=0.134	sigs.SBS29=0.03	chrom_arm.gain.14q=0.009	chrom_arm.gain.11q=0.008	chrom_arm.gain.7p=0.007
CV	HMF002936A	Skin_Melanoma	1	Skin_Melanoma	Biliary	Lung_NonSmallCell	1	0.012	0.009	rmd.Skin_Melanoma.1=0.491	sigs.SBS38=0.173	gene.SPRED1.deep_del=0.141	sigs.ID10=0.017	sv.DUP_[0,300)=0.016	sigs.SBS20=0.024	sigs.SBS14=0.023	sv.DUP_[300,1e+03)=0.011	sigs.DBS4=0.004	sv.DUP_[1e+04,1e+05)=0.002	sigs.SBS14=0.051	sv.DUP_[0,300)=0.004	sv.DUP_[1e+03,1e+04)=0.002	sv.sv_load=0.002	sv.DEL_[0,300)=0.001
CV	HMF001993A	Colorectal	1	Colorectal	Gastroesophageal	Lung_NonSmallCell	1	0.018	0.002	rmd.Colorectal.1=0.193	rmd.Colorectal.3=0.15	sigs.ID14=0.13	sigs.SBS93=0.1	gene.APC.monoall=0.082	sigs.SBS17=0.105	sv.LINEs=0.045	sv.DEL_[1e+05,1e+06)=0.026	sv.sv_load=0.018	sv.DUP_[1e+04,1e+05)=0.015	sigs.SBS18=0.003	mut_load.indel=0.003	sigs.DBS6=0.002	sigs.DBS5=0.002	mut_load.snv=0.002
CV	HMF000261A	Breast	1	Breast	Urothelial	Uterus	1	0.004	0.003	rmd.Breast.1=0.231	rmd.Breast.2=0.194	gene.CDH1.biall=0.074	sigs.SBS2=0.064	sigs.SBS13=0.053	sigs.SBS13=0.063	sigs.SBS2=0.06	mut_load.snv=0.011	sigs.DBS11=0.005	gene.ARID1A.monoall=0.005	sv.DUP_[1e+05,1e+06)=0.033	rmd.CNS_Glioma.1=0.015	sv.DUP_[1e+04,1e+05)=0.008	rmd.Pancreas.1=0.007	rmd.Breast.1=0.005
CV	HMF005634A	Pancreas	1	Pancreas	Gastroesophageal	Kidney_ClearCell	0.816	0.071	0.009	rmd.Pancreas.2=0.355	rmd.Pancreas.3=0.193	gene.KRAS.monoall=0.137	gene.SMAD4.deep_del=0.06	genome.ploidy=0.024	rmd.Pancreas.3=0.169	gene.DMD.deep_del=0.044	sigs.SBS17=0.019	mut_load.indel=0.019	mut_load.snv=0.019	gene.PBRM1.biall=0.156	sigs.DBS9=0.028	sigs.SBS93=0.012	sigs.ID8=0.007	sv.DUP_[0,300)=0.005
CV	HMF003186A	Prostate	1	Prostate	Breast	Urothelial	0.917	0.021	0.007	rmd.Prostate.1=0.378	fusion.TMPRSS2_ERG=0.307	gene.PTEN.deep_del=0.067	gene.BRCA2.deep_del=0.031	sv.DEL_[1e+06,1e+07)=0.025	rmd.Breast.2=0.207	sigs.SBS13=0.046	sigs.SBS2=0.041	gene.PIK3CA.monoall=0.037	sigs.ID6=0.034	gene.KDM6A.biall=0.057	sigs.SBS13=0.017	sv.LINEs=0.013	gene.KMT2D.monoall=0.012	sv.DEL_[1e+06,1e+07)=0.011
CV	HMF000970A	Pancreas	1	Pancreas	Lung_NonSmallCell	Colorectal	0.883	0.009	0.007	rmd.Pancreas.3=0.202	rmd.Pancreas.1=0.151	gene.KRAS.monoall=0.137	gene.SMAD4.deep_del=0.058	sigs.SBS1=0.054	sv.DEL_[1e+03,1e+04)=0.017	sigs.SBS2=0.009	sv.COMPLEX_[0,25)=0.003	sigs.SBS39=0.003	sv.sv_load=0.002	rmd.Colorectal.3=0.036	gene.RNF43.biall=0.029	chrom_arm.gain.13q=0.027	gene.KRAS.monoall=0.011	sigs.SBS1=0.008
CV	HMF003375A	Pancreas	1	Pancreas	Gastroesophageal	Biliary	0.788	0.09	0.011	rmd.Pancreas.3=0.281	gene.KRAS.monoall=0.177	rmd.Pancreas.2=0.039	mut_load.snv=0.038	gene.CDKN2A.deep_del=0.035	rmd.Pancreas.3=0.174	gene.FHIT.deep_del=0.153	sigs.ID2=0.085	sv.DUP_[1e+04,1e+05)=0.017	sv.DEL_[1e+05,1e+06)=0.013	rmd.Pancreas.3=0.017	sigs.SBS20=0.015	sigs.SBS21=0.005	sigs.SBS40=0.004	sigs.SBS19=0.003
CV	HMF000168A	Lung_NonSmallCell	1	Lung_NonSmallCell	Lung_SmallCell	Sarcoma_Osteo	0.983	0.006	0.004	rmd.Lung_NonSmallCell.1=0.167	sigs.ID3=0.135	rmd.Lung_NonSmallCell.2=0.125	sigs.SBS4=0.113	sigs.DBS2=0.078	rmd.Lung_NonSmallCell.1=0.049	sigs.ID3=0.04	sigs.SBS4=0.023	mut_load.dbs=0.01	sv.DUP_[0,300)=0.009	chrom_arm.gain.4p=0.018	chrom_arm.gain.1p=0.005	sigs.SBS39=0.002	sigs.SBS14=0.002	sigs.DBS7=0.001
CV	HMF004287A	Breast	1	Breast	NET_Pancreas	Colorectal	0.972	0.051	0.007	rmd.Breast.1=0.386	sigs.ID4=0.06	gender.gender=0.055	sigs.SBS2=0.053	chrom_arm.gain.16p=0.044	gene.MEN1.biall=0.188	mut_load.dbs=0.039	sigs.SBS12=0.004	chrom_arm.loss.1q=0.003	chrom_arm.gain.20q=0.002	rmd.Colorectal.2=0.05	rmd.Colorectal.3=0.005	sigs.SBS10=0.005	sigs.ID1=0.004	sigs.ID2=0.004
CV	HMF004188A	Lung_NonSmallCell	1	Lung_NonSmallCell	Lung_SmallCell	Sarcoma_GIST	0.972	0.018	0.002	rmd.Lung_NonSmallCell.1=0.193	sigs.ID3=0.157	sigs.SBS4=0.122	sigs.DBS2=0.076	gene.STK11.biall=0.053	sigs.DBS2=0.053	sigs.ID3=0.042	rmd.Lung_NonSmallCell.1=0.027	genome.ploidy=0.026	sigs.SBS4=0.017	gene.KIT.monoall=0.127	sigs.SBS89=0.011	genome.ploidy=0.004	sigs.ID3=0.002	gender.gender=0.001
CV	HMF001352A	Breast	1	Breast	Colorectal	Biliary	0.958	0.009	0.006	rmd.Breast.1=0.407	gender.gender=0.052	sigs.SBS13=0.045	gene.FGF3.amp=0.032	gene.CCND1.amp=0.026	rmd.Colorectal.2=0.091	sigs.ID1=0.007	sigs.SBS15=0.006	sigs.SBS6=0.004	sigs.ID12=0.004	sigs.ID1=0.007	sigs.SBS16=0.004	sigs.SBS17=0.002	sigs.DBS5=0.001	sigs.SBS34=0.001
CV	DO1012	Breast	1	Breast	Ovarian	Sarcoma_Osteo	1	0.004	0.002	rmd.Breast.1=0.287	rmd.Breast.2=0.249	gender.gender=0.06	sigs.SBS2=0.049	sigs.SBS13=0.043	sigs.ID6=0.085	sigs.SBS8=0.043	sigs.SBS39=0.027	sv.DEL_[1e+04,1e+05)=0.027	sigs.SBS5=0.026	gene.TP53.deep_del=0.021	sigs.SBS39=0.005	sigs.SBS8=0.004	sv.COMPLEX.largest_cluster=0.003	sigs.SBS13=0.003
CV	DO1291	Breast	1	Breast	Uterus	Ovarian	1	0.006	0.002	rmd.Breast.1=0.321	rmd.Breast.2=0.248	sigs.ID4=0.055	sigs.SBS2=0.053	gender.gender=0.05	rmd.Urothelial.2=0.029	sigs.SBS87=0.021	sigs.ID4=0.008	sigs.SBS32=0.007	sv.DUP_[1e+04,1e+05)=0.007	sv.sv_load=0.022	gender.gender=0.015	sigs.SBS5=0.007	sigs.SBS84=0.005	sigs.SBS87=0.004
CV	DO13072	CNS_Glioma	1	CNS_Glioma	Pancreas	Sarcoma_Osteo	1	0.007	0.006	rmd.CNS_Glioma.3=0.331	gene.EGFR.amp=0.093	sigs.ID4=0.048	gene.EGFR.monoall=0.041	sigs.SBS1=0.03	sigs.SBS1=0.047	gene.CDKN2A.deep_del=0.026	rmd.Pancreas.2=0.011	sigs.ID2=0.01	sigs.DBS7=0.005	sigs.ID9=0.011	sigs.SBS33=0.01	sigs.SBS14=0.007	sigs.SBS8=0.006	sigs.SBS37=0.005
CV	DO13348	CNS_Glioma	1	CNS_Glioma	Sarcoma_Osteo	Thyroid	1	0.008	0.004	rmd.CNS_Glioma.3=0.305	rmd.CNS_Glioma.2=0.165	gene.TERT.monoall=0.079	sigs.ID4=0.062	sigs.SBS84=0.046	sigs.ID9=0.027	sv.COMPLEX.largest_cluster=0.018	sigs.DBS7=0.014	sigs.SBS8=0.009	sigs.SBS3=0.007	sigs.ID4=0.013	sigs.ID3=0.01	sigs.SBS84=0.006	chrom_arm.loss.8q=0.005	gender.gender=0.004
CV	DO14049	CNS_Glioma	1	CNS_Glioma	Sarcoma_Osteo	CNS_Medullo	1	0.009	0.005	rmd.CNS_Glioma.3=0.222	fusion.EGFR_EGFR=0.121	rmd.CNS_Glioma.2=0.085	gene.EGFR.amp=0.077	gene.TERT.monoall=0.057	sigs.SBS39=0.026	sv.COMPLEX.largest_cluster=0.015	sigs.DBS7=0.009	sigs.DBS3=0.009	sigs.SBS17=0.004	rmd.CNS_Glioma.2=0.066	sigs.ID12=0.054	sigs.SBS39=0.052	sigs.DBS3=0.024	sigs.DBS7=0.016
CV	DO17848	Kidney_ClearCell	1	Kidney_ClearCell	Thyroid	Liver	0.929	0.004	0.002	rmd.Kidney_ClearCell.1=0.327	gene.VHL.biall=0.202	sigs.SBS40=0.17	gene.SETD2.biall=0.057	sigs.SBS42=0.016	sigs.ID3=0.013	sigs.ID11=0.01	sigs.ID8=0.008	chrom_arm.loss.8q=0.006	gender.gender=0.003	sigs.ID5=0.022	sigs.ID3=0.019	sigs.SBS4=0.015	sigs.SBS42=0.006	sigs.SBS26=0.006
CV	DO19028	Kidney_ClearCell	1	Kidney_ClearCell	Kidney_Papillary	Colorectal	0.693	0.053	0.008	rmd.Kidney_ClearCell.1=0.235	sigs.ID5=0.214	sigs.SBS40=0.19	sigs.SBS22=0.051	rmd.Kidney_Papillary.1=0.038	sigs.ID5=0.075	chrom_arm.gain.17p=0.068	chrom_arm.gain.17q=0.029	sigs.SBS22=0.026	sigs.SBS28=0.02	rmd.Colorectal.2=0.123	sigs.ID12=0.005	sigs.SBS8=0.004	gender.gender=0.003	sigs.SBS26=0.003
CV	DO19733	Kidney_ClearCell	1	Kidney_ClearCell	Kidney_Papillary	Thyroid	0.929	0.007	0.004	rmd.Kidney_ClearCell.1=0.293	sigs.ID5=0.213	sigs.SBS40=0.181	sigs.SBS22=0.053	sigs.DBS9=0.037	sigs.SBS40=0.045	sigs.ID5=0.039	sigs.DBS9=0.025	sigs.SBS22=0.021	sigs.SBS23=0.013	sigs.ID3=0.019	sigs.ID8=0.009	genome.ploidy=0.007	chrom_arm.loss.8q=0.006	chrom_arm.loss.1q=0.001
CV	DO217814	Gastroesophageal	1	Gastroesophageal	Colorectal	Pancreas	1	0.025	0.004	rmd.Pancreas.3=0.198	sigs.SBS17=0.155	sigs.ID2=0.093	rmd.Biliary.1=0.042	sv.DUP_[1e+04,1e+05)=0.026	rmd.Colorectal.1=0.238	rmd.Colorectal.3=0.093	chrom_arm.gain.13q=0.043	sigs.SBS93=0.031	sigs.SBS18=0.03	rmd.Pancreas.3=0.156	sigs.DBS7=0.006	chrom_arm.loss.5p=0.002	genome.ploidy=0.001	sigs.DBS10=0.001
CV	DO217818	Gastroesophageal	24	Sarcoma_GIST	NET_Pancreas	Kidney_Chromophobe	0.833	0.18	0.012	rmd.Sarcoma_GIST.1=0.408	gene.KIT.monoall=0.158	sigs.SBS32=0.069	sigs.DBS9=0.022	mut_load.indel=0.022	rmd.NET_Pancreas.1=0.329	sigs.SBS5=0.073	mut_load.indel=0.04	mut_load.snv=0.03	genome.ploidy=0.019	genome.ploidy=0.092	mut_load.indel=0.026	genome.diploid_proportion=0.014	sigs.DBS9=0.009	sigs.ID11=0.006
CV	DO217867	Gastroesophageal	2	Pancreas	Gastroesophageal	Biliary	0.684	0.509	0.021	rmd.Pancreas.3=0.181	rmd.Pancreas.2=0.12	sigs.SBS10=0.04	mut_load.snv=0.038	sigs.SBS40=0.015	rmd.Pancreas.3=0.172	sigs.ID2=0.085	rmd.Biliary.1=0.043	rmd.Colorectal.1=0.036	sigs.SBS17=0.032	rmd.Pancreas.3=0.018	sigs.SBS26=0.013	rmd.Biliary.1=0.012	rmd.Biliary.3=0.011	sigs.SBS17=0.006
CV	DO218065	Breast	1	Breast	Thyroid	NET_Pancreas	1	0.004	0.003	rmd.Breast.1=0.236	rmd.Breast.2=0.211	gene.CDH1.biall=0.074	sigs.SBS2=0.062	sigs.ID4=0.05	mut_load.indel=0.045	sigs.ID4=0.013	chrom_arm.loss.8q=0.004	sigs.ID11=0.003	genome.ploidy=0.002	mut_load.indel=0.033	sigs.SBS23=0.022	sigs.ID4=0	sigs.SBS84=0	sigs.ID9=0
CV	DO218121	Breast	1	Breast	NET_Pancreas	Kidney_Chromophobe	0.868	0.045	0.017	rmd.Breast.1=0.209	rmd.Breast.2=0.174	sigs.ID4=0.063	gender.gender=0.052	gene.PIK3CA.monoall=0.051	sigs.SBS5=0.084	mut_load.indel=0.045	mut_load.dbs=0.035	mut_load.snv=0.03	sigs.SBS23=0.018	sigs.ID4=0.101	mut_load.indel=0.035	mut_load.snv=0.033	mut_load.dbs=0.012	sigs.SBS1=0.011
CV	DO218180	HeadAndNeck_Other	1	HeadAndNeck_Other	Gastroesophageal	Colorectal	0.651	0.183	0.007	rmd.HeadAndNeck_Other.1=0.265	rmd.HeadAndNeck_Other.2=0.214	sigs.ID4=0.018	sv.LINEs=0.012	sigs.SBS20=0.012	sigs.ID2=0.129	rmd.HeadAndNeck_Other.1=0.041	rmd.Biliary.1=0.038	sigs.SBS18=0.025	sv.sv_load=0.025	sigs.SBS18=0.028	sigs.ID2=0.026	sigs.SBS17=0.023	mut_load.indel=0.018	rmd.Colorectal.2=0.014
CV	DO218742	Breast	1	Breast	HeadAndNeck_Other	Lung_NonSmallCell	0.978	0.038	0.004	rmd.Breast.1=0.272	gene.ZNF703.amp=0.101	gender.gender=0.05	sigs.SBS2=0.049	gene.ZNF217.amp=0.046	gene.NOTCH1.biall=0.099	sigs.ID1=0.017	gene.FGF3.amp=0.015	gene.CCND1.amp=0.014	sigs.DBS11=0.013	sigs.SBS2=0.011	chrom_arm.gain.17q=0.01	sigs.SBS13=0.01	sigs.ID13=0.003	sigs.SBS29=0.003
CV	DO219951	Sarcoma_Lipo	2	Sarcoma_Osteo	Sarcoma_Lipo	Sarcoma_Other	0.222	0.193	0.147	sigs.ID9=0.064	sv.COMPLEX.largest_cluster=0.027	sigs.SBS12=0.024	sigs.SBS3=0.019	sigs.SBS39=0.019	sigs.ID9=0.057	rmd.Sarcoma_Lipo.1=0.036	sv.COMPLEX.largest_cluster=0.019	sv.COMPLEX_[400,800)=0.012	sigs.SBS32=0.008	sigs.SBS12=0.038	sigs.ID9=0.022	sigs.SBS39=0.018	sigs.SBS32=0.018	rmd.CNS_Glioma.3=0.015
CV	DO220349	Kidney_Chromophobe	1	Kidney_Chromophobe	Breast	NET_Pancreas	1	0.081	0.022	rmd.Kidney_Chromophobe.1=0.317	sigs.ID4=0.11	genome.ploidy=0.109	sigs.ID11=0.066	sigs.SBS1=0.039	rmd.Breast.1=0.381	sigs.ID4=0.058	sigs.SBS2=0.05	sigs.SBS13=0.037	sv.COMPLEX.largest_cluster=0.017	genome.ploidy=0.147	mut_load.indel=0.042	sigs.SBS85=0.012	sigs.ID11=0.01	sigs.ID4=0.009
CV	DO220358	Kidney_Chromophobe	3	Thyroid	NET_Pancreas	Kidney_Chromophobe	0.938	0.049	0.042	rmd.Thyroid.1=0.389	genome.diploid_proportion=0.164	mut_load.indel=0.043	mut_load.snv=0.041	sigs.ID4=0.038	mut_load.indel=0.073	mut_load.snv=0.05	mut_load.dbs=0.044	sigs.SBS33=0.044	sigs.SBS5=0.038	mut_load.snv=0.046	mut_load.indel=0.036	sigs.ID5=0.033	sigs.SBS89=0.032	sigs.ID4=0.013
CV	DO220865	Skin_Melanoma	1	Skin_Melanoma	Sarcoma_Osteo	Breast	0.895	0.011	0.007	rmd.Skin_Melanoma.1=0.644	sigs.SBS38=0.032	sigs.ID10=0.011	sigs.ID8=0.004	sv.DUP_[0,300)=0.003	chrom_arm.gain.1p=0.023	sigs.SBS41=0.023	sigs.ID9=0.014	mut_load.indel=0.008	sigs.SBS39=0.007	gender.gender=0.052	sigs.SBS13=0.043	chrom_arm.gain.1q=0.025	sigs.ID6=0.021	rmd.Breast.1=0.019
CV	DO220903	Skin_Melanoma	1	Skin_Melanoma	Lung_NonSmallCell	Skin_Carcinoma	1	0.004	0.003	rmd.Skin_Melanoma.1=0.224	sigs.SBS7=0.198	sigs.DBS1=0.165	sigs.ID13=0.132	gene.BRAF.monoall=0.048	mut_load.dbs=0.038	mut_load.snv=0.014	chrom_arm.gain.11q=0.006	chrom_arm.gain.17q=0.004	chrom_arm.gain.2p=0.004	mut_load.dbs=0.091	sigs.DBS1=0.066	sigs.SBS7=0.06	mut_load.snv=0.036	sigs.SBS28=0.011
CV	DO221548	Myeloid	5	Ovarian	NET_Lung	Thyroid	0.114	0.103	0.059	sigs.SBS31=0.115	sigs.SBS35=0.065	sv.DEL_[1e+03,1e+04)=0.032	sigs.DBS5=0.025	gender.gender=0.021	gene.EIF1AX.monoall=0.184	mut_load.indel=0.017	mut_load.snv=0.013	sigs.ID3=0.009	chrom_arm.loss.8q=0.003	sigs.ID11=0.052	mut_load.indel=0.044	sigs.ID3=0.02	chrom_arm.loss.8q=0.006	sigs.SBS38=0.003
CV	DO22285	CNS_Glioma	1	CNS_Glioma	Sarcoma_Other	Thyroid	1	0.019	0.011	rmd.CNS_Glioma.3=0.257	rmd.CNS_Glioma.2=0.24	gene.IDH1.monoall=0.114	sigs.SBS23=0.037	sigs.SBS12=0.036	sigs.SBS12=0.037	rmd.CNS_Glioma.3=0.021	sigs.SBS39=0.017	mut_load.indel=0.012	sigs.ID8=0.009	mut_load.indel=0.051	sigs.SBS16=0.03	sigs.ID8=0.012	genome.ploidy=0.012	sigs.ID3=0.007
CV	DO22548	CNS_Glioma	1	CNS_Glioma	Uterus	CNS_Medullo	1	0.02	0.013	rmd.CNS_Glioma.2=0.203	rmd.CNS_Glioma.1=0.188	gene.IDH1.monoall=0.113	sigs.SBS23=0.05	gene.TERT.monoall=0.047	sigs.DBS7=0.041	sigs.ID12=0.038	rmd.Ovarian.1=0.034	rmd.CNS_Glioma.1=0.026	rmd.Kidney_Papillary.1=0.015	rmd.CNS_Glioma.2=0.084	sigs.DBS7=0.059	sigs.ID12=0.059	mut_load.dbs=0.028	sigs.SBS39=0.017
CV	DO22866	Liver	1	Liver	Lung_NonSmallCell	Lung_SmallCell	0.969	0.01	0.003	rmd.Liver.1=0.442	sigs.SBS92=0.079	sigs.SBS22=0.069	sigs.SBS12=0.055	sigs.DBS2=0.038	sigs.ID3=0.144	sigs.SBS4=0.097	sigs.DBS2=0.078	sigs.SBS92=0.019	sigs.ID11=0.009	sigs.SBS92=0.062	mut_load.indel=0.016	sigs.SBS4=0.016	chrom_arm.loss.20q=0.001	rmd.HeadAndNeck_Other.1=0.001
CV	DO23509	Liver	1	Liver	Biliary	Sarcoma_Other	0.943	0.015	0.014	rmd.Liver.1=0.299	sigs.SBS12=0.233	sigs.SBS22=0.075	sigs.DBS2=0.052	sigs.ID3=0.05	sigs.SBS19=0.026	sigs.SBS26=0.015	sigs.SBS12=0.015	sigs.SBS44=0.005	chrom_arm.loss.20q=0.005	sigs.SBS12=0.023	rmd.CNS_Glioma.3=0.014	sigs.SBS38=0.008	sigs.SBS8=0.008	sigs.SBS44=0.007
CV	DO24646	Lung_NonSmallCell	1	Lung_NonSmallCell	Pancreas	Colorectal	0.727	0.034	0.018	rmd.Lung_NonSmallCell.2=0.386	sigs.SBS2=0.018	rmd.Lung_NonSmallCell.1=0.017	sigs.SBS13=0.014	sigs.SBS29=0.012	rmd.Pancreas.3=0.045	sigs.SBS15=0.01	mut_load.snv=0.008	sigs.SBS17=0.007	sigs.SBS8=0.006	rmd.Colorectal.2=0.188	chrom_arm.gain.13q=0.026	sigs.ID14=0.016	genome.diploid_proportion=0.009	sv.DUP_[0,300)=0.008
CV	DO25847	Lung_NonSmallCell	1	Lung_NonSmallCell	Colorectal	Lung_SmallCell	0.973	0.005	0.005	rmd.Lung_NonSmallCell.1=0.173	sigs.ID3=0.133	rmd.Lung_NonSmallCell.2=0.131	sigs.SBS4=0.114	sigs.DBS2=0.077	gene.FBXW7.monoall=0.024	mut_load.indel=0.02	mut_load.snv=0.005	chrom_arm.gain.20q=0.004	sigs.DBS2=0.004	sigs.ID3=0.053	rmd.Lung_NonSmallCell.1=0.016	sigs.SBS89=0.016	sigs.SBS4=0.016	sigs.SBS29=0.014
CV	DO26572	Lung_NonSmallCell	1	Lung_NonSmallCell	Lung_SmallCell	Liver	0.78	0.065	0.01	rmd.Lung_NonSmallCell.1=0.429	gene.MAP3K13.amp=0.034	sigs.SBS92=0.02	sv.LINEs=0.01	sigs.SBS18=0.009	sigs.SBS92=0.059	rmd.Lung_NonSmallCell.1=0.038	rmd.Skin_Carcinoma.1=0.03	sigs.SBS91=0.028	rmd.HeadAndNeck_SalivaryGland.1=0.026	sigs.SBS92=0.07	sigs.SBS24=0.043	sigs.ID3=0.04	sigs.DBS2=0.034	sigs.SBS33=0.033
CV	DO26653	Lung_NonSmallCell	6	CNS_Medullo	Pancreas	Urothelial	0.245	0.06	0.037	sigs.ID1=0.15	rmd.CNS_Glioma.2=0.057	rmd.NET_Lung.1=0.045	rmd.CNS_PiloAstro.1=0.035	rmd.Urothelial.3=0.031	gene.KRAS.monoall=0.148	sigs.ID1=0.06	gene.CDKN2A.deep_del=0.029	mut_load.snv=0.02	sigs.SBS2=0.013	sigs.SBS2=0.065	sigs.SBS13=0.05	rmd.Urothelial.1=0.048	gender.gender=0.018	gene.KMT2D.monoall=0.017
CV	DO26957	Lung_NonSmallCell	1	Lung_NonSmallCell	HeadAndNeck_Other	Lung_SmallCell	0.956	0.076	0.031	rmd.Lung_NonSmallCell.1=0.184	sigs.ID3=0.165	sigs.SBS4=0.14	sigs.DBS2=0.068	mut_load.dbs=0.039	rmd.HeadAndNeck_Other.1=0.222	gene.FGF3.amp=0.011	sigs.ID6=0.009	gene.CCND1.amp=0.008	sigs.ID4=0.008	sigs.SBS92=0.079	sigs.SBS4=0.026	sigs.ID3=0.024	sigs.ID18=0.021	sigs.SBS91=0.018
CV	DO26976	Lung_NonSmallCell	1	Lung_NonSmallCell	Sarcoma_GIST	HeadAndNeck_Other	0.722	0.053	0.041	rmd.Lung_NonSmallCell.1=0.327	sigs.DBS2=0.102	mut_load.dbs=0.05	sigs.SBS92=0.045	mut_load.snv=0.025	gene.KIT.biall=0.23	sigs.SBS44=0.006	gender.gender=0.003	sigs.ID18=0.002	sigs.ID3=0.002	rmd.HeadAndNeck_Other.1=0.275	sigs.ID11=0.01	chrom_arm.gain.14q=0.002	sv.DEL_[1e+03,1e+04)=0.001	sv.DEL_[1e+04,1e+05)=0.001
CV	DO27763	Lymphoid	1	Lymphoid	Sarcoma_Osteo	NET_Pancreas	0.839	0.007	0.007	rmd.Lymphoid.2=0.369	fusion.@IGH_*=0.197	sigs.ID2=0.074	sigs.DBS7=0.046	sigs.SBS84=0.039	sigs.SBS32=0.014	sigs.SBS17=0.006	mut_load.snv=0.006	mut_load.indel=0.006	sigs.SBS14=0.004	mut_load.indel=0.058	mut_load.snv=0.046	mut_load.dbs=0.037	sigs.SBS5=0.016	sigs.SBS85=0.011
CV	DO27801	Lymphoid	1	Lymphoid	Lung_NonSmallCell	HeadAndNeck_Other	1	0.001	0.001	rmd.Lymphoid.2=0.25	sigs.SBS9=0.173	fusion.@IGH_*=0.168	rmd.Lymphoid.1=0.12	gene.IGLL5.monoall=0.08	chrom_arm.gain.2p=0.005	chrom_arm.gain.8q=0.002	chrom_arm.gain.11p=0.001	sv.DEL_[1e+05,1e+06)=0.001	chrom_arm.gain.7p=0.001	sv.DEL_[1e+03,1e+04)=0.002	sigs.DBS11=0.001	sigs.ID11=0.001	sigs.SBS87=0	gender.gender=0
CV	DO28004	Ovarian	1	Ovarian	Uterus	Lung_NonSmallCell	1	0.022	0.008	rmd.Ovarian.1=0.458	sigs.SBS8=0.073	sigs.SBS39=0.047	sigs.ID6=0.032	sv.DUP_[1e+05,1e+06)=0.03	rmd.Ovarian.1=0.132	sigs.ID12=0.051	sv.DUP_[1e+05,1e+06)=0.03	sigs.SBS88=0.026	sigs.DBS3=0.02	rmd.Lung_NonSmallCell.1=0.047	genome.ploidy=0.006	sigs.DBS6=0.002	sigs.SBS40=0.002	sv.DEL_[0,300)=0.001
CV	DO28962	Ovarian	1	Ovarian	Uterus	NET_Pancreas	1	0.02	0.009	rmd.Ovarian.1=0.295	sigs.ID6=0.089	sv.DUP_[1e+03,1e+04)=0.052	sv.DEL_[0,300)=0.036	sv.DUP_[1e+04,1e+05)=0.029	rmd.Ovarian.1=0.16	rmd.Urothelial.2=0.037	rmd.HeadAndNeck_Other.2=0.014	sv.DUP_[1e+04,1e+05)=0.01	rmd.CNS_Glioma.1=0.009	sigs.ID8=0.025	chrom_arm.gain.17q=0.019	sigs.SBS88=0.011	sigs.SBS3=0.008	genome.ploidy=0.007
CV	DO29940	Ovarian	1	Ovarian	Uterus	Thyroid	0.967	0.16	0.002	rmd.Ovarian.1=0.43	sv.DUP_[1e+06,1e+07)=0.032	sigs.SBS5=0.03	sv.DUP_[1e+04,1e+05)=0.026	sigs.ID9=0.025	rmd.Ovarian.1=0.148	sv.DUP_[1e+05,1e+06)=0.05	rmd.CNS_Glioma.1=0.035	sigs.DBS3=0.028	sv.DUP_[1e+06,1e+07)=0.016	mut_load.indel=0.028	sigs.ID3=0.015	chrom_arm.loss.8q=0.006	sigs.ID8=0.003	mut_load.dbs=0.001
CV	DO3188	Breast	1	Breast	Biliary	Colorectal	1	0.006	0.004	rmd.Breast.1=0.368	gene.USP32.amp=0.067	sigs.SBS2=0.055	gender.gender=0.053	sigs.ID4=0.05	sigs.SBS44=0.007	sigs.SBS13=0.003	sigs.SBS14=0.003	sigs.ID1=0.002	sigs.SBS2=0.002	sigs.ID2=0.025	sv.LINEs=0.015	rmd.Colorectal.2=0.011	sigs.SBS10=0.006	mut_load.snv=0.005
CV	DO32420	Ovarian	1	Ovarian	Uterus	Pancreas	1	0.014	0.007	rmd.Ovarian.1=0.315	sigs.ID6=0.082	sigs.SBS8=0.08	sv.DUP_[1e+04,1e+05)=0.044	sigs.SBS5=0.033	rmd.Ovarian.1=0.154	sv.DUP_[1e+05,1e+06)=0.019	rmd.Myeloid.1=0.011	rmd.Sarcoma_Osteo.1=0.01	sv.DUP_[1e+04,1e+05)=0.007	rmd.Pancreas.2=0.101	sigs.SBS32=0.008	mut_load.dbs=0.003	gene.TP53.biall=0.003	mut_load.snv=0.002
CV	DO33128	Pancreas	1	Pancreas	NET_Pancreas	Gastroesophageal	0.916	0.007	0.002	rmd.Pancreas.3=0.262	rmd.Pancreas.2=0.238	gene.KRAS.monoall=0.142	mut_load.snv=0.027	mut_load.dbs=0.021	chrom_arm.gain.18p=0.025	mut_load.snv=0.01	mut_load.indel=0.005	gender.gender=0.004	sigs.ID4=0.003	rmd.Pancreas.3=0.145	sigs.ID1=0.011	rmd.HeadAndNeck_Other.1=0.004	rmd.Gastroesophageal.2=0.002	sv.DUP_[1e+05,1e+06)=0.002
CV	DO3458	Breast	1	Breast	NET_Pancreas	Sarcoma_Osteo	0.894	0.051	0.007	rmd.Breast.1=0.369	gene.PIK3CA.monoall=0.058	gender.gender=0.057	sigs.ID4=0.046	sigs.SBS13=0.038	chrom_arm.gain.5q=0.083	chrom_arm.gain.14q=0.066	chrom_arm.gain.17p=0.052	chrom_arm.gain.12q=0.043	chrom_arm.gain.19p=0.024	sigs.SBS33=0.009	sv.COMPLEX.largest_cluster=0.008	chrom_arm.gain.Xp=0.007	sigs.SBS39=0.007	mut_load.indel=0.004
CV	DO34616	Pancreas	1	Pancreas	Biliary	NET_Pancreas	0.853	0.007	0.004	rmd.Pancreas.3=0.258	gene.KRAS.monoall=0.143	gene.SMAD4.deep_del=0.078	sigs.ID1=0.053	mut_load.snv=0.041	rmd.Pancreas.1=0.015	rmd.Pancreas.3=0.015	sigs.ID1=0.007	rmd.Biliary.3=0.003	sv.DUP_[1e+04,1e+05)=0.002	chrom_arm.gain.18p=0.024	sigs.SBS12=0.018	sigs.SBS33=0.011	chrom_arm.loss.3q=0.001	chrom_arm.loss.8q=0.001
CV	DO35569	CNS_Medullo	1	CNS_Medullo	Thyroid	Sarcoma_Other	0.83	0.045	0.009	rmd.CNS_Medullo.1=0.28	mut_load.snv=0.088	sigs.ID1=0.078	sigs.ID12=0.064	sigs.DBS7=0.046	rmd.Thyroid.1=0.166	mut_load.indel=0.041	mut_load.snv=0.032	mut_load.dbs=0.016	sigs.SBS38=0.006	sigs.SBS12=0.028	rmd.CNS_Glioma.3=0.028	mut_load.dbs=0.025	sigs.SBS39=0.017	sigs.SBS8=0.016
CV	DO35611	CNS_Medullo	1	CNS_Medullo	Sarcoma_Other	NET_Pancreas	1	0.05	0.01	rmd.CNS_Medullo.1=0.261	sigs.ID1=0.123	sigs.SBS37=0.079	mut_load.indel=0.035	chrom_arm.gain.17q=0.032	sigs.SBS37=0.028	rmd.CNS_Glioma.3=0.022	sigs.SBS44=0.018	mut_load.indel=0.014	sigs.SBS30=0.012	mut_load.dbs=0.04	mut_load.snv=0.024	sigs.SBS33=0.017	chrom_arm.gain.4p=0.013	chrom_arm.gain.17q=0.013
CV	DO35612	CNS_Medullo	1	CNS_Medullo	Thyroid	Sarcoma_Other	0.956	0.137	0.026	rmd.CNS_Medullo.1=0.171	sigs.ID1=0.159	mut_load.snv=0.088	sigs.SBS37=0.061	sigs.SBS39=0.06	rmd.Thyroid.1=0.242	mut_load.indel=0.039	mut_load.snv=0.037	sigs.ID3=0.016	mut_load.dbs=0.01	sigs.SBS37=0.019	rmd.Sarcoma_GIST.1=0.017	sigs.SBS39=0.015	sigs.SBS12=0.013	sigs.SBS30=0.01
CV	DO35623	CNS_Medullo	1	CNS_Medullo	NET_Pancreas	Sarcoma_Osteo	1	0.009	0.005	rmd.CNS_Medullo.1=0.236	sigs.ID1=0.168	mut_load.snv=0.087	mut_load.indel=0.045	rmd.CNS_Glioma.2=0.041	mut_load.dbs=0.043	mut_load.snv=0.042	sigs.SBS33=0.042	mut_load.indel=0.029	sigs.SBS86=0.019	sigs.SBS33=0.015	rmd.Sarcoma_Other.1=0.013	sigs.SBS30=0.008	sigs.SBS41=0.004	sigs.SBS37=0.003
CV	DO35626	CNS_Medullo	2	CNS_PiloAstro	CNS_Medullo	NET_Pancreas	0.9	0.117	0.051	mut_load.indel=0.222	sigs.ID12=0.102	mut_load.snv=0.052	sigs.SBS22=0.05	sigs.SBS38=0.038	mut_load.snv=0.092	sigs.ID12=0.067	sigs.ID1=0.05	mut_load.indel=0.049	rmd.CNS_PiloAstro.1=0.038	mut_load.indel=0.081	chrom_arm.gain.5q=0.079	mut_load.snv=0.041	mut_load.dbs=0.029	chrom_arm.gain.5p=0.022
CV	DO35627	CNS_Medullo	1	CNS_Medullo	Skin_Melanoma	CNS_PiloAstro	0.846	0.021	0.019	rmd.CNS_Medullo.1=0.269	mut_load.snv=0.1	sigs.ID12=0.086	rmd.CNS_Glioma.2=0.052	sigs.SBS91=0.047	rmd.Skin_Melanoma.1=0.17	sv.COMPLEX.largest_cluster=0.005	sigs.ID8=0.004	sv.DUP_[0,300)=0.003	sv.DUP_[1e+03,1e+04)=0.003	mut_load.dbs=0.048	sigs.SBS22=0.045	mut_load.snv=0.039	rmd.CNS_Glioma.2=0.033	sigs.SBS33=0.028
CV	DO35678	CNS_Medullo	1	CNS_Medullo	Urothelial	Sarcoma_Other	0.836	0.019	0.009	sigs.ID1=0.088	mut_load.snv=0.084	sigs.SBS39=0.077	mut_load.indel=0.057	sigs.ID12=0.056	rmd.Urothelial.3=0.246	rmd.Urothelial.2=0.018	sigs.SBS14=0.003	sv.COMPLEX.largest_cluster=0.002	sv.sv_load=0.002	sigs.SBS39=0.013	rmd.Sarcoma_GIST.1=0.012	mut_load.indel=0.009	mut_load.snv=0.008	sigs.SBS30=0.005
CV	DO35895	CNS_PiloAstro	1	CNS_PiloAstro	CNS_Glioma	NET_Pancreas	0.836	0.073	0.045	mut_load.indel=0.165	mut_load.snv=0.125	fusion.KIAA1549_BRAF=0.12	sigs.ID12=0.082	genome.diploid_proportion=0.067	rmd.CNS_Glioma.3=0.333	rmd.CNS_Glioma.2=0.073	sigs.ID4=0.05	sigs.SBS88=0.038	sigs.SBS84=0.038	mut_load.indel=0.092	sigs.SBS33=0.069	mut_load.dbs=0.052	mut_load.snv=0.046	sigs.SBS5=0.033
CV	DO36080	CNS_PiloAstro	1	CNS_PiloAstro	CNS_Glioma	Lymphoid	0.439	0.07	0.032	mut_load.indel=0.206	mut_load.snv=0.162	sigs.ID12=0.04	sigs.SBS33=0.032	rmd.CNS_Glioma.2=0.013	rmd.CNS_Glioma.1=0.188	rmd.CNS_Glioma.3=0.184	rmd.CNS_Glioma.2=0.137	sigs.ID12=0.035	sigs.SBS88=0.034	rmd.Lymphoid.2=0.417	genome.diploid_proportion=0.046	sigs.DBS7=0.032	mut_load.indel=0.026	sigs.ID2=0.019
CV	DO3614	Breast	1	Breast	Lung_NonSmallCell	Thyroid	1	0.003	0.002	rmd.Breast.1=0.23	rmd.Breast.2=0.217	sigs.SBS2=0.06	sigs.ID4=0.055	gender.gender=0.054	sigs.SBS2=0.014	sigs.SBS13=0.014	chrom_arm.gain.11q=0.008	sigs.SBS18=0.004	sv.DEL_[0,300)=0.002	sigs.ID4=0.016	chrom_arm.loss.16p=0.002	chrom_arm.loss.13q=0	chrom_arm.loss.2p=0	chrom_arm.loss.17q=0
CV	DO36155	CNS_PiloAstro	1	CNS_PiloAstro	Thyroid	Biliary	1	0.047	0.012	rmd.CNS_PiloAstro.1=0.193	mut_load.indel=0.175	mut_load.snv=0.14	fusion.KIAA1549_BRAF=0.129	sigs.ID12=0.088	genome.diploid_proportion=0.121	sigs.ID12=0.059	sigs.ID4=0.038	mut_load.snv=0.038	mut_load.indel=0.029	rmd.Biliary.3=0.042	sigs.SBS20=0.026	sigs.DBS4=0.004	sv.DUP_[1e+04,1e+05)=0.004	sigs.SBS19=0.003
CV	DO36386	Colorectal	1	Colorectal	Gastroesophageal	Pancreas	1	0.019	0.007	rmd.Colorectal.1=0.258	rmd.Colorectal.3=0.235	chrom_arm.gain.13q=0.044	sigs.SBS1=0.038	sigs.SBS93=0.038	sigs.ID2=0.081	sigs.SBS17=0.039	rmd.HeadAndNeck_Other.1=0.026	rmd.Colorectal.1=0.015	sigs.SBS28=0.014	gene.KRAS.monoall=0.141	sigs.ID1=0.039	sigs.SBS5=0.005	gene.TP53.biall=0.004	sigs.DBS7=0.002
CV	DO37138	Colorectal	1	Colorectal	Biliary	Pancreas	1	0.011	0.007	rmd.Colorectal.1=0.245	rmd.Colorectal.3=0.187	gene.APC.biall=0.087	rmd.Colorectal.2=0.084	chrom_arm.gain.13q=0.051	sigs.SBS10=0.029	sigs.SBS20=0.017	rmd.Pancreas.3=0.011	sigs.SBS14=0.006	sigs.ID1=0.004	gene.KRAS.monoall=0.143	sigs.ID1=0.047	sigs.SBS10=0.034	sigs.SBS1=0.032	sigs.SBS34=0.019
CV	DO37435	Skin_Melanoma	1	Skin_Melanoma	NET_Pancreas	Sarcoma_Osteo	1	0.007	0.005	rmd.Skin_Melanoma.1=0.209	sigs.SBS7=0.186	sigs.DBS1=0.16	sigs.ID13=0.118	gene.BRAF.monoall=0.056	chrom_arm.gain.4p=0.026	chrom_arm.gain.7q=0.02	chrom_arm.gain.9p=0.004	sigs.SBS86=0.004	chrom_arm.gain.5p=0.003	chrom_arm.gain.4p=0.013	chrom_arm.gain.22q=0.006	sv.COMPLEX_[100,200)=0.006	chrom_arm.gain.8p=0.004	gender.gender=0.002
CV	DO37474	Skin_Melanoma	1	Skin_Melanoma	Skin_Carcinoma	Lung_NonSmallCell	0.939	0.016	0.009	sigs.SBS7=0.202	sigs.DBS1=0.175	sigs.ID13=0.153	mut_load.dbs=0.049	mut_load.snv=0.026	mut_load.dbs=0.121	sigs.DBS1=0.098	sigs.SBS7=0.063	mut_load.snv=0.035	chrom_arm.gain.9p=0.012	gene.EGFR.monoall=0.103	mut_load.dbs=0.03	chrom_arm.gain.4p=0.017	sigs.SBS2=0.015	rmd.Biliary.3=0.009
CV	DO37782	Skin_Melanoma	1	Skin_Melanoma	NET_Pancreas	Urothelial	1	0.052	0.008	rmd.Skin_Melanoma.1=0.271	sigs.SBS7=0.206	sigs.DBS1=0.169	sigs.ID13=0.138	mut_load.dbs=0.058	gene.MEN1.biall=0.192	chrom_arm.gain.19p=0.02	chrom_arm.loss.16p=0.003	sigs.SBS86=0.002	chrom_arm.loss.8q=0.002	gene.TERT.monoall=0.068	gene.KDM6A.biall=0.045	gene.CREBBP.biall=0.02	mut_load.snv=0.005	sigs.DBS11=0.003
CV	DO3840	Breast	1	Breast	Sarcoma_Other	Sarcoma_Osteo	0.903	0.022	0.011	rmd.Breast.1=0.238	rmd.Breast.2=0.226	gender.gender=0.054	sigs.ID4=0.053	sigs.SBS13=0.037	rmd.Sarcoma_Osteo.1=0.093	sigs.SBS37=0.006	sigs.SBS39=0.006	sigs.SBS32=0.006	sigs.ID6=0.005	chrom_arm.gain.1p=0.044	sigs.SBS32=0.018	mut_load.snv=0.015	chrom_arm.gain.22q=0.009	mut_load.indel=0.008
CV	DO38571	Gastroesophageal	1	Gastroesophageal	Colorectal	Biliary	1	0.026	0.011	rmd.Pancreas.3=0.208	sigs.SBS17=0.173	rmd.Colorectal.1=0.04	rmd.Biliary.1=0.037	mut_load.indel=0.023	sigs.ID14=0.168	sigs.SBS93=0.118	rmd.Colorectal.1=0.039	mut_load.indel=0.026	sigs.ID2=0.025	rmd.Pancreas.3=0.012	rmd.Biliary.3=0.008	rmd.Pancreas.1=0.008	sigs.SBS17=0.005	rmd.Biliary.1=0.004
CV	DO38635	Gastroesophageal	1	Gastroesophageal	Biliary	Colorectal	1	0.012	0.011	rmd.Pancreas.3=0.191	sigs.SBS17=0.133	sigs.ID2=0.09	sigs.SBS28=0.066	sv.LINEs=0.059	rmd.Biliary.1=0.019	rmd.Pancreas.3=0.014	sigs.SBS19=0.008	sv.DUP_[1e+04,1e+05)=0.005	sigs.SBS26=0.004	rmd.Colorectal.1=0.252	sigs.ID14=0.14	chrom_arm.gain.13q=0.033	mut_load.indel=0.027	sv.LINEs=0.012
CV	DO38807	Gastroesophageal	1	Gastroesophageal	Breast	Pancreas	0.834	0.092	0.027	rmd.Pancreas.3=0.153	sigs.SBS28=0.068	sv.LINEs=0.063	sigs.SBS17=0.038	gene.KRAS.amp=0.028	gene.GATA3.monoall=0.117	sigs.SBS2=0.047	gender.gender=0.045	gene.ZNF217.amp=0.043	rmd.Breast.1=0.032	rmd.Pancreas.3=0.041	sigs.ID1=0.038	gene.GATA6.amp=0.037	rmd.Pancreas.1=0.025	sigs.SBS10=0.014
CV	DO39020	Thyroid	1	Thyroid	Sarcoma_Other	Kidney_Chromophobe	0.899	0.048	0.013	rmd.Thyroid.1=0.279	sigs.SBS30=0.154	genome.diploid_proportion=0.139	mut_load.snv=0.045	mut_load.indel=0.04	sigs.SBS30=0.036	rmd.Sarcoma_GIST.1=0.024	sigs.SBS38=0.023	sigs.SBS8=0.013	sigs.SBS85=0.01	sigs.ID4=0.082	mut_load.snv=0.051	mut_load.indel=0.042	sigs.SBS16=0.019	sigs.SBS84=0.017
CV	DO39635	Thyroid	1	Thyroid	NET_Pancreas	Sarcoma_Other	0.679	0.056	0.039	rmd.Thyroid.1=0.48	mut_load.indel=0.042	mut_load.snv=0.024	mut_load.dbs=0.019	sigs.ID8=0.018	mut_load.indel=0.063	mut_load.dbs=0.044	mut_load.snv=0.027	sigs.SBS85=0.014	sigs.SBS3=0.012	mut_load.dbs=0.027	rmd.CNS_Glioma.3=0.016	sigs.ID9=0.013	mut_load.indel=0.012	sigs.SBS44=0.012
CV	DO39798	Thyroid	2	CNS_Medullo	Thyroid	Uterus	0.262	0.147	0.021	rmd.CNS_Medullo.1=0.305	sigs.SBS39=0.088	sigs.ID12=0.064	mut_load.snv=0.052	mut_load.indel=0.049	genome.diploid_proportion=0.181	sigs.ID12=0.105	mut_load.indel=0.053	mut_load.dbs=0.025	mut_load.snv=0.024	sigs.ID12=0.2	rmd.Urothelial.2=0.018	rmd.CNS_Glioma.1=0.01	gender.gender=0.007	rmd.Lymphoid.1=0.007
CV	DO4155	Breast	1	Breast	Ovarian	Urothelial	0.978	0.028	0.008	rmd.Breast.2=0.226	rmd.Breast.1=0.207	gene.ZNF703.amp=0.067	gender.gender=0.056	sigs.SBS2=0.043	sigs.ID6=0.079	sigs.SBS39=0.039	sigs.SBS5=0.032	sv.DUP_[1e+04,1e+05)=0.031	sv.DEL_[0,300)=0.029	sv.COMPLEX_[25,50)=0.024	sv.sv_load=0.021	sv.COMPLEX_[0,25)=0.02	sigs.SBS87=0.01	mut_load.snv=0.005
CV	DO43314	Uterus	1	Uterus	Ovarian	Pancreas	0.677	0.125	0.042	rmd.Ovarian.1=0.169	gene.PIK3R1.monoall=0.131	rmd.Urothelial.2=0.075	rmd.Biliary.1=0.045	sv.DUP_[1e+05,1e+06)=0.044	rmd.Ovarian.1=0.46	sv.sv_load=0.023	sv.DUP_[1e+04,1e+05)=0.022	gender.gender=0.018	sv.DUP_[1e+05,1e+06)=0.016	gene.KRAS.monoall=0.157	sigs.ID1=0.051	sigs.SBS10=0.038	mut_load.snv=0.023	sigs.DBS10=0.014
CV	DO43658	Uterus	1	Uterus	Ovarian	Urothelial	0.639	0.197	0.009	rmd.Ovarian.1=0.179	rmd.Urothelial.2=0.095	sv.DUP_[1e+05,1e+06)=0.067	sigs.ID2=0.053	sigs.SBS88=0.044	rmd.Ovarian.1=0.387	sigs.SBS39=0.043	gene.CCNE1.amp=0.034	sigs.ID9=0.026	sv.DUP_[1e+06,1e+07)=0.025	sigs.SBS13=0.047	rmd.Urothelial.1=0.044	rmd.Urothelial.2=0.04	sigs.SBS2=0.02	sigs.ID2=0.01
CV	DO43859	Uterus	1	Uterus	Ovarian	Gastroesophageal	0.199	0.125	0.045	rmd.Ovarian.1=0.18	sigs.ID12=0.047	sigs.SBS87=0.04	sigs.DBS3=0.029	rmd.HeadAndNeck_Other.2=0.018	rmd.Ovarian.1=0.254	sv.DUP_[1e+06,1e+07)=0.029	gene.CCNE1.amp=0.028	sv.DUP_[1e+05,1e+06)=0.019	sigs.ID9=0.015	rmd.Gastroesophageal.2=0.105	rmd.Pancreas.3=0.075	gene.DMD.deep_del=0.022	sigs.ID12=0.013	sv.DEL_[1e+05,1e+06)=0.012
CV	DO44872	Liver	1	Liver	Lung_NonSmallCell	Biliary	0.97	0.009	0.008	rmd.Liver.1=0.348	sigs.SBS12=0.13	sigs.SBS22=0.067	sigs.DBS2=0.055	sigs.ID3=0.046	sigs.SBS4=0.146	sigs.DBS2=0.045	sv.COMPLEX.largest_cluster=0.013	sigs.DBS5=0.008	sigs.SBS13=0.002	sigs.SBS19=0.014	sigs.SBS26=0.005	sigs.SBS1=0.004	sigs.SBS10=0.002	chrom_arm.loss.9p=0.001
CV	DO45009	Liver	1	Liver	Biliary	Sarcoma_Other	0.202	0.194	0.149	sigs.DBS2=0.047	sigs.SBS12=0.041	sigs.SBS33=0.026	sigs.ID5=0.025	sigs.SBS4=0.018	rmd.Biliary.3=0.089	rmd.Biliary.1=0.019	sigs.ID1=0.011	rmd.Biliary.2=0.004	sigs.SBS40=0.004	rmd.Sarcoma_Osteo.1=0.054	sigs.SBS12=0.026	rmd.CNS_Glioma.3=0.016	genome.diploid_proportion=0.011	sigs.DBS2=0.007
CV	DO45029	Liver	1	Liver	Breast	Biliary	0.188	0.033	0.022	rmd.Liver.1=0.227	sigs.SBS12=0.098	sigs.SBS24=0.04	sigs.ID3=0.039	sigs.SBS4=0.019	gene.GATA3.monoall=0.143	sigs.ID4=0.047	gender.gender=0.038	chrom_arm.gain.8q=0.025	rmd.Colorectal.2=0.018	sigs.SBS26=0.041	sigs.SBS12=0.023	sigs.SBS40=0.015	sigs.SBS13=0.008	rmd.Biliary.3=0.008
CV	DO45043	Liver	1	Liver	Biliary	Sarcoma_Osteo	0.977	0.007	0.004	rmd.Liver.1=0.373	sigs.SBS12=0.167	viral_ins.HBV=0.141	sigs.ID3=0.037	sigs.DBS2=0.031	sigs.SBS26=0.016	sigs.SBS12=0.014	rmd.Pancreas.3=0.007	sigs.SBS19=0	chrom_arm.loss.9p=0	sigs.SBS12=0.007	sigs.SBS39=0.007	sigs.SBS33=0.005	sigs.SBS3=0.002	gender.gender=0.001
CV	DO45085	Liver	1	Liver	NET_Pancreas	Sarcoma_Osteo	0.979	0.005	0.003	rmd.Liver.1=0.254	sigs.SBS12=0.187	sigs.SBS92=0.075	sigs.SBS22=0.063	viral_ins.HBV=0.059	sigs.SBS16=0.017	sigs.SBS33=0.015	chrom_arm.gain.17q=0.009	sigs.SBS12=0.009	chrom_arm.gain.4p=0.003	sigs.SBS33=0.007	chrom_arm.gain.1p=0.004	sigs.SBS12=0.003	sv.COMPLEX_[0,25)=0.001	sigs.SBS39=0.001
CV	DO45087	Liver	1	Liver	NET_Pancreas	Biliary	0.97	0.039	0.017	rmd.Liver.1=0.286	sigs.SBS12=0.204	sigs.SBS16=0.09	sigs.SBS22=0.07	gene.CTNNB1.monoall=0.049	sigs.SBS19=0.098	sigs.SBS16=0.01	sigs.SBS12=0.007	chrom_arm.loss.8q=0.004	chrom_arm.gain.17q=0.002	sigs.SBS19=0.023	sigs.SBS16=0.011	sigs.SBS12=0.011	rmd.Biliary.1=0.009	sigs.SBS13=0.004
CV	DO45119	Liver	1	Liver	Kidney_ClearCell	Biliary	0.961	0.036	0.011	rmd.Liver.1=0.253	sigs.SBS12=0.145	sigs.SBS16=0.076	sigs.SBS92=0.073	sigs.SBS22=0.057	sigs.SBS40=0.202	sigs.ID5=0.038	sigs.SBS22=0.038	chrom_arm.gain.5q=0.014	sigs.ID8=0.008	sigs.SBS40=0.013	sigs.SBS1=0.006	sigs.SBS16=0.005	sigs.SBS13=0.004	sigs.SBS12=0.002
CV	DO45121	Liver	1	Liver	NET_Pancreas	Biliary	0.967	0.045	0.017	rmd.Liver.1=0.399	sigs.SBS12=0.213	sigs.SBS16=0.059	sigs.DBS2=0.04	gene.AXIN1.biall=0.032	sigs.SBS19=0.092	sigs.SBS5=0.028	sigs.SBS12=0.013	sigs.SBS16=0.011	sigs.SBS88=0.004	sigs.SBS19=0.023	rmd.Biliary.1=0.019	sigs.SBS12=0.007	sigs.SBS13=0.005	sigs.SBS14=0.004
CV	DO45185	Liver	1	Liver	NET_Pancreas	Lung_NonSmallCell	0.967	0.046	0.009	rmd.Liver.1=0.324	sigs.SBS12=0.216	sigs.SBS22=0.075	sigs.DBS2=0.046	sigs.ID3=0.045	sigs.SBS19=0.114	genome.ploidy=0.013	sigs.SBS12=0.011	sigs.SBS16=0.008	chrom_arm.gain.17q=0.004	sigs.ID3=0.159	sigs.DBS2=0.049	sv.COMPLEX.largest_cluster=0.011	chrom_arm.gain.17q=0.004	sigs.SBS26=0.003
CV	DO45225	Liver	1	Liver	Lung_NonSmallCell	Sarcoma_Osteo	0.984	0.007	0.003	rmd.Liver.1=0.273	sigs.SBS12=0.188	sigs.SBS92=0.079	sigs.SBS22=0.076	sigs.SBS16=0.075	sigs.DBS2=0.061	sigs.SBS92=0.032	chrom_arm.gain.17q=0.008	sigs.SBS18=0.007	sigs.ID11=0.006	sigs.SBS12=0.004	sigs.SBS44=0.003	chrom_arm.gain.1p=0.002	chrom_arm.gain.21q=0.001	sigs.ID6=0
CV	DO45229	Liver	1	Liver	Pancreas	Biliary	1	0.002	0.001	rmd.Liver.1=0.262	sigs.SBS12=0.176	sigs.SBS16=0.085	sigs.SBS92=0.078	sigs.SBS22=0.072	sigs.DBS10=0.007	mut_load.dbs=0.005	sigs.SBS19=0.002	sigs.SBS40=0.001	sigs.DBS4=0	sigs.SBS16=0.006	sv.DUP_[300,1e+03)=0.004	sigs.SBS12=0.002	sigs.SBS13=0.001	sigs.SBS17=0.001
CV	DO45283	Biliary	4	Liver	NET_Pancreas	Lung_NonSmallCell	0.833	0.01	0.006	rmd.Liver.1=0.419	sigs.SBS92=0.11	sigs.SBS12=0.072	sigs.SBS22=0.057	sigs.ID5=0.035	sigs.SBS85=0.075	sigs.SBS3=0.017	sigs.SBS12=0.014	gene.DMD.deep_del=0.013	chrom_arm.gain.9p=0.009	sigs.SBS92=0.038	mut_load.dbs=0.025	sigs.SBS29=0.015	chrom_arm.gain.5p=0.013	rmd.HeadAndNeck_Other.1=0.01
CV	DO45299	Biliary	1	Biliary	Colorectal	Gastroesophageal	0.143	0.114	0.03	sigs.SBS26=0.049	sigs.SBS44=0.049	rmd.Pancreas.1=0.047	rmd.Biliary.3=0.026	sigs.SBS21=0.02	mut_load.indel=0.122	gene.APC.biall=0.08	sigs.SBS93=0.07	rmd.Colorectal.2=0.047	sigs.ID2=0.038	gene.FHIT.deep_del=0.157	sigs.ID2=0.058	sv.LINEs=0.033	mut_load.indel=0.029	rmd.Biliary.1=0.024
CV	DO46344	Ovarian	1	Ovarian	Uterus	Sarcoma_Osteo	1	0.005	0.004	rmd.Ovarian.1=0.316	sigs.ID6=0.075	sigs.SBS8=0.074	sv.DUP_[1e+04,1e+05)=0.037	sv.DUP_[1e+03,1e+04)=0.036	rmd.Ovarian.1=0.13	sv.DUP_[1e+04,1e+05)=0.011	sv.DUP_[1e+06,1e+07)=0.005	gender.gender=0.005	sigs.SBS84=0.005	sigs.SBS8=0.013	chrom_arm.gain.1p=0.008	sigs.SBS39=0.006	chrom_arm.gain.4p=0.001	mut_load.indel=0.001
CV	DO46366	Ovarian	1	Ovarian	Uterus	Thyroid	1	0.02	0.004	rmd.Ovarian.1=0.434	sigs.ID6=0.078	sigs.SBS8=0.062	sigs.SBS39=0.036	sigs.SBS5=0.032	rmd.Ovarian.1=0.15	rmd.Urothelial.2=0.025	rmd.HeadAndNeck_Other.2=0.018	sigs.SBS84=0.016	sigs.DBS3=0.016	sigs.SBS84=0.008	sigs.ID8=0.006	sigs.ID3=0.005	sigs.ID12=0.003	chrom_arm.loss.12q=0.001
CV	DO46588	Ovarian	1	Ovarian	Breast	Uterus	0.075	0.044	0.041	sigs.SBS39=0.036	sigs.SBS5=0.023	sigs.ID9=0.018	gender.gender=0.017	sv.LINEs=0.015	rmd.Breast.2=0.146	gender.gender=0.05	sigs.ID4=0.042	chrom_arm.gain.16p=0.031	chrom_arm.gain.1q=0.029	rmd.Ovarian.1=0.179	sigs.SBS87=0.035	chrom_arm.gain.8p=0.022	rmd.HeadAndNeck_Other.1=0.015	chrom_arm.gain.1q=0.009
CV	DO46763	NET_Pancreas	1	NET_Pancreas	Thyroid	NET_Gastrointestinal	1	0.012	0.002	rmd.NET_Pancreas.1=0.299	gene.MEN1.biall=0.148	gene.DAXX.biall=0.122	sigs.SBS5=0.071	mut_load.indel=0.056	mut_load.indel=0.05	sigs.ID3=0.036	mut_load.dbs=0.022	sigs.ID4=0.019	genome.ploidy=0.013	sigs.SBS5=0.057	sigs.ID3=0.017	sigs.SBS12=0.013	mut_load.indel=0.009	mut_load.dbs=0.008
CV	DO46771	NET_Pancreas	1	NET_Pancreas	CNS_PiloAstro	Sarcoma_Other	0.626	0.025	0.008	rmd.NET_Pancreas.1=0.31	mut_load.indel=0.086	mut_load.snv=0.047	mut_load.dbs=0.043	sigs.SBS5=0.041	mut_load.indel=0.223	mut_load.dbs=0.046	mut_load.snv=0.02	sigs.DBS7=0.017	sigs.SBS7=0.006	mut_load.dbs=0.034	rmd.CNS_Glioma.3=0.02	mut_load.indel=0.013	sigs.ID6=0.005	sigs.SBS19=0.005
CV	DO46961	Kidney_ClearCell	1	Kidney_ClearCell	Biliary	Pancreas	1	0.006	0.001	rmd.Kidney_ClearCell.1=0.261	sigs.ID5=0.188	sigs.SBS40=0.177	gene.PBRM1.biall=0.112	sigs.SBS22=0.045	sigs.SBS34=0.007	rmd.Biliary.3=0.007	sigs.SBS40=0.003	sigs.SBS44=0.001	sigs.SBS10=0.001	sigs.SBS34=0.015	rmd.Biliary.3=0.005	sigs.SBS7=0.002	mut_load.dbs=0.001	chrom_arm.loss.5p=0.001
CV	DO47108	Kidney_ClearCell	19	Pancreas	NET_Pancreas	Kidney_Chromophobe	0.062	0.048	0.042	rmd.Pancreas.1=0.288	chrom_arm.loss.8q=0.006	genome.ploidy=0.005	sigs.SBS19=0.005	sigs.SBS8=0.004	genome.ploidy=0.153	mut_load.indel=0.067	sigs.SBS19=0.058	mut_load.snv=0.019	sigs.SBS23=0.014	genome.ploidy=0.106	mut_load.snv=0.043	mut_load.indel=0.04	sigs.SBS89=0.025	mut_load.dbs=0.015
CV	DO47451	Skin_Melanoma	1	Skin_Melanoma	Thyroid	Skin_Carcinoma	0.863	0.023	0.015	rmd.Skin_Melanoma.1=0.38	sigs.DBS1=0.225	sigs.SBS7=0.103	sigs.DBS11=0.011	sigs.ID14=0.006	mut_load.indel=0.053	sigs.ID12=0.041	sigs.ID8=0.012	mut_load.snv=0.004	chrom_arm.loss.6p=0.004	sigs.DBS1=0.123	sigs.SBS7=0.092	sigs.SBS11=0.058	sigs.SBS38=0.017	chrom_arm.gain.9p=0.014
CV	DO48482	Kidney_Papillary	1	Kidney_Papillary	Kidney_ClearCell	Biliary	0.556	0.454	0.008	chrom_arm.gain.17p=0.075	sigs.ID5=0.061	sigs.SBS28=0.054	sigs.SBS40=0.047	chrom_arm.gain.17q=0.036	sigs.ID5=0.214	sigs.SBS40=0.197	rmd.Kidney_Papillary.1=0.057	sigs.DBS9=0.056	sigs.SBS22=0.047	sigs.SBS20=0.012	sigs.SBS40=0.011	sigs.SBS10=0.005	sigs.SBS13=0.002	sigs.DBS4=0.001
CV	DO48495	Kidney_Papillary	1	Kidney_Papillary	Kidney_ClearCell	Biliary	0.5	0.361	0.014	chrom_arm.gain.17p=0.065	sigs.ID5=0.051	chrom_arm.gain.17q=0.026	sigs.SBS22=0.025	sigs.SBS40=0.021	sigs.ID5=0.22	sigs.SBS40=0.18	sigs.SBS22=0.067	rmd.Kidney_Papillary.1=0.06	sigs.SBS11=0.036	sigs.SBS26=0.018	sigs.SBS20=0.013	sigs.SBS40=0.011	sigs.SBS19=0.002	sigs.DBS4=0.002
CV	DO48691	Liver	1	Liver	Thyroid	Biliary	1	0.004	0.003	rmd.Liver.1=0.314	sigs.SBS12=0.204	sigs.SBS92=0.078	sigs.SBS22=0.075	sigs.ID3=0.045	sigs.ID3=0.019	sigs.ID8=0.007	sigs.ID4=0.007	chrom_arm.loss.8q=0.006	genome.ploidy=0.004	sigs.SBS12=0.008	sigs.SBS10=0.003	sigs.SBS16=0.002	sigs.ID1=0.001	sigs.SBS44=0.001
CV	DO48730	Liver	1	Liver	Biliary	Lung_NonSmallCell	1	0.006	0.002	rmd.Liver.1=0.273	sigs.SBS12=0.189	sigs.SBS92=0.084	sigs.SBS22=0.068	sigs.ID3=0.049	sigs.SBS12=0.011	sigs.SBS40=0.009	sigs.SBS34=0.002	sigs.SBS2=0.001	sigs.SBS1=0	sigs.SBS92=0.029	rmd.HeadAndNeck_Other.1=0.001	sigs.SBS22=0	sv.DUP_[0,300)=0	gender.gender=0
CV	DO48944	CNS_Medullo	1	CNS_Medullo	CNS_Glioma	Lung_SmallCell	1	0.019	0.003	rmd.CNS_Medullo.1=0.376	sigs.ID12=0.075	rmd.NET_Lung.1=0.067	sigs.ID1=0.054	sigs.SBS91=0.043	sigs.SBS1=0.143	rmd.CNS_Glioma.3=0.077	sigs.SBS84=0.038	sigs.ID12=0.025	sigs.SBS23=0.02	rmd.NET_Lung.1=0.032	rmd.Skin_Carcinoma.1=0.016	rmd.HeadAndNeck_SalivaryGland.1=0.008	sigs.SBS26=0.006	rmd.CNS_Medullo.1=0.002
CV	DO48991	Cervix	1	Cervix	Lung_NonSmallCell	HeadAndNeck_Other	0.271	0.115	0.022	viral_ins.HPV=0.319	sigs.SBS2=0.038	sigs.SBS13=0.029	rmd.HeadAndNeck_Other.1=0.019	rmd.HeadAndNeck_Other.2=0.017	gene.STK11.biall=0.168	sigs.SBS26=0.024	sigs.SBS13=0.019	sigs.SBS22=0.019	rmd.Lung_NonSmallCell.2=0.017	viral_ins.HPV=0.084	sigs.SBS22=0.013	sigs.SBS13=0.01	sv.DUP_[1e+04,1e+05)=0.008	sv.DEL_[1e+03,1e+04)=0.006
CV	DO49009	Cervix	1	Cervix	Urothelial	Breast	0.764	0.018	0.009	rmd.Cervix.1=0.333	sigs.SBS2=0.04	sigs.SBS13=0.019	sigs.DBS11=0.007	gender.gender=0.007	rmd.Urothelial.3=0.157	sigs.SBS2=0.058	sigs.SBS13=0.053	rmd.Urothelial.2=0.021	sigs.SBS19=0.008	sigs.SBS13=0.066	sigs.SBS2=0.065	gender.gender=0.048	gene.PIK3CA.monoall=0.046	rmd.Lymphoid.1=0.015
CV	DO49078	Pancreas	1	Pancreas	Biliary	Gastroesophageal	0.811	0.023	0.018	rmd.Pancreas.3=0.27	gene.KRAS.monoall=0.145	gene.SMAD4.deep_del=0.075	sigs.SBS1=0.064	mut_load.snv=0.063	rmd.Biliary.3=0.067	rmd.Pancreas.3=0.023	rmd.Pancreas.1=0.022	sigs.SBS17=0.006	sigs.SBS13=0.001	rmd.Pancreas.3=0.147	sigs.ID1=0.016	chrom_arm.gain.20q=0.01	chrom_arm.gain.13q=0.008	sigs.ID2=0.007
CV	DO49113	Pancreas	1	Pancreas	Gastroesophageal	Colorectal	0.795	0.132	0.013	rmd.Pancreas.3=0.193	rmd.Pancreas.1=0.185	gene.KRAS.biall=0.069	sigs.ID1=0.065	gene.CDKN2A.deep_del=0.031	rmd.Pancreas.3=0.17	sigs.SBS17=0.04	rmd.Urothelial.1=0.032	rmd.Biliary.1=0.027	rmd.Lung_NonSmallCell.1=0.019	rmd.Colorectal.3=0.136	sigs.SBS17=0.024	sigs.ID2=0.019	sigs.SBS1=0.01	sigs.ID1=0.009
CV	DO49420	Pancreas	1	Pancreas	Biliary	Thyroid	1	0.007	0.002	rmd.Pancreas.3=0.227	rmd.Pancreas.2=0.151	gene.KRAS.monoall=0.146	sigs.ID1=0.052	sigs.SBS1=0.05	rmd.Pancreas.3=0.014	rmd.Pancreas.1=0.014	sigs.SBS19=0.008	sigs.SBS12=0.005	sigs.SBS34=0.004	mut_load.indel=0.022	genome.ploidy=0.008	chrom_arm.loss.8q=0.004	sigs.ID9=0.002	chrom_arm.loss.20q=0.001
CV	DO49531	Myeloid	20	CNS_PiloAstro	Kidney_Chromophobe	Thyroid	0.773	0.042	0.014	mut_load.indel=0.216	mut_load.snv=0.163	sigs.ID12=0.102	sigs.SBS22=0.038	sigs.ID4=0.018	sigs.ID11=0.13	sigs.ID4=0.095	mut_load.snv=0.054	mut_load.indel=0.023	mut_load.dbs=0.011	sigs.ID11=0.049	mut_load.snv=0.045	mut_load.indel=0.043	sigs.ID4=0.021	genome.ploidy=0.016
CV	DO50320	Gastroesophageal	1	Gastroesophageal	Biliary	Pancreas	1	0.011	0.007	rmd.Pancreas.3=0.173	sigs.SBS17=0.159	sigs.ID2=0.089	sv.LINEs=0.075	sigs.SBS28=0.064	rmd.Biliary.1=0.208	sv.DUP_[1e+04,1e+05)=0.002	chrom_arm.loss.16p=0.001	sv.DUP_[300,1e+03)=0	sigs.DBS4=0	rmd.Pancreas.3=0.22	gene.CDKN2A.biall=0.021	sigs.DBS9=0.008	rmd.Biliary.1=0.002	sigs.SBS10=0.002
CV	DO50327	Gastroesophageal	1	Gastroesophageal	Pancreas	Sarcoma_Osteo	1	0.037	0.004	rmd.Pancreas.3=0.184	sigs.SBS17=0.157	sigs.ID2=0.077	sigs.SBS28=0.062	rmd.Colorectal.1=0.034	rmd.Pancreas.3=0.189	sigs.DBS7=0.02	mut_load.snv=0.02	sigs.SBS10=0.018	sigs.SBS2=0.004	sigs.SBS17=0.006	sigs.DBS7=0.004	sv.COMPLEX.largest_cluster=0.003	mut_load.indel=0.002	chrom_arm.gain.6p=0.002
CV	DO50340	Gastroesophageal	1	Gastroesophageal	Pancreas	Biliary	1	0.232	0.006	rmd.Pancreas.3=0.235	sigs.SBS17=0.122	sigs.ID2=0.096	sigs.SBS28=0.033	rmd.HeadAndNeck_Other.1=0.032	rmd.Pancreas.3=0.241	sigs.SBS10=0.04	sigs.ID1=0.039	gene.GATA6.amp=0.03	sigs.SBS15=0.026	rmd.Pancreas.3=0.016	rmd.Pancreas.1=0.006	sigs.SBS10=0.004	sigs.SBS14=0.004	sigs.ID1=0.002
CV	DO50383	Gastroesophageal	1	Gastroesophageal	Pancreas	Colorectal	1	0.06	0.013	rmd.Pancreas.3=0.175	gene.FHIT.deep_del=0.166	sigs.ID2=0.084	sv.LINEs=0.064	sigs.SBS17=0.063	rmd.Pancreas.3=0.193	sigs.SBS1=0.037	mut_load.dbs=0.025	sigs.SBS15=0.018	sigs.SBS7=0.006	chrom_arm.gain.13q=0.037	sigs.SBS1=0.03	sigs.ID2=0.026	sigs.SBS17=0.025	sv.LINEs=0.023
CV	DO50392	Gastroesophageal	1	Gastroesophageal	Colorectal	Pancreas	0.773	0.342	0.007	rmd.Pancreas.3=0.172	gene.FHIT.deep_del=0.171	sigs.SBS17=0.113	rmd.HeadAndNeck_Other.1=0.02	sv.DUP_[1e+04,1e+05)=0.02	rmd.Colorectal.1=0.321	sigs.ID14=0.164	sigs.SBS93=0.075	chrom_arm.gain.13q=0.04	sigs.SBS17=0.027	rmd.Pancreas.3=0.051	sigs.ID2=0.023	gene.CDKN2A.deep_del=0.02	sigs.SBS8=0.005	gene.TP53.biall=0.004
CV	DO50435	Gastroesophageal	1	Gastroesophageal	Biliary	Colorectal	1	0.012	0.008	rmd.Pancreas.3=0.155	sigs.SBS17=0.125	gene.FHIT.deep_del=0.119	sigs.ID2=0.068	sigs.SBS28=0.056	rmd.Pancreas.3=0.013	rmd.Biliary.1=0.012	rmd.Biliary.2=0.006	rmd.Pancreas.1=0.004	sigs.SBS2=0.002	rmd.Colorectal.1=0.208	chrom_arm.gain.13q=0.056	mut_load.indel=0.022	sv.LINEs=0.022	sigs.SBS18=0.019
CV	DO50443	Gastroesophageal	2	Uterus	Gastroesophageal	Pancreas	0.279	0.102	0.057	rmd.Ovarian.1=0.193	sigs.ID2=0.046	rmd.Biliary.1=0.041	sigs.ID4=0.023	sigs.DBS3=0.02	gene.FHIT.deep_del=0.163	rmd.Colorectal.1=0.023	rmd.Biliary.1=0.022	sv.DUP_[1e+04,1e+05)=0.019	rmd.Pancreas.1=0.014	gene.SMAD4.deep_del=0.088	gene.GATA6.amp=0.029	gene.CDKN2A.deep_del=0.025	mut_load.snv=0.017	sigs.SBS2=0.01
CV	DO50787	Liver	1	Liver	Biliary	Thyroid	0.983	0.006	0.004	rmd.Liver.1=0.26	sigs.SBS12=0.18	sigs.SBS92=0.075	sigs.SBS16=0.07	sigs.SBS22=0.067	sigs.SBS12=0.01	sv.DUP_[1e+04,1e+05)=0.004	sigs.SBS16=0.003	chrom_arm.loss.20q=0.002	sigs.DBS5=0.001	sigs.SBS16=0.019	sigs.ID3=0.011	genome.ploidy=0.008	chrom_arm.loss.8q=0.005	chrom_arm.loss.1q=0.002
CV	DO51054	Prostate	1	Prostate	Liver	Pancreas	1	0.002	0.001	rmd.Prostate.1=0.384	gene.PTEN.deep_del=0.109	fusion.*_ETV1/4/5=0.078	sigs.SBS40=0.066	sigs.SBS15=0.066	sigs.DBS2=0.041	sigs.SBS24=0.014	sigs.SBS42=0.01	sigs.SBS40=0.007	sigs.SBS44=0.005	sigs.ID1=0.05	sigs.SBS1=0.027	sigs.SBS15=0.005	genome.ploidy=0.004	sigs.SBS2=0.003
CV	DO51070	Prostate	1	Prostate	Thyroid	Sarcoma_Osteo	0.986	0.004	0.002	rmd.Prostate.1=0.35	fusion.TMPRSS2_ERG=0.323	sigs.SBS40=0.055	sigs.SBS15=0.046	gender.gender=0.032	mut_load.dbs=0.023	mut_load.indel=0.019	mut_load.snv=0.011	sigs.ID4=0.005	chrom_arm.loss.8q=0.003	sigs.SBS33=0.003	sigs.DBS3=0.003	sv.COMPLEX_[0,25)=0.002	sigs.SBS32=0.002	mut_load.indel=0.001
CV	DO51133	Prostate	1	Prostate	Thyroid	Liver	1	0.004	0.002	rmd.Prostate.1=0.426	fusion.TMPRSS2_ERG=0.343	sigs.SBS40=0.044	gender.gender=0.023	sigs.ID1=0.012	sigs.ID3=0.026	mut_load.indel=0.022	sigs.ID8=0.01	chrom_arm.loss.8q=0.006	gender.gender=0.003	gene.CTNNB1.monoall=0.048	sigs.ID3=0.036	sigs.SBS40=0.013	sigs.DBS10=0.003	sigs.ID8=0.003
CV	DO51153	Prostate	1	Prostate	Thyroid	Liver	1	0.004	0.002	rmd.Prostate.1=0.36	fusion.TMPRSS2_ERG=0.297	sigs.SBS40=0.047	sigs.SBS21=0.043	gender.gender=0.027	sigs.SBS16=0.021	mut_load.snv=0.005	sigs.ID4=0.004	chrom_arm.loss.8q=0.004	genome.ploidy=0.002	sigs.SBS16=0.053	sigs.SBS24=0.019	sigs.SBS33=0.018	sigs.ID5=0.018	sigs.SBS40=0.006
CV	DO51157	Prostate	1	Prostate	CNS_Medullo	Thyroid	1	0.002	0.001	rmd.Prostate.1=0.337	fusion.TMPRSS2_ERG=0.296	gene.PTEN.deep_del=0.088	sigs.SBS15=0.043	gender.gender=0.027	sigs.ID12=0.072	mut_load.snv=0.061	mut_load.dbs=0.018	sigs.ID1=0.009	sigs.SBS1=0.008	mut_load.snv=0.026	mut_load.indel=0.02	chrom_arm.loss.8q=0.003	genome.ploidy=0.003	sigs.ID9=0.001
CV	DO51172	NET_Pancreas	2	NET_Gastrointestinal	NET_Pancreas	CNS_Medullo	0.5	0.151	0.005	rmd.NET_Gastrointestinal.1=0.136	sigs.SBS5=0.09	sigs.SBS85=0.027	sigs.SBS8=0.018	mut_load.dbs=0.009	sigs.SBS5=0.145	mut_load.indel=0.053	mut_load.dbs=0.04	mut_load.snv=0.035	sigs.SBS16=0.018	sigs.DBS7=0.068	mut_load.snv=0.061	rmd.NET_Lung.1=0.053	mut_load.indel=0.04	mut_load.dbs=0.02
CV	DO51182	NET_Pancreas	1	NET_Pancreas	Sarcoma_Osteo	Thyroid	1	0.01	0.004	rmd.NET_Pancreas.1=0.204	genome.ploidy=0.095	gene.DAXX.biall=0.089	chrom_arm.gain.5q=0.069	chrom_arm.gain.14q=0.064	sigs.ID9=0.058	chrom_arm.gain.4p=0.016	chrom_arm.gain.4q=0.011	sigs.DBS7=0.009	sigs.SBS30=0.004	mut_load.indel=0.044	genome.ploidy=0.018	sigs.ID4=0.015	sigs.ID8=0.01	chrom_arm.loss.7q=0.009
CV	DO51184	NET_Pancreas	1	NET_Pancreas	NET_Lung	Kidney_ClearCell	0.056	0.056	0.036	mut_load.indel=0.08	mut_load.dbs=0.046	mut_load.snv=0.031	sigs.SBS33=0.029	sigs.SBS16=0.023	mut_load.indel=0.021	sigs.SBS42=0.017	rmd.NET_Lung.1=0.015	sigs.SBS16=0.006	sigs.SBS85=0.005	sigs.ID5=0.23	rmd.Kidney_Papillary.1=0.05	sigs.SBS11=0.008	sigs.SBS36=0.007	genome.ploidy=0.007
CV	DO51483	Pancreas	1	Pancreas	Colorectal	Biliary	0.94	0.013	0.011	rmd.Pancreas.3=0.185	gene.KRAS.monoall=0.132	rmd.Pancreas.1=0.125	sigs.SBS1=0.058	rmd.Pancreas.2=0.054	rmd.Colorectal.3=0.171	sigs.ID2=0.028	sigs.SBS15=0.016	sigs.SBS1=0.014	gene.KRAS.monoall=0.013	rmd.Pancreas.3=0.018	rmd.Pancreas.1=0.016	sigs.SBS34=0.007	sigs.SBS14=0.007	sigs.SBS20=0.006
CV	DO51496	Pancreas	1	Pancreas	Biliary	Colorectal	0.854	0.009	0.007	rmd.Pancreas.2=0.174	rmd.Pancreas.3=0.148	gene.KRAS.monoall=0.144	sigs.ID1=0.056	sigs.SBS1=0.05	rmd.Pancreas.3=0.02	rmd.Pancreas.1=0.018	sigs.SBS20=0.008	sigs.SBS34=0.008	sigs.ID1=0.002	sigs.ID2=0.018	gene.KRAS.monoall=0.015	sigs.SBS10=0.012	sigs.SBS88=0.008	sigs.SBS1=0.006
CV	DO51533	Pancreas	1	Pancreas	Biliary	Lung_NonSmallCell	0.902	0.007	0.002	rmd.Pancreas.3=0.252	gene.KRAS.monoall=0.139	gene.SMAD4.deep_del=0.074	sigs.SBS1=0.057	mut_load.snv=0.05	rmd.Pancreas.3=0.018	sigs.SBS19=0.012	sigs.SBS14=0.003	sigs.ID1=0.002	sigs.SBS40=0.002	rmd.Biliary.3=0.004	sigs.SBS29=0.004	genome.has_wgd=0.001	genome.ploidy=0.001	sigs.ID13=0.001
CV	DO51542	Pancreas	1	Pancreas	Biliary	Gastroesophageal	1	0.007	0.002	rmd.Pancreas.3=0.292	gene.KRAS.monoall=0.151	gene.SMAD4.deep_del=0.075	sigs.SBS1=0.072	mut_load.snv=0.062	rmd.Pancreas.3=0.016	sigs.SBS26=0.004	sigs.SBS17=0.003	sigs.SBS1=0.003	sigs.SBS21=0.002	rmd.Pancreas.3=0.151	sv.DEL_[1e+05,1e+06)=0.016	rmd.Colorectal.1=0.014	sigs.SBS41=0.003	sigs.DBS7=0.002
CV	DO52125	NET_Pancreas	8	CNS_Medullo	Sarcoma_Other	Thyroid	0.798	0.04	0.034	rmd.CNS_Medullo.1=0.175	sigs.SBS34=0.063	sigs.ID12=0.054	rmd.CNS_PiloAstro.1=0.053	sigs.SBS7=0.025	sigs.SBS38=0.016	mut_load.indel=0.013	sigs.SBS8=0.012	sigs.SBS30=0.011	sigs.SBS39=0.01	sigs.SBS30=0.123	mut_load.indel=0.022	sigs.ID3=0.02	sigs.SBS38=0.006	chrom_arm.loss.8q=0.005
CV	DO52126	NET_Pancreas	9	Pancreas	Sarcoma_Other	Sarcoma_Leiomyo	0.061	0.04	0.032	rmd.Pancreas.2=0.067	sigs.SBS8=0.042	sigs.SBS2=0.006	gender.gender=0.006	sigs.SBS7=0.004	rmd.Sarcoma_GIST.1=0.018	sigs.SBS8=0.014	chrom_arm.gain.4p=0.006	sigs.SBS44=0.003	chrom_arm.loss.1q=0.002	gene.RB1.deep_del=0.073	rmd.Sarcoma_GIST.1=0.034	sigs.SBS8=0.034	rmd.Skin_Carcinoma.1=0.028	sigs.SBS44=0.01
CV	DO52558	Breast	1	Breast	Lung_NonSmallCell	Sarcoma_Osteo	0.928	0.034	0.006	rmd.Breast.1=0.388	gene.PIK3CA.monoall=0.067	sigs.SBS2=0.062	sigs.ID4=0.062	gender.gender=0.054	rmd.Lung_NonSmallCell.2=0.261	sigs.SBS40=0.007	sigs.SBS2=0.006	chrom_arm.gain.7p=0.004	sv.DUP_[0,300)=0.003	sigs.SBS33=0.007	sigs.SBS13=0.007	sigs.SBS8=0.007	sigs.SBS30=0.003	sigs.SBS41=0.003
CV	DO52590	Sarcoma_Other	1	Sarcoma_Other	Kidney_ClearCell	Thyroid	0.147	0.127	0.053	rmd.Sarcoma_Osteo.1=0.054	sigs.SBS12=0.015	sigs.SBS85=0.01	sigs.DBS2=0.008	sigs.ID6=0.006	rmd.Kidney_ClearCell.1=0.174	sigs.ID8=0.009	sigs.SBS44=0.008	mut_load.snv=0.004	genome.ploidy=0.003	rmd.Thyroid.1=0.012	sigs.ID8=0.01	sigs.SBS16=0.008	sigs.ID3=0.008	chrom_arm.loss.8q=0.005
CV	DO52646	Sarcoma_Osteo	1	Sarcoma_Osteo	Breast	Sarcoma_Other	1	0.05	0.02	rmd.Sarcoma_Osteo.1=0.585	sigs.ID9=0.013	sigs.SBS8=0.011	sigs.SBS39=0.009	sigs.DBS7=0.005	rmd.Breast.1=0.256	sigs.SBS2=0.06	gender.gender=0.048	sigs.ID4=0.028	mut_load.dbs=0.011	rmd.Sarcoma_Osteo.1=0.067	sigs.SBS37=0.016	rmd.CNS_Glioma.3=0.015	mut_load.indel=0.011	sigs.ID9=0.01
CV	DO52651	Lymphoid	1	Lymphoid	Sarcoma_Osteo	Pancreas	1	0.004	0.003	rmd.Lymphoid.2=0.299	sigs.SBS9=0.189	rmd.Lymphoid.1=0.14	sigs.ID2=0.069	sigs.DBS7=0.04	sigs.SBS39=0.007	sigs.SBS17=0.004	sigs.SBS8=0.003	sigs.SBS30=0.003	sigs.DBS7=0.001	sigs.SBS10=0.033	gene.CDKN2A.deep_del=0.022	sigs.ID2=0.011	sigs.DBS7=0.004	sigs.ID1=0.003
CV	DO52655	Lymphoid	1	Lymphoid	NET_Pancreas	Colorectal	0.987	0.008	0.007	rmd.Lymphoid.2=0.223	fusion.@IGH_*=0.177	sigs.SBS9=0.165	rmd.Lymphoid.1=0.097	gene.IGLL5.monoall=0.076	sigs.SBS85=0.082	chrom_arm.gain.12p=0.02	chrom_arm.loss.2p=0.005	sigs.ID8=0.004	chrom_arm.loss.1q=0.004	sigs.SBS93=0.08	sigs.ID2=0.026	mut_load.indel=0.024	sigs.SBS10=0.01	sigs.ID1=0.005
CV	DO52665	Lymphoid	1	Lymphoid	Gastroesophageal	NET_Pancreas	1	0.002	0.002	rmd.Lymphoid.2=0.315	sigs.SBS9=0.194	rmd.Lymphoid.1=0.123	sigs.ID2=0.071	sigs.DBS7=0.035	sigs.ID2=0.086	sigs.SBS18=0.004	sv.DEL_[1e+03,1e+04)=0.004	chrom_arm.gain.19q=0.003	sigs.SBS28=0.003	chrom_arm.gain.18q=0.007	chrom_arm.loss.11p=0.004	sigs.ID8=0.004	chrom_arm.loss.1q=0.003	sigs.SBS84=0.003
CV	DO52696	Lymphoid	1	Lymphoid	Myeloid	Gastroesophageal	0.938	0.085	0.002	rmd.Lymphoid.2=0.32	gene.IGLL5.deep_del=0.184	sigs.SBS9=0.178	sigs.ID2=0.06	sigs.SBS84=0.033	fusion.@IGL_MYC=0.171	sigs.SBS9=0.004	mut_load.snv=0.001	chrom_arm.loss.7p=0	chrom_arm.loss.8q=0	sigs.ID2=0.063	sigs.SBS17=0.022	sigs.SBS18=0.008	sigs.ID14=0.005	gene.ARID1A.biall=0.004
CV	DO52714	Lymphoid	1	Lymphoid	Thyroid	NET_Pancreas	0.895	0.033	0.008	rmd.Lymphoid.2=0.246	sigs.SBS9=0.165	gene.IGLL5.deep_del=0.142	rmd.Lymphoid.1=0.113	sigs.ID2=0.041	genome.diploid_proportion=0.163	mut_load.indel=0.041	mut_load.dbs=0.022	sigs.ID4=0.014	genome.ploidy=0.014	mut_load.indel=0.055	mut_load.dbs=0.043	sigs.SBS33=0.041	mut_load.snv=0.024	sigs.SBS3=0.017
CV	DO5661	Breast	1	Breast	Sarcoma_Other	NET_Pancreas	0.968	0.013	0.009	rmd.Breast.2=0.327	rmd.Breast.1=0.154	gender.gender=0.057	sigs.SBS2=0.053	sigs.SBS13=0.049	rmd.Sarcoma_Osteo.1=0.093	sigs.ID9=0.008	sigs.SBS37=0.007	sigs.SBS89=0.002	sigs.ID10=0.001	chrom_arm.gain.18p=0.034	chrom_arm.gain.9q=0.019	chrom_arm.gain.19q=0.014	sigs.ID10=0.01	chrom_arm.gain.9p=0.008
CV	DO6364	Lymphoid	3	Sarcoma_Other	NET_Pancreas	Lymphoid	0.05	0.041	0.039	rmd.Sarcoma_Osteo.1=0.026	sigs.SBS37=0.021	sigs.SBS8=0.014	sigs.ID3=0.009	sigs.SBS44=0.008	mut_load.dbs=0.043	mut_load.snv=0.036	sigs.SBS23=0.03	sigs.SBS85=0.019	sigs.SBS84=0.017	rmd.Lymphoid.2=0.093	sigs.SBS84=0.055	genome.diploid_proportion=0.05	sigs.SBS37=0.027	rmd.Lymphoid.1=0.016
CV	DO6396	Lymphoid	1	Lymphoid	Biliary	NET_Pancreas	0.731	0.053	0.037	rmd.Lymphoid.2=0.311	sigs.SBS9=0.201	rmd.Lymphoid.1=0.104	sigs.ID2=0.084	genome.diploid_proportion=0.043	rmd.Biliary.1=0.208	sigs.SBS17=0.009	sigs.DBS4=0.007	sigs.SBS34=0.006	sigs.SBS16=0.004	mut_load.indel=0.082	sigs.SBS33=0.056	mut_load.snv=0.054	mut_load.dbs=0.05	sigs.SBS23=0.041
CV	DO6428	Lymphoid	1	Lymphoid	Thyroid	Sarcoma_Other	0.71	0.062	0.026	rmd.Lymphoid.2=0.135	rmd.Lymphoid.1=0.106	genome.diploid_proportion=0.074	sigs.DBS7=0.056	sigs.SBS84=0.019	genome.diploid_proportion=0.163	mut_load.indel=0.041	sigs.ID4=0.032	genome.ploidy=0.015	sigs.SBS38=0.009	rmd.Sarcoma_Osteo.1=0.046	sigs.ID9=0.013	mut_load.indel=0.011	sigs.SBS44=0.009	sigs.SBS30=0.006
CV	DO6742	Lymphoid	1	Lymphoid	NET_Pancreas	Sarcoma_Osteo	0.782	0.051	0.011	rmd.Lymphoid.2=0.392	gene.IGLL5.deep_del=0.21	sigs.DBS7=0.077	genome.diploid_proportion=0.043	sigs.SBS5=0.019	chrom_arm.gain.12q=0.05	mut_load.dbs=0.05	chrom_arm.gain.12p=0.047	mut_load.indel=0.032	sigs.SBS5=0.023	sigs.ID9=0.055	sigs.DBS7=0.017	sigs.SBS39=0.015	sigs.SBS14=0.011	sigs.SBS8=0.007
CV	DO695	Urothelial	1	Urothelial	Colorectal	Biliary	1	0.007	0.006	rmd.Urothelial.3=0.314	gene.TERT.monoall=0.095	sigs.SBS2=0.081	sigs.SBS13=0.059	rmd.Urothelial.1=0.055	chrom_arm.gain.13q=0.028	sigs.SBS17=0.02	sigs.ID1=0.008	rmd.Colorectal.2=0.007	genome.diploid_proportion=0.006	sigs.ID1=0.006	sigs.SBS17=0.005	sigs.SBS2=0.003	sigs.SBS13=0.002	sigs.DBS4=0.002
CV	DO7801	Colorectal	1	Colorectal	Pancreas	CNS_Medullo	0.774	0.007	0.004	sigs.ID14=0.162	rmd.Colorectal.1=0.122	sigs.SBS10=0.094	gene.APC.biall=0.086	rmd.Colorectal.2=0.057	gene.KRAS.monoall=0.127	sigs.ID1=0.055	sigs.SBS10=0.028	sigs.SBS21=0.009	sigs.SBS17=0.002	sigs.ID1=0.12	rmd.CNS_Glioma.2=0.059	rmd.CNS_PiloAstro.1=0.035	sigs.DBS3=0.026	sigs.DBS7=0.006
CV	HMF002034A	Sarcoma_GIST	1	Sarcoma_GIST	NET_Pancreas	Sarcoma_Other	0.947	0.021	0.011	rmd.Sarcoma_GIST.1=0.406	gene.KIT.monoall=0.149	sigs.SBS89=0.111	sigs.SBS85=0.028	mut_load.snv=0.015	mut_load.dbs=0.048	sigs.SBS85=0.023	sigs.SBS30=0.023	sigs.SBS12=0.018	chrom_arm.loss.2q=0.011	sigs.SBS12=0.029	rmd.Sarcoma_GIST.1=0.022	sigs.SBS85=0.011	sigs.SBS8=0.008	sigs.SBS30=0.006
CV	HMF000805A	Prostate	1	Prostate	Thyroid	Liver	1	0.003	0.002	rmd.Prostate.1=0.485	gene.PTEN.deep_del=0.102	sigs.SBS21=0.048	sigs.SBS40=0.046	gender.gender=0.037	sigs.ID8=0.006	chrom_arm.loss.8q=0.004	chrom_arm.loss.18p=0.001	chrom_arm.loss.19q=0.001	chrom_arm.loss.5p=0.001	sigs.DBS2=0.042	sigs.SBS24=0.03	sigs.SBS16=0.022	sigs.ID5=0.018	sigs.SBS4=0.015
CV	HMF002858A	Ovarian	1	Ovarian	Uterus	Lung_NonSmallCell	0.916	0.02	0.011	rmd.Ovarian.1=0.39	sigs.DBS5=0.11	sigs.SBS31=0.084	sigs.SBS35=0.066	gender.gender=0.022	rmd.Ovarian.1=0.179	rmd.Urothelial.2=0.053	sigs.SBS1=0.038	sigs.ID12=0.03	rmd.Biliary.2=0.01	sigs.DBS5=0.121	sigs.ID13=0.007	genome.ploidy=0.005	sigs.SBS18=0.003	sv.DEL_[1e+05,1e+06)=0.003
CV	HMF001421A	Lung_NonSmallCell	1	Lung_NonSmallCell	HeadAndNeck_Other	Pancreas	0.772	0.168	0.007	rmd.Lung_NonSmallCell.1=0.353	sigs.DBS2=0.102	sigs.ID3=0.063	sigs.SBS92=0.026	rmd.HeadAndNeck_Other.1=0.019	rmd.HeadAndNeck_Other.2=0.294	rmd.HeadAndNeck_Other.1=0.045	sigs.SBS39=0.029	gene.FGF3.amp=0.016	sigs.SBS38=0.013	gene.SMAD4.deep_del=0.079	gene.CDKN2A.deep_del=0.016	sigs.SBS2=0.012	sigs.SBS13=0.006	gene.TP53.biall=0.003
CV	HMF004328A	Lung_NonSmallCell	1	Lung_NonSmallCell	NET_Pancreas	Pancreas	0.962	0.008	0.007	rmd.Lung_NonSmallCell.1=0.347	rmd.Lung_NonSmallCell.2=0.317	fusion.EML4_ALK=0.114	sigs.ID11=0.011	chrom_arm.gain.11q=0.011	chrom_arm.gain.5q=0.076	sigs.SBS30=0.021	mut_load.snv=0.006	sigs.SBS16=0.005	chrom_arm.gain.5p=0.004	sigs.ID1=0.04	sigs.SBS34=0.016	rmd.Pancreas.1=0.015	sigs.SBS10=0.009	sigs.SBS2=0.008
CV	HMF004027A	Lung_NonSmallCell	1	Lung_NonSmallCell	Pancreas	HeadAndNeck_Other	0.975	0.007	0.001	rmd.Lung_NonSmallCell.1=0.197	sigs.ID3=0.152	sigs.SBS4=0.132	rmd.Lung_NonSmallCell.2=0.128	sigs.DBS2=0.076	gene.KRAS.monoall=0.115	gene.SMAD4.biall=0.032	sigs.SBS13=0.013	sigs.SBS2=0.005	sigs.SBS37=0.005	sigs.SBS2=0.009	sigs.SBS13=0.009	sv.DEL_[300,1e+03)=0.001	sigs.SBS39=0.001	sv.DEL_[1e+03,1e+04)=0.001
CV	HMF004196A	Lung_NonSmallCell	1	Lung_NonSmallCell	Pancreas	Biliary	0.949	0.026	0.008	rmd.Lung_NonSmallCell.2=0.445	fusion.EML4_ALK=0.197	rmd.Lung_NonSmallCell.1=0.039	chrom_arm.gain.5p=0.016	sigs.DBS5=0.015	gene.SMAD4.biall=0.058	sigs.ID1=0.034	gene.CDKN2A.deep_del=0.019	rmd.Pancreas.1=0.018	mut_load.snv=0.012	rmd.Pancreas.1=0.023	sigs.SBS20=0.02	sigs.ID1=0.004	sigs.SBS13=0.004	sigs.SBS19=0.003
CV	HMF004264A	Colorectal	1	Colorectal	Gastroesophageal	Pancreas	1	0.008	0.007	rmd.Colorectal.1=0.221	rmd.Colorectal.3=0.171	gene.APC.biall=0.084	sigs.SBS93=0.066	sigs.ID14=0.035	gene.FHIT.deep_del=0.161	rmd.Gastroesophageal.2=0.034	sv.DEL_[1e+05,1e+06)=0.014	sigs.SBS18=0.01	mut_load.indel=0.009	gene.KRAS.monoall=0.127	sigs.SBS8=0.025	sigs.SBS10=0.009	sigs.ID2=0.008	gene.TP53.biall=0.003
CV	HMF003974A	Sarcoma_Other	2	Sarcoma_Leiomyo	Sarcoma_Other	Urothelial	0.506	0.341	0.091	rmd.Sarcoma_Other.1=0.163	gene.RB1.deep_del=0.104	rmd.Sarcoma_Osteo.1=0.087	sigs.SBS12=0.055	gene.TP53.deep_del=0.048	rmd.Sarcoma_Osteo.1=0.1	sigs.SBS12=0.032	sigs.SBS85=0.018	chrom_arm.gain.4p=0.012	sigs.ID5=0.01	rmd.Urothelial.1=0.299	sigs.SBS17=0.011	sigs.DBS2=0.006	chrom_arm.gain.18p=0.003	chrom_arm.loss.1q=0.003
CV	HMF004317A	Sarcoma_GIST	1	Sarcoma_GIST	Sarcoma_Other	Pancreas	1	0.008	0.007	rmd.Sarcoma_GIST.1=0.412	gene.KIT.monoall=0.154	sigs.SBS32=0.072	sigs.SBS8=0.029	mut_load.dbs=0.019	rmd.Sarcoma_Osteo.1=0.032	rmd.Sarcoma_GIST.1=0.014	sigs.SBS8=0.011	sigs.SBS32=0.009	sigs.ID10=0.006	sigs.ID1=0.046	sigs.SBS5=0.019	gene.CDKN2A.deep_del=0.019	rmd.Pancreas.1=0.007	sigs.SBS32=0.005
CV	HMF004074A	Pancreas	1	Pancreas	Thyroid	Lung_NonSmallCell	0.97	0.004	0.004	rmd.Pancreas.3=0.226	rmd.Pancreas.2=0.168	gene.KRAS.monoall=0.129	sigs.SBS1=0.051	sigs.ID1=0.038	mut_load.dbs=0.025	sigs.ID8=0.011	genome.ploidy=0.009	chrom_arm.loss.8q=0.004	mut_load.snv=0.003	sigs.SBS92=0.032	sigs.SBS89=0.003	rmd.Biliary.3=0.002	gender.gender=0.002	chrom_arm.gain.19q=0.001
CV	HMF004205A	Skin_Melanoma	1	Skin_Melanoma	Urothelial	Skin_Carcinoma	1	0.008	0.003	rmd.Skin_Melanoma.1=0.228	sigs.SBS7=0.208	sigs.DBS1=0.166	sigs.ID13=0.133	mut_load.dbs=0.056	gene.ELF3.biall=0.1	gene.TERT.monoall=0.055	gene.TSC1.biall=0.012	mut_load.snv=0.003	gene.ARID1A.monoall=0.001	mut_load.dbs=0.091	sigs.DBS1=0.075	gene.NOTCH1.biall=0.063	sigs.SBS7=0.058	mut_load.snv=0.043
CV	HMF004683A	Breast	1	Breast	Urothelial	Lung_NonSmallCell	1	0.018	0.003	rmd.Breast.1=0.228	rmd.Breast.2=0.184	gene.ZNF703.amp=0.077	sigs.SBS2=0.051	gender.gender=0.049	rmd.Urothelial.3=0.184	sigs.SBS2=0.061	sigs.SBS13=0.057	rmd.Urothelial.2=0.036	sigs.DBS2=0.015	sigs.SBS13=0.015	sigs.SBS2=0.015	sigs.SBS29=0.013	chrom_arm.gain.17q=0.007	sigs.SBS22=0.002
CV	HMF004341A	Breast	1	Breast	Lung_NonSmallCell	Thyroid	1	0.006	0.003	rmd.Breast.1=0.214	rmd.Breast.2=0.191	sigs.SBS2=0.056	gene.PIK3CA.monoall=0.054	gender.gender=0.053	sigs.SBS2=0.013	chrom_arm.gain.21q=0.012	sigs.SBS13=0.009	chrom_arm.gain.11q=0.008	genome.ploidy=0.006	sigs.ID4=0.01	sigs.ID11=0.007	sigs.ID8=0.005	chrom_arm.loss.19q=0.002	chrom_arm.loss.21q=0.001
CV	HMF004532A	Lung_NonSmallCell	1	Lung_NonSmallCell	Urothelial	Breast	0.812	0.018	0.007	fusion.EML4_ALK=0.309	rmd.Lung_NonSmallCell.1=0.027	sigs.SBS2=0.026	rmd.Lung_NonSmallCell.2=0.014	sigs.SBS13=0.013	rmd.Urothelial.3=0.152	sigs.SBS2=0.058	sigs.SBS13=0.053	sigs.SBS26=0.016	gene.CDKN2A.deep_del=0.014	sigs.SBS2=0.063	sigs.SBS13=0.059	gender.gender=0.056	chrom_arm.gain.16p=0.022	rmd.Colorectal.2=0.022
CV	HMF004510A	Skin_Melanoma	1	Skin_Melanoma	Uterus	Pancreas	1	0.003	0.002	rmd.Skin_Melanoma.1=0.267	sigs.SBS7=0.212	sigs.DBS1=0.189	sigs.ID13=0.155	mut_load.dbs=0.043	sv.DUP_[1e+05,1e+06)=0.018	chrom_arm.gain.8p=0.018	rmd.CNS_Glioma.1=0.006	gender.gender=0.004	chrom_arm.loss.7p=0.002	rmd.Pancreas.2=0.058	sigs.SBS10=0.007	sigs.SBS7=0.006	chrom_arm.loss.7q=0.001	sigs.SBS19=0.001
CV	HMF004570A	NET_Lung	2	Sarcoma_Other	NET_Lung	Ovarian	0.147	0.062	0.031	sigs.DBS2=0.049	mut_load.dbs=0.026	sigs.SBS8=0.015	sigs.SBS32=0.013	sigs.ID9=0.012	mut_load.indel=0.025	sigs.ID9=0.022	rmd.NET_Lung.1=0.007	mut_load.snv=0.006	chrom_arm.loss.20q=0.003	sigs.SBS8=0.047	sigs.SBS32=0.043	sigs.ID9=0.039	rmd.Urothelial.2=0.018	gender.gender=0.017
CV	HMF004851A	Ovarian	1	Ovarian	Uterus	Colorectal	0.906	0.02	0.012	rmd.Ovarian.1=0.344	sigs.ID6=0.082	sigs.SBS84=0.062	sigs.SBS35=0.029	sigs.SBS31=0.028	rmd.Ovarian.1=0.133	sigs.SBS84=0.026	sv.DUP_[1e+06,1e+07)=0.025	rmd.HeadAndNeck_Other.2=0.012	chrom_arm.gain.8p=0.011	gene.APC.biall=0.105	chrom_arm.gain.20q=0.03	sigs.DBS5=0.026	mut_load.indel=0.024	sv.LINEs=0.014
CV	HMF004681A	HeadAndNeck_Other	1	HeadAndNeck_Other	Pancreas	Biliary	0.12	0.063	0.058	viral_ins.EBV=0.054	viral_ins.HSV=0.033	sigs.ID4=0.005	sigs.SBS87=0.004	sigs.DBS4=0.003	sigs.ID1=0.034	rmd.Pancreas.3=0.028	sigs.ID2=0.014	sigs.SBS37=0.012	sigs.SBS17=0.009	rmd.Pancreas.3=0.027	sigs.SBS20=0.022	sigs.DBS5=0.006	sigs.SBS21=0.002	sigs.ID1=0.002
CV	HMF004482A	Colorectal	1	Colorectal	Pancreas	Gastroesophageal	1	0.007	0.002	rmd.Colorectal.1=0.197	rmd.Colorectal.3=0.139	sigs.ID14=0.113	gene.APC.monoall=0.068	rmd.Colorectal.2=0.058	gene.KRAS.monoall=0.136	sigs.SBS1=0.017	sigs.SBS32=0.01	sigs.SBS8=0.007	sigs.ID2=0.007	rmd.Biliary.1=0.024	rmd.Colorectal.1=0.023	sv.DEL_[1e+05,1e+06)=0.01	chrom_arm.gain.20q=0.01	mut_load.indel=0.007
CV	HMF004706A	Lung_NonSmallCell	1	Lung_NonSmallCell	Pancreas	Sarcoma_Osteo	0.969	0.007	0.002	rmd.Lung_NonSmallCell.2=0.427	rmd.Lung_NonSmallCell.1=0.047	sigs.SBS13=0.02	sigs.SBS2=0.014	sv.DEL_[1e+05,1e+06)=0.009	sigs.ID1=0.052	sigs.SBS2=0.005	rmd.Biliary.3=0.004	mut_load.dbs=0.004	sigs.SBS34=0.004	chrom_arm.gain.21q=0.005	sigs.SBS30=0.004	chrom_arm.gain.8p=0.001	sigs.SBS13=0.001	gender.gender=0
CV	HMF004725A	Lung_NonSmallCell	1	Lung_NonSmallCell	Breast	Biliary	0.889	0.009	0.006	rmd.Lung_NonSmallCell.2=0.451	gene.EGFR.monoall=0.166	sigs.SBS2=0.028	sigs.SBS13=0.024	sigs.DBS5=0.016	sigs.SBS2=0.057	sigs.SBS13=0.055	gender.gender=0.052	gene.PIK3CA.monoall=0.044	chrom_arm.gain.16p=0.013	sigs.SBS20=0.012	sigs.DBS5=0.003	sigs.SBS13=0.003	sigs.SBS21=0.002	sigs.SBS2=0.001
CV	HMF004567A	Colorectal	4	HeadAndNeck_Other	Urothelial	Pancreas	0.808	0.018	0.007	rmd.HeadAndNeck_Other.1=0.232	rmd.HeadAndNeck_Other.2=0.202	viral_ins.HPV=0.081	gender.gender=0.036	sv.LINEs=0.02	sigs.SBS2=0.062	sigs.SBS13=0.045	rmd.Urothelial.1=0.031	gender.gender=0.021	sigs.SBS87=0.01	sigs.ID1=0.048	sigs.ID2=0.007	sigs.SBS13=0.005	sigs.SBS2=0.005	chrom_arm.loss.20p=0.004
CV	HMF004495A	Gastroesophageal	1	Gastroesophageal	Pancreas	Biliary	1	0.045	0.006	gene.FHIT.deep_del=0.166	rmd.Pancreas.3=0.153	sigs.SBS17=0.142	sv.LINEs=0.068	sigs.SBS28=0.063	rmd.Pancreas.3=0.283	sigs.ID2=0.019	sigs.SBS21=0.005	sigs.SBS91=0.002	chrom_arm.loss.5p=0.002	rmd.Pancreas.3=0.015	sigs.SBS17=0.003	sigs.SBS34=0.002	sigs.SBS16=0.001	sigs.SBS21=0.001
CV	HMF004661A	Prostate	1	Prostate	NET_Pancreas	Liver	1	0.002	0.002	rmd.Prostate.1=0.554	sigs.SBS15=0.053	gender.gender=0.039	sigs.SBS40=0.026	sigs.SBS1=0.023	mut_load.dbs=0.042	sigs.ID10=0.006	chrom_arm.loss.1q=0.002	sigs.ID4=0.002	sigs.SBS89=0.002	sigs.DBS2=0.037	sigs.ID5=0.02	sigs.SBS4=0.017	sigs.SBS5=0.009	sigs.DBS10=0.003
CV	HMF004698A	Biliary	1	Biliary	Ovarian	Pancreas	0.524	0.082	0.044	rmd.Biliary.2=0.332	fusion.FGFR2_BICC1=0.2	rmd.Biliary.3=0.065	sigs.SBS20=0.022	rmd.Pancreas.1=0.012	sigs.SBS31=0.087	sigs.DBS5=0.049	sigs.SBS35=0.046	sv.DEL_[1e+03,1e+04)=0.027	sigs.SBS20=0.027	rmd.Pancreas.1=0.13	gene.CDKN2A.deep_del=0.016	rmd.Biliary.3=0.008	rmd.Biliary.1=0.004	sigs.SBS19=0.004
CV	HMF005071A	Breast	1	Breast	NET_Pancreas	HeadAndNeck_SalivaryGland	1	0.008	0.007	rmd.Breast.1=0.299	rmd.Breast.2=0.211	gender.gender=0.048	sigs.ID4=0.048	gene.PIK3CA.monoall=0.042	sigs.SBS5=0.097	mut_load.dbs=0.037	mut_load.snv=0.007	sigs.DBS4=0.006	sigs.SBS85=0.005	sigs.ID8=0.006	sigs.DBS4=0.003	sigs.SBS89=0.001	sigs.ID10=0.001	sigs.SBS88=0.001
CV	HMF004584A	Urothelial	1	Urothelial	Lung_NonSmallCell	Colorectal	0.537	0.045	0.014	rmd.Urothelial.1=0.343	gene.TERT.monoall=0.087	gene.KDM6A.biall=0.047	rmd.Urothelial.2=0.039	sigs.SBS31=0.034	sigs.SBS4=0.165	sigs.DBS2=0.09	mut_load.dbs=0.049	sigs.SBS92=0.034	chrom_arm.gain.5p=0.013	sigs.DBS2=0.078	rmd.Colorectal.2=0.051	sv.LINEs=0.027	mut_load.indel=0.018	mut_load.dbs=0.008
CV	HMF004523A	Kidney_ClearCell	1	Kidney_ClearCell	Thyroid	Lung_NonSmallCell	0.96	0.004	0.004	rmd.Kidney_ClearCell.1=0.329	sigs.ID5=0.235	sigs.SBS40=0.232	sigs.ID11=0.016	chrom_arm.gain.5q=0.015	mut_load.indel=0.022	sigs.ID8=0.015	chrom_arm.loss.8q=0.004	gender.gender=0.002	chrom_arm.loss.2q=0.001	sigs.DBS2=0.046	genome.diploid_proportion=0.007	sigs.DBS6=0.002	chrom_arm.gain.16q=0.002	sigs.SBS89=0.002
CV	HMF004462A	Breast	1	Breast	Biliary	Lung_NonSmallCell	0.969	0.02	0.01	rmd.Breast.1=0.361	gene.GATA3.monoall=0.111	sigs.ID4=0.059	gender.gender=0.049	gene.RSF1.amp=0.042	rmd.Biliary.3=0.075	sigs.SBS16=0.016	sigs.SBS21=0.002	chrom_arm.loss.20q=0.002	sigs.SBS12=0.002	gene.STK11.biall=0.185	sv.DEL_[300,1e+03)=0.008	chrom_arm.gain.16p=0.004	sv.DEL_[1e+03,1e+04)=0.003	sigs.SBS40=0.002
CV	HMF004716A	Breast	1	Breast	NET_Pancreas	Colorectal	0.944	0.019	0.007	rmd.Breast.1=0.358	gene.PIK3CA.monoall=0.067	sigs.ID4=0.065	sigs.SBS2=0.062	gender.gender=0.053	mut_load.dbs=0.042	sigs.SBS16=0.027	sigs.SBS23=0.027	mut_load.snv=0.018	sigs.ID4=0.011	rmd.Colorectal.2=0.062	sigs.ID18=0.023	sigs.SBS6=0.005	genome.diploid_proportion=0.004	chrom_arm.gain.20q=0.004
CV	HMF005036A	Colorectal	1	Colorectal	Pancreas	Urothelial	1	0.007	0.001	rmd.Colorectal.1=0.226	rmd.Colorectal.3=0.159	sigs.ID14=0.126	gene.APC.biall=0.08	chrom_arm.gain.13q=0.034	gene.KRAS.monoall=0.134	sigs.ID1=0.049	sigs.SBS1=0.028	sigs.SBS10=0.018	sigs.ID2=0.012	sigs.SBS87=0.002	sigs.DBS11=0.002	sigs.ID6=0.001	sv.DEL_[1e+04,1e+05)=0.001	sigs.DBS2=0.001
CV	HMF004825A	Lung_NonSmallCell	1	Lung_NonSmallCell	NET_Pancreas	Pancreas	0.961	0.009	0.005	rmd.Lung_NonSmallCell.1=0.338	rmd.Lung_NonSmallCell.2=0.32	gene.EGFR.monoall=0.121	sigs.SBS13=0.014	chrom_arm.gain.5p=0.012	chrom_arm.gain.5q=0.087	chrom_arm.gain.7q=0.021	sigs.SBS12=0.015	chrom_arm.loss.8q=0.009	chrom_arm.gain.9p=0.005	sigs.ID1=0.044	gene.TP53.biall=0.008	sigs.SBS34=0.006	sigs.SBS8=0.006	sigs.SBS2=0.006
CV	HMF004960A	Colorectal	1	Colorectal	Ovarian	HeadAndNeck_Other	1	0.002	0.001	rmd.Colorectal.1=0.216	rmd.Colorectal.3=0.166	sigs.ID14=0.125	gene.APC.biall=0.071	sigs.SBS93=0.051	sigs.SBS8=0.055	gender.gender=0.018	sigs.DBS5=0.014	gene.TP53.biall=0.013	sigs.ID9=0.013	sigs.SBS19=0.001	sigs.SBS35=0.001	sigs.SBS6=0.001	sigs.SBS18=0.001	sv.LINEs=0
CV	HMF004869A	Kidney_ClearCell	1	Kidney_ClearCell	Thyroid	Breast	0.929	0.004	0.003	rmd.Kidney_ClearCell.1=0.224	sigs.ID5=0.174	sigs.SBS40=0.153	gene.VHL.biall=0.133	gene.PBRM1.biall=0.097	genome.ploidy=0.015	sigs.ID3=0.014	chrom_arm.loss.8q=0.007	sigs.SBS84=0.005	sigs.ID8=0.005	gene.ESR1.monoall=0.061	gender.gender=0.041	chrom_arm.gain.1q=0.026	sigs.DBS11=0.008	sigs.ID8=0.008
CV	HMF004972A	Thyroid	1	Thyroid	NET_Pancreas	Sarcoma_Other	0.21	0.073	0.037	rmd.Thyroid.1=0.288	mut_load.dbs=0.014	sigs.ID3=0.013	sigs.ID4=0.009	genome.ploidy=0.009	genome.ploidy=0.123	chrom_arm.gain.5q=0.062	chrom_arm.gain.12q=0.043	chrom_arm.gain.17p=0.039	mut_load.dbs=0.038	rmd.CNS_Glioma.3=0.024	sigs.SBS32=0.023	mut_load.indel=0.014	rmd.Sarcoma_GIST.1=0.014	chrom_arm.loss.20q=0.011
CV	HMF004824A	Prostate	1	Prostate	Breast	Liver	0.983	0.002	0.002	rmd.Prostate.1=0.381	gene.AR.amp=0.273	sv.DUP_[1e+06,1e+07)=0.084	sv.DUP_[1e+05,1e+06)=0.027	sv.DEL_[1e+06,1e+07)=0.022	gene.USP32.amp=0.058	gene.PPM1D.amp=0.042	sigs.SBS2=0.037	sigs.ID6=0.012	sv.DUP_[1e+06,1e+07)=0.009	sigs.DBS2=0.019	sigs.ID5=0.018	sigs.SBS4=0.014	sigs.SBS36=0.01	sigs.SBS44=0.006
CV	HMF004902A	Prostate	1	Prostate	Colorectal	Pancreas	1	0.002	0.001	rmd.Prostate.1=0.395	fusion.TMPRSS2_ERG=0.379	sv.DEL_[1e+06,1e+07)=0.025	gender.gender=0.02	gene.AR.biall=0.017	sigs.SBS18=0.023	sigs.DBS5=0.01	sigs.SBS35=0.006	sigs.SBS6=0.005	sigs.ID1=0.004	sigs.ID1=0.044	sigs.SBS15=0.008	gene.TP53.biall=0.007	sigs.SBS34=0.006	mut_load.snv=0.003
CV	HMF004884A	Breast	1	Breast	Lung_NonSmallCell	Biliary	0.966	0.009	0.007	rmd.Breast.1=0.332	gene.GATA3.monoall=0.1	gene.RSF1.amp=0.046	gender.gender=0.045	gene.ESR1.monoall=0.042	rmd.Lung_NonSmallCell.2=0.112	chrom_arm.gain.5p=0.011	sigs.SBS29=0.009	sv.DEL_[1e+05,1e+06)=0.005	sigs.SBS4=0.005	rmd.Biliary.2=0.02	sigs.SBS14=0.007	sigs.ID1=0.004	sigs.SBS44=0.004	sigs.SBS26=0.001
CV	HMF005048A	Colorectal	1	Colorectal	Gastroesophageal	Pancreas	1	0.024	0.007	rmd.Colorectal.1=0.226	rmd.Colorectal.3=0.187	rmd.Colorectal.2=0.074	chrom_arm.gain.13q=0.057	mut_load.indel=0.034	sigs.SBS17=0.021	rmd.Colorectal.1=0.017	mut_load.indel=0.013	chrom_arm.gain.19q=0.01	sigs.ID12=0.01	gene.SMAD4.biall=0.036	rmd.Pancreas.3=0.03	sigs.SBS1=0.007	sigs.ID2=0.006	chrom_arm.loss.7q=0.005
CV	HMF005148A	Lung_NonSmallCell	1	Lung_NonSmallCell	Biliary	Urothelial	0.954	0.034	0.008	rmd.Lung_NonSmallCell.2=0.369	rmd.Lung_NonSmallCell.1=0.18	gene.EGFR.monoall=0.14	sigs.SBS2=0.016	sigs.SBS13=0.012	rmd.Biliary.3=0.049	sigs.SBS20=0.032	sigs.SBS10=0.025	sigs.SBS14=0.013	sigs.DBS4=0.009	sigs.SBS31=0.025	rmd.Urothelial.1=0.018	sigs.SBS14=0.005	sigs.DBS2=0.004	gene.CDKN2A.deep_del=0.004
CV	HMF005157A	Skin_Melanoma	1	Skin_Melanoma	NET_Pancreas	Thyroid	1	0.059	0.001	rmd.Skin_Melanoma.1=0.226	sigs.SBS7=0.195	sigs.DBS1=0.174	sigs.ID13=0.125	gene.BRAF.monoall=0.056	gene.MEN1.biall=0.174	chrom_arm.gain.5q=0.08	chrom_arm.loss.1q=0.007	chrom_arm.loss.16p=0.005	chrom_arm.gain.4p=0.004	sigs.ID3=0.011	sigs.ID8=0.006	chrom_arm.loss.1q=0.002	chrom_arm.loss.20q=0.001	chrom_arm.loss.20p=0.001
CV	HMF005159A	Lung_NonSmallCell	1	Lung_NonSmallCell	Biliary	Urothelial	0.957	0.011	0.009	rmd.Lung_NonSmallCell.1=0.444	gene.EGFR.monoall=0.104	sigs.SBS13=0.017	sigs.DBS5=0.016	mut_load.dbs=0.007	sigs.SBS20=0.019	sigs.SBS13=0.008	sigs.SBS14=0.008	sigs.SBS21=0.007	sigs.DBS5=0.006	sigs.SBS31=0.039	sigs.SBS20=0.029	sv.COMPLEX.largest_cluster=0.012	sigs.SBS14=0.01	sigs.DBS5=0.006
CV	HMF005269A	Colorectal	2	Gastroesophageal	Colorectal	Breast	0.168	0.089	0.038	rmd.Gastroesophageal.2=0.178	gene.FHIT.deep_del=0.168	sv.DUP_[1e+04,1e+05)=0.029	sv.LINEs=0.028	sv.sv_load=0.02	rmd.Colorectal.1=0.197	sigs.ID14=0.173	sigs.SBS93=0.054	chrom_arm.gain.13q=0.035	sigs.SBS17=0.028	rmd.Breast.2=0.276	gender.gender=0.051	sigs.ID6=0.03	chrom_arm.gain.10p=0.025	sv.DUP_[1e+05,1e+06)=0.013
CV	HMF005279A	Breast	1	Breast	Pancreas	NET_Pancreas	1	0.007	0.007	rmd.Breast.1=0.276	rmd.Breast.2=0.237	gene.CDH1.biall=0.099	gender.gender=0.052	sigs.SBS2=0.048	rmd.Pancreas.2=0.114	sigs.ID1=0.061	sigs.SBS19=0.002	sigs.SBS40=0.002	sigs.SBS5=0.001	mut_load.dbs=0.041	chrom_arm.loss.11p=0.006	chrom_arm.gain.9p=0.004	sigs.ID10=0.004	chrom_arm.gain.9q=0.004
CV	HMF005295A	Colorectal	1	Colorectal	Pancreas	Biliary	1	0.007	0.002	rmd.Colorectal.1=0.249	rmd.Colorectal.3=0.207	rmd.Colorectal.2=0.099	chrom_arm.gain.13q=0.057	sigs.SBS18=0.043	sigs.SBS1=0.055	sigs.ID1=0.045	sigs.SBS34=0.017	gene.TP53.biall=0.01	sigs.SBS10=0.01	rmd.Pancreas.3=0.014	sigs.ID1=0.004	sigs.DBS5=0.002	sigs.SBS1=0.002	chrom_arm.loss.20p=0.001
CV	HMF005300A	Prostate	1	Prostate	Thyroid	Skin_Carcinoma	1	0.003	0.003	rmd.Prostate.1=0.361	fusion.TMPRSS2_ERG=0.335	sigs.SBS40=0.049	sigs.SBS15=0.043	gender.gender=0.025	mut_load.dbs=0.021	sigs.ID8=0.005	chrom_arm.loss.9p=0.003	chrom_arm.loss.20q=0.002	chrom_arm.loss.19q=0.001	chrom_arm.gain.9p=0.02	mut_load.dbs=0.004	gender.gender=0.004	chrom_arm.loss.19q=0.002	sigs.ID10=0.002
CV	HMF000135A	Breast	1	Breast	Lung_NonSmallCell	Biliary	1	0.006	0.006	rmd.Breast.1=0.231	rmd.Breast.2=0.168	gender.gender=0.061	sigs.SBS13=0.044	sigs.SBS2=0.042	sigs.SBS13=0.015	sigs.SBS2=0.012	chrom_arm.gain.17q=0.006	mut_load.snv=0.004	mut_load.indel=0.003	sv.DUP_[1e+04,1e+05)=0.005	rmd.Pancreas.3=0.004	sigs.SBS2=0.003	sigs.SBS13=0.002	sigs.SBS1=0.001
CV	HMF001528A	Lung_NonSmallCell	1	Lung_NonSmallCell	Lung_SmallCell	Liver	0.976	0.003	0.002	sigs.SBS4=0.207	rmd.Lung_NonSmallCell.1=0.192	sigs.ID3=0.131	sigs.DBS2=0.073	sigs.SBS92=0.046	sigs.DBS2=0.032	rmd.Lung_NonSmallCell.1=0.029	sigs.ID3=0.023	sigs.SBS89=0.011	sigs.SBS4=0.008	sigs.SBS92=0.051	sigs.DBS2=0.039	sigs.ID3=0.014	sigs.SBS4=0.009	chrom_arm.gain.1q=0.001
CV	HMF003050A	Prostate	1	Prostate	Colorectal	Liver	1	0.002	0.001	rmd.Prostate.1=0.301	fusion.TMPRSS2_ERG=0.266	gene.PTEN.deep_del=0.088	sigs.SBS15=0.048	sigs.SBS40=0.043	sv.LINEs=0.03	sigs.SBS18=0.018	sigs.ID2=0.015	sigs.SBS1=0.011	sigs.SBS90=0.009	sigs.SBS40=0.011	sigs.ID5=0.01	sigs.SBS91=0.003	sigs.SBS26=0.003	sigs.SBS44=0.003
CV	HMF002185A	Sarcoma_Other	1	Sarcoma_Other	Skin_Carcinoma	Kidney_ClearCell	0.475	0.034	0.031	rmd.Sarcoma_Other.1=0.563	sigs.ID8=0.026	sigs.SBS85=0.007	sigs.ID10=0.002	sigs.SBS44=0.002	sigs.DBS1=0.13	sigs.SBS7=0.051	sigs.SBS11=0.044	rmd.Skin_Carcinoma.1=0.044	sv.LINEs=0.026	sigs.SBS11=0.079	sigs.ID8=0.006	sv.DUP_[0,300)=0.006	mut_load.snv=0.005	sigs.DBS9=0.005
CV	HMF003769A	Lung_NonSmallCell	1	Lung_NonSmallCell	Biliary	Gastroesophageal	0.811	0.012	0.01	rmd.Lung_NonSmallCell.2=0.365	rmd.Lung_NonSmallCell.1=0.293	sigs.SBS2=0.019	sigs.SBS13=0.012	sigs.DBS5=0.009	sigs.SBS20=0.019	rmd.Pancreas.2=0.015	sigs.DBS5=0.007	sv.DUP_[1e+04,1e+05)=0.007	sigs.ID1=0.005	rmd.Biliary.1=0.045	sv.LINEs=0.023	sv.DUP_[1e+04,1e+05)=0.021	rmd.Pancreas.2=0.017	sv.sv_load=0.008
CV	HMF002394A	NET_Pancreas	1	NET_Pancreas	Urothelial	Lung_NonSmallCell	0.868	0.009	0.006	rmd.NET_Pancreas.1=0.388	gene.MEN1.biall=0.196	chrom_arm.gain.14q=0.046	chrom_arm.gain.17p=0.031	chrom_arm.gain.12q=0.024	sigs.SBS2=0.059	sigs.SBS13=0.05	sv.DEL_[1e+05,1e+06)=0.021	rmd.Urothelial.1=0.016	gender.gender=0.013	sigs.SBS2=0.015	sigs.SBS13=0.01	chrom_arm.gain.17q=0.007	chrom_arm.gain.14q=0.007	chrom_arm.gain.2p=0.006
CV	HMF003586A	Breast	1	Breast	Lung_NonSmallCell	Colorectal	0.948	0.037	0.007	rmd.Breast.1=0.197	rmd.Breast.2=0.088	gender.gender=0.053	sigs.ID4=0.045	gene.ZNF703.amp=0.044	gene.EGFR.monoall=0.148	sigs.SBS2=0.022	sigs.SBS13=0.018	chrom_arm.gain.16p=0.016	chrom_arm.gain.5p=0.014	gene.APC.biall=0.097	chrom_arm.gain.20q=0.009	mut_load.snv=0.008	chrom_arm.gain.6q=0.006	sv.DEL_[1e+05,1e+06)=0.004
CV	HMF001566A	Lung_NonSmallCell	1	Lung_NonSmallCell	Breast	Urothelial	0.744	0.166	0.008	rmd.Lung_NonSmallCell.2=0.48	gene.EGFR.monoall=0.117	rmd.Lung_NonSmallCell.1=0.042	sigs.SBS2=0.022	sigs.SBS13=0.02	sigs.SBS13=0.114	rmd.Breast.2=0.097	gender.gender=0.067	sigs.SBS2=0.055	sigs.DBS11=0.045	sigs.SBS13=0.094	gene.FGFR3.monoall=0.056	sigs.SBS2=0.056	gene.CDKN2A.deep_del=0.025	sigs.DBS11=0.018
CV	HMF003702A	Sarcoma_GIST	13	NET_Gastrointestinal	Sarcoma_Other	Thyroid	0.06	0.035	0.032	sigs.SBS5=0.075	mut_load.dbs=0.039	sigs.SBS85=0.034	genome.diploid_proportion=0.029	sigs.SBS22=0.026	rmd.Sarcoma_GIST.1=0.027	mut_load.dbs=0.021	sigs.SBS39=0.016	sigs.ID9=0.015	sigs.SBS32=0.014	genome.diploid_proportion=0.102	mut_load.indel=0.065	mut_load.snv=0.036	sigs.ID3=0.031	mut_load.dbs=0.024
CV	HMF000632A	Breast	1	Breast	Lung_NonSmallCell	Sarcoma_Osteo	0.936	0.095	0.009	rmd.Breast.2=0.17	sigs.SBS2=0.1	sigs.SBS13=0.068	sigs.DBS11=0.052	sigs.ID4=0.052	rmd.Lung_NonSmallCell.2=0.388	sigs.SBS13=0.008	sigs.SBS2=0.006	sv.DEL_[300,1e+03)=0.006	chrom_arm.gain.19q=0.006	sigs.ID9=0.044	chrom_arm.gain.Xp=0.028	sigs.SBS2=0.009	sigs.SBS13=0.007	mut_load.indel=0.001
CV	HMF001410A	Prostate	1	Prostate	Pancreas	Colorectal	1	0.007	0.002	rmd.Prostate.1=0.37	fusion.TMPRSS2_ERG=0.315	gene.PTEN.deep_del=0.087	sigs.SBS15=0.038	gender.gender=0.023	sigs.ID1=0.032	gene.SMAD4.biall=0.031	sigs.SBS1=0.031	mut_load.snv=0.01	genome.ploidy=0.01	sv.LINEs=0.03	sigs.SBS1=0.006	chrom_arm.gain.20q=0.003	sigs.SBS10=0.003	sigs.SBS93=0.003
CV	HMF000293A	Lung_NonSmallCell	2	Breast	Lung_NonSmallCell	HeadAndNeck_Other	0.466	0.111	0.029	rmd.Breast.2=0.292	gender.gender=0.059	sigs.SBS13=0.054	sigs.ID8=0.053	sigs.SBS2=0.048	rmd.Lung_NonSmallCell.1=0.095	sigs.SBS92=0.032	chrom_arm.gain.5p=0.031	sigs.SBS13=0.022	sigs.SBS22=0.021	gene.AJUBA.biall=0.055	sigs.SBS22=0.013	sigs.SBS13=0.012	sigs.SBS2=0.01	rmd.HeadAndNeck_Other.1=0.009
CV	HMF001697A	Prostate	1	Prostate	Gastroesophageal	Colorectal	0.97	0.008	0.007	rmd.Prostate.1=0.385	gene.AR.amp=0.259	sv.DUP_[1e+06,1e+07)=0.074	sv.DUP_[1e+05,1e+06)=0.039	sigs.SBS40=0.03	gene.DMD.deep_del=0.05	rmd.Colorectal.1=0.02	sv.DUP_[1e+05,1e+06)=0.018	sv.sv_load=0.015	sv.DUP_[1e+04,1e+05)=0.011	rmd.Colorectal.2=0.024	sv.DEL_[1e+05,1e+06)=0.009	sigs.SBS8=0.005	sigs.SBS1=0.005	sv.DEL_[1e+03,1e+04)=0.004
CV	HMF000127A	Lung_NonSmallCell	1	Lung_NonSmallCell	HeadAndNeck_Other	Sarcoma_GIST	0.852	0.115	0.005	rmd.Lung_NonSmallCell.1=0.202	sigs.SBS4=0.185	sigs.ID3=0.146	mut_load.dbs=0.048	sigs.DBS2=0.031	rmd.HeadAndNeck_Other.1=0.3	sigs.SBS39=0.02	gene.FGF3.amp=0.017	gene.CCND1.amp=0.013	sigs.ID4=0.009	gene.KIT.biall=0.24	sigs.DBS6=0.001	sigs.SBS86=0.001	sigs.ID9=0.001	chrom_arm.loss.8q=0.001
CV	HMF001925B	Prostate	1	Prostate	Colorectal	Breast	0.977	0.006	0.005	rmd.Prostate.1=0.58	gene.BRCA2.deep_del=0.052	gender.gender=0.025	sv.DEL_[300,1e+03)=0.024	sigs.SBS40=0.016	rmd.Colorectal.2=0.032	sv.LINEs=0.022	mut_load.indel=0.017	sigs.SBS1=0.006	sigs.SBS41=0.004	sigs.ID6=0.047	sv.DEL_[300,1e+03)=0.029	rmd.Ovarian.2=0.014	sigs.SBS3=0.011	sv.DEL_[0,300)=0.009
CV	HMF003169A	Colorectal	1	Colorectal	Pancreas	Uterus	0.978	0.007	0.004	rmd.Colorectal.1=0.233	rmd.Colorectal.3=0.187	gene.APC.monoall=0.099	rmd.Colorectal.2=0.068	sigs.SBS18=0.045	gene.KRAS.monoall=0.132	sigs.SBS1=0.036	sigs.ID1=0.032	mut_load.snv=0.021	mut_load.dbs=0.016	gender.gender=0.024	sigs.SBS29=0.016	sigs.SBS31=0.012	sigs.DBS3=0.011	sigs.ID2=0.011
CV	HMF000505A	Lung_NonSmallCell	1	Lung_NonSmallCell	Colorectal	Lung_SmallCell	0.985	0.002	0.002	rmd.Lung_NonSmallCell.1=0.173	sigs.SBS4=0.163	sigs.ID3=0.116	rmd.Lung_NonSmallCell.2=0.112	sigs.DBS2=0.066	gene.APC.biall=0.093	sigs.SBS18=0.029	mut_load.indel=0.018	mut_load.snv=0.003	chrom_arm.gain.11p=0.001	sigs.ID3=0.024	rmd.Lung_NonSmallCell.1=0.021	sigs.SBS4=0.011	sigs.SBS18=0.01	mut_load.dbs=0.004
CV	HMF001138A	Breast	1	Breast	Sarcoma_Osteo	Urothelial	0.988	0.01	0.009	rmd.Breast.1=0.165	rmd.Breast.2=0.144	gender.gender=0.057	sigs.SBS13=0.053	sigs.ID4=0.051	gene.TP53.deep_del=0.072	sigs.ID9=0.052	sigs.DBS7=0.018	sigs.SBS41=0.012	sv.COMPLEX_[0,25)=0.003	sigs.SBS13=0.081	sigs.SBS2=0.065	gene.CDKN2A.deep_del=0.021	mut_load.snv=0.013	sigs.DBS11=0.012
CV	HMF001286A	Urothelial	1	Urothelial	Sarcoma_Other	Lung_NonSmallCell	1	0.152	0.009	rmd.Urothelial.1=0.283	gene.SOX4.amp=0.111	gene.TERT.monoall=0.083	sigs.SBS13=0.075	rmd.Urothelial.2=0.068	rmd.Sarcoma_Other.1=0.243	sigs.SBS12=0.035	sigs.SBS39=0.013	sigs.DBS2=0.006	chrom_arm.loss.11q=0.001	sigs.DBS2=0.088	sigs.SBS29=0.021	mut_load.dbs=0.017	sigs.SBS13=0.012	sigs.SBS2=0.011
CV	HMF002500A	Lung_NonSmallCell	1	Lung_NonSmallCell	Lung_SmallCell	Thyroid	0.806	0.072	0.007	rmd.Lung_NonSmallCell.1=0.229	sigs.SBS4=0.193	sigs.DBS2=0.069	mut_load.dbs=0.036	gene.EGFR.monoall=0.034	rmd.Lung_NonSmallCell.1=0.079	sigs.SBS92=0.076	sigs.DBS2=0.059	sigs.SBS4=0.029	sigs.SBS29=0.023	sigs.ID4=0.04	chrom_arm.loss.5p=0.009	chrom_arm.loss.19q=0.009	sigs.ID3=0.008	sigs.ID11=0.007
CV	HMF002264A	Lung_NonSmallCell	1	Lung_NonSmallCell	HeadAndNeck_SalivaryGland	Breast	0.81	0.008	0.007	rmd.Lung_NonSmallCell.1=0.407	rmd.Lung_NonSmallCell.2=0.205	sigs.SBS2=0.015	chrom_arm.gain.11q=0.009	sigs.ID11=0.006	sigs.SBS91=0.02	sigs.SBS88=0.012	genome.diploid_proportion=0.011	mut_load.dbs=0.003	sigs.SBS1=0.003	sigs.SBS2=0.086	sigs.ID4=0.081	gender.gender=0.055	rmd.Colorectal.2=0.044	sigs.ID8=0.017
CV	HMF001676A	Lung_NonSmallCell	1	Lung_NonSmallCell	Gastroesophageal	Biliary	0.958	0.033	0.009	rmd.Lung_NonSmallCell.2=0.469	chrom_arm.gain.7p=0.021	sigs.SBS29=0.016	gene.MET.amp=0.01	genome.ploidy=0.006	rmd.Biliary.1=0.035	gene.CDK6.amp=0.021	rmd.HeadAndNeck_Other.1=0.017	chrom_arm.gain.20q=0.01	sigs.DBS4=0.007	rmd.Pancreas.2=0.007	sigs.SBS20=0.005	sigs.SBS40=0.005	sigs.SBS10=0.003	sigs.DBS5=0.002
CV	HMF003956A	Breast	1	Breast	Ovarian	Uterus	0.942	0.033	0.01	rmd.Breast.1=0.26	rmd.Breast.2=0.178	gene.ZNF703.amp=0.073	gender.gender=0.055	sigs.SBS2=0.05	sigs.DBS5=0.075	sigs.SBS35=0.056	rmd.Ovarian.3=0.026	sv.DEL_[0,300)=0.009	gender.gender=0.009	sigs.SBS35=0.09	rmd.Ovarian.3=0.02	gender.gender=0.02	sigs.SBS29=0.009	sigs.ID7=0.005
CV	HMF003920A	Lung_NonSmallCell	1	Lung_NonSmallCell	Lung_SmallCell	Breast	0.978	0.004	0.001	rmd.Lung_NonSmallCell.1=0.177	sigs.SBS4=0.164	sigs.ID3=0.126	sigs.DBS2=0.068	rmd.Lung_NonSmallCell.2=0.063	sigs.DBS2=0.028	rmd.Ovarian.3=0.027	sigs.ID3=0.023	rmd.Lung_NonSmallCell.1=0.014	sigs.SBS4=0.012	gene.GATA3.monoall=0.113	gender.gender=0.049	sv.COMPLEX.largest_cluster=0.024	rmd.Ovarian.3=0.006	sv.COMPLEX_[50,100)=0.002
CV	HMF003705A	Skin_Melanoma	1	Skin_Melanoma	HeadAndNeck_SalivaryGland	Colorectal	1	0.001	0.001	rmd.Skin_Melanoma.1=0.218	sigs.SBS7=0.171	sigs.DBS1=0.137	sigs.ID13=0.114	gene.BRAF.monoall=0.053	sigs.SBS1=0.009	sigs.ID10=0.006	sigs.ID8=0.001	sigs.SBS88=0.001	sigs.SBS89=0	mut_load.snv=0.008	sigs.SBS8=0	gene.TP53.biall=0	mut_load.dbs=0	chrom_arm.gain.20p=0
CV	HMF002372A	Colorectal	1	Colorectal	Gastroesophageal	Breast	0.972	0.002	0.001	rmd.Colorectal.3=0.174	sigs.ID14=0.143	sigs.SBS93=0.092	gene.APC.biall=0.065	sv.LINEs=0.026	sv.LINEs=0.031	rmd.Colorectal.1=0.019	sigs.DBS8=0.018	mut_load.indel=0.012	rmd.Pancreas.2=0.011	gender.gender=0.047	sigs.SBS13=0.01	rmd.Gastroesophageal.2=0.008	rmd.Ovarian.2=0.005	chrom_arm.gain.Xp=0.005
CV	HMF000529A	Breast	1	Breast	Urothelial	Lung_NonSmallCell	0.947	0.062	0.005	rmd.Breast.1=0.157	rmd.Breast.2=0.095	sigs.ID4=0.066	gender.gender=0.055	sigs.SBS13=0.051	rmd.Urothelial.2=0.223	sigs.SBS13=0.079	sigs.SBS2=0.073	sv.DEL_[1e+05,1e+06)=0.028	gene.CDKN2A.deep_del=0.021	mut_load.snv=0.013	sigs.SBS2=0.012	sigs.SBS13=0.012	chrom_arm.gain.11q=0.009	chrom_arm.gain.16p=0.007
CV	HMF001702A	Sarcoma_GIST	1	Sarcoma_GIST	NET_Pancreas	Sarcoma_Other	1	0.01	0.01	rmd.Sarcoma_GIST.1=0.349	gene.KIT.biall=0.275	sigs.SBS32=0.064	sigs.SBS89=0.045	sigs.SBS8=0.025	mut_load.dbs=0.044	chrom_arm.gain.12p=0.039	chrom_arm.gain.17p=0.031	chrom_arm.gain.12q=0.022	chrom_arm.gain.19p=0.016	rmd.Sarcoma_GIST.1=0.028	sigs.SBS89=0.012	sigs.ID9=0.011	sigs.SBS37=0.01	sigs.SBS32=0.01
CV	HMF002989A	Prostate	1	Prostate	Liver	HeadAndNeck_Other	1	0.002	0.001	rmd.Prostate.1=0.352	fusion.TMPRSS2_ERG=0.313	sigs.SBS21=0.043	sigs.SBS40=0.043	gender.gender=0.028	sigs.SBS22=0.044	sigs.DBS2=0.036	sigs.ID5=0.014	sigs.SBS40=0.012	mut_load.snv=0.003	sigs.SBS22=0.001	chrom_arm.gain.3q=0.001	gender.gender=0	sv.LINEs=0	sv.DEL_[1e+04,1e+05)=0
CV	HMF000270A	Liver	1	Liver	Urothelial	Lung_NonSmallCell	0.979	0.008	0.004	rmd.Liver.1=0.221	rmd.Liver.2=0.173	sigs.SBS12=0.138	sigs.SBS22=0.065	sigs.DBS2=0.054	gene.FGFR3.monoall=0.064	gene.TERT.monoall=0.063	sigs.DBS2=0.012	mut_load.snv=0.011	sigs.SBS31=0.008	sigs.DBS2=0.075	sigs.DBS6=0.007	genome.ploidy=0.002	chrom_arm.gain.7p=0.002	genome.diploid_proportion=0.001
CV	HMF001639A	Sarcoma_GIST	1	Sarcoma_GIST	Sarcoma_Other	Urothelial	0.928	0.048	0.008	gene.KIT.biall=0.286	rmd.Sarcoma_GIST.1=0.25	gene.DMD.deep_del=0.024	sigs.SBS8=0.02	sigs.ID10=0.017	rmd.Sarcoma_Lipo.1=0.09	rmd.CNS_Glioma.3=0.019	mut_load.indel=0.019	sigs.SBS30=0.017	rmd.Sarcoma_GIST.1=0.017	gene.KMT2D.monoall=0.027	rmd.Urothelial.1=0.017	sigs.DBS5=0.01	gene.CDKN2A.deep_del=0.008	sigs.SBS17=0.007
CV	HMF001395A	Liver	1	Liver	Lung_NonSmallCell	HeadAndNeck_Other	0.973	0.007	0.001	rmd.Liver.1=0.221	rmd.Liver.2=0.124	sigs.SBS12=0.104	sigs.SBS16=0.067	sigs.SBS22=0.065	sigs.DBS2=0.039	chrom_arm.gain.5p=0.01	sigs.SBS29=0.008	sigs.SBS4=0.005	chrom_arm.gain.17q=0.004	sv.sv_load=0.002	sigs.SBS22=0.001	sv.DUP_[1e+04,1e+05)=0.001	chrom_arm.loss.1q=0	gender.gender=0
CV	HMF003062B	Breast	1	Breast	Lung_NonSmallCell	Liver	1	0.002	0.002	rmd.Breast.1=0.239	rmd.Breast.2=0.134	sigs.ID4=0.058	gender.gender=0.05	sigs.SBS2=0.049	sigs.SBS29=0.004	genome.ploidy=0.003	chrom_arm.gain.14q=0.003	sv.DEL_[1e+05,1e+06)=0.002	sigs.SBS18=0.002	sigs.ID5=0.01	sigs.SBS91=0.004	sigs.DBS4=0.003	chrom_arm.gain.1q=0.002	sigs.ID8=0.002
CV	HMF003094A	Skin_Melanoma	1	Skin_Melanoma	Lung_NonSmallCell	Skin_Carcinoma	1	0.001	0.001	rmd.Skin_Melanoma.1=0.213	sigs.SBS7=0.164	sigs.DBS1=0.132	sigs.ID13=0.111	gene.BRAF.monoall=0.052	mut_load.dbs=0.028	mut_load.snv=0.011	chrom_arm.gain.12q=0	sv.DEL_[1e+03,1e+04)=0	genome.ploidy=0	sigs.DBS1=0.048	mut_load.dbs=0.039	sigs.SBS7=0.029	chrom_arm.loss.19q=0.002	sigs.SBS38=0.001
CV	HMF003753A	Breast	1	Breast	Sarcoma_Osteo	Lung_NonSmallCell	1	0.01	0.006	rmd.Breast.1=0.21	rmd.Breast.2=0.159	gender.gender=0.055	gene.PIK3CA.monoall=0.046	sigs.SBS2=0.045	sigs.SBS2=0.025	chrom_arm.gain.Xp=0.008	sigs.ID9=0.007	chrom_arm.gain.21q=0.006	sigs.DBS7=0.005	sigs.SBS2=0.014	chrom_arm.gain.5p=0.009	sigs.SBS13=0.009	chrom_arm.gain.11q=0.008	chrom_arm.gain.14q=0.007
CV	HMF003647A	Prostate	1	Prostate	Gastroesophageal	Colorectal	0.944	0.015	0.007	rmd.Prostate.1=0.264	fusion.TMPRSS2_ERG=0.237	gene.AR.amp=0.141	gene.PTEN.deep_del=0.073	sigs.SBS15=0.039	sigs.ID2=0.097	sv.LINEs=0.032	chrom_arm.gain.20p=0.012	rmd.Lung_NonSmallCell.1=0.011	chrom_arm.gain.20q=0.009	sigs.ID2=0.037	sv.LINEs=0.031	sigs.SBS15=0.02	sigs.SBS1=0.016	chrom_arm.gain.20q=0.014
CV	HMF001473A	Breast	1	Breast	Mesothelium	Biliary	0.928	0.145	0.02	rmd.Breast.2=0.358	gender.gender=0.065	sigs.SBS2=0.044	gene.FGF3.amp=0.024	sigs.SBS13=0.022	gene.BAP1.deep_del=0.189	gene.BAP1.biall=0.037	chrom_arm.loss.8q=0.008	gene.CDKN2A.deep_del=0.006	chrom_arm.loss.1q=0.005	fusion.FGFR2_*=0.093	sigs.SBS34=0.007	sigs.SBS40=0.004	sigs.SBS14=0.003	sigs.SBS10=0.002
CV	HMF000847A	Prostate	1	Prostate	HeadAndNeck_SalivaryGland	Colorectal	1	0.008	0.001	rmd.Prostate.1=0.316	fusion.TMPRSS2_ERG=0.287	sigs.SBS40=0.055	sigs.SBS15=0.046	sigs.SBS21=0.039	sigs.SBS91=0.022	sigs.DBS9=0.008	sigs.SBS40=0.004	mut_load.dbs=0.004	sigs.SBS31=0.004	sv.LINEs=0.023	sigs.SBS18=0.014	sigs.SBS10=0.01	sigs.SBS90=0.009	sigs.SBS1=0.008
CV	HMF000743A	Skin_Melanoma	1	Skin_Melanoma	Thyroid	Skin_Carcinoma	1	0.002	0.001	rmd.Skin_Melanoma.1=0.213	sigs.SBS7=0.171	sigs.DBS1=0.13	sigs.ID13=0.117	gene.BRAF.monoall=0.051	sigs.SBS38=0.025	genome.ploidy=0.005	sigs.ID3=0.004	sigs.ID8=0.003	chrom_arm.loss.20q=0.001	mut_load.dbs=0.06	sigs.DBS1=0.046	sigs.SBS7=0.027	chrom_arm.loss.19q=0.003	gender.gender=0.001
CV	HMF003640A	Gastroesophageal	2	HeadAndNeck_Other	Gastroesophageal	Skin_Carcinoma	0.658	0.037	0.014	rmd.HeadAndNeck_Other.1=0.288	rmd.HeadAndNeck_Other.2=0.269	sigs.ID11=0.073	sigs.DBS4=0.038	gene.FGF3.amp=0.023	rmd.HeadAndNeck_Other.1=0.077	sv.LINEs=0.045	sigs.DBS4=0.02	gene.CDK6.amp=0.02	chrom_arm.gain.2p=0.01	gene.PTCH1.biall=0.211	rmd.HeadAndNeck_Other.1=0.029	sigs.ID10=0.008	sigs.SBS7=0.007	rmd.Ovarian.1=0.003
CV	HMF000076A	Skin_Melanoma	1	Skin_Melanoma	Colorectal	Breast	0.891	0.017	0.006	rmd.Skin_Melanoma.1=0.588	sv.COMPLEX.largest_cluster=0.061	sigs.ID10=0.026	sigs.ID14=0.018	sigs.DBS11=0.011	rmd.Colorectal.1=0.212	sigs.SBS90=0.008	rmd.Pancreas.1=0.007	sigs.SBS88=0.005	sv.DEL_[1e+03,1e+04)=0.004	gender.gender=0.058	sigs.SBS2=0.045	gene.PPM1D.amp=0.04	sv.COMPLEX.largest_cluster=0.036	sigs.SBS3=0.032
CV	HMF000194A	Ovarian	1	Ovarian	Uterus	Breast	1	0.005	0.005	rmd.Ovarian.1=0.248	rmd.Ovarian.2=0.242	rmd.Ovarian.3=0.116	sigs.ID6=0.043	sigs.SBS39=0.028	sv.DUP_[1e+05,1e+06)=0.08	rmd.Ovarian.1=0.042	sv.DUP_[1e+04,1e+05)=0.022	gender.gender=0.021	sigs.SBS88=0.018	gender.gender=0.061	sigs.ID6=0.057	sv.DEL_[300,1e+03)=0.038	sv.DEL_[0,300)=0.021	sigs.SBS3=0.019
CV	HMF001705A	Cervix	1	Cervix	Breast	Colorectal	0.161	0.04	0.022	viral_ins.HPV=0.323	sigs.SBS2=0.039	rmd.HeadAndNeck_Other.2=0.018	gender.gender=0.014	rmd.HeadAndNeck_Other.1=0.013	sigs.SBS2=0.134	sigs.SBS13=0.077	gender.gender=0.063	rmd.Colorectal.2=0.03	sigs.DBS11=0.028	rmd.Colorectal.2=0.167	sv.LINEs=0.046	sigs.ID2=0.027	sv.DEL_[1e+04,1e+05)=0.016	sigs.SBS86=0.011
CV	HMF002635A	Liver	1	Liver	Biliary	NET_Pancreas	0.98	0.008	0.003	rmd.Liver.1=0.228	rmd.Liver.2=0.199	sigs.SBS22=0.056	sigs.SBS92=0.056	sigs.DBS2=0.052	sigs.SBS26=0.019	sigs.SBS19=0.005	sigs.SBS40=0.005	sigs.SBS21=0.001	chrom_arm.loss.16p=0	gene.TSC2.biall=0.046	sigs.SBS33=0.011	sigs.SBS12=0.002	sigs.SBS19=0.002	chrom_arm.loss.1q=0.002
CV	HMF000454A	NET_Lung	3	NET_Gastrointestinal	NET_Pancreas	NET_Lung	0.21	0.054	0.04	rmd.NET_Gastrointestinal.1=0.089	sigs.SBS85=0.035	sigs.SBS12=0.017	mut_load.dbs=0.017	sigs.SBS3=0.013	gene.MEN1.biall=0.219	mut_load.indel=0.027	mut_load.snv=0.022	mut_load.dbs=0.014	sigs.SBS12=0.013	gene.MEN1.biall=0.018	mut_load.indel=0.017	sigs.SBS16=0.007	sigs.ID10=0.006	mut_load.dbs=0.006
CV	HMF000279A	Prostate	1	Prostate	HeadAndNeck_SalivaryGland	Liver	1	0.008	0.002	rmd.Prostate.1=0.317	fusion.TMPRSS2_ERG=0.301	gene.PTEN.deep_del=0.085	sigs.SBS21=0.039	gender.gender=0.025	sigs.SBS91=0.024	sigs.DBS4=0.006	sigs.SBS16=0.002	sigs.SBS40=0.002	sigs.SBS89=0.002	sigs.SBS16=0.057	sigs.SBS91=0.009	sigs.SBS40=0.005	chrom_arm.gain.1q=0.005	mut_load.snv=0.004
CV	HMF002150A	Gastroesophageal	1	Gastroesophageal	Mesothelium	Colorectal	1	0.119	0.014	rmd.Pancreas.1=0.162	gene.FHIT.deep_del=0.114	sigs.ID2=0.1	rmd.Biliary.1=0.045	sv.LINEs=0.044	gene.NF2.deep_del=0.193	sigs.SBS19=0.007	sigs.SBS21=0.006	sigs.SBS6=0.006	sigs.SBS22=0.004	sigs.SBS18=0.043	sigs.SBS1=0.041	mut_load.indel=0.033	sv.LINEs=0.029	sigs.ID2=0.026
CV	HMF001524A	Sarcoma_GIST	1	Sarcoma_GIST	Sarcoma_Other	Colorectal	1	0.033	0.006	rmd.Sarcoma_GIST.1=0.376	gene.KIT.monoall=0.172	sigs.SBS32=0.061	sigs.SBS8=0.038	sigs.SBS16=0.032	rmd.Sarcoma_GIST.1=0.05	sigs.SBS32=0.022	sigs.SBS39=0.017	sigs.SBS30=0.01	sigs.SBS8=0.008	rmd.Colorectal.2=0.057	sv.DEL_[1e+04,1e+05)=0.004	sigs.SBS8=0.003	sigs.SBS6=0.003	genome.diploid_proportion=0.002
CV	HMF000878A	Skin_Melanoma	1	Skin_Melanoma	Skin_Carcinoma	Urothelial	1	0.003	0.001	rmd.Skin_Melanoma.1=0.207	sigs.SBS7=0.17	sigs.DBS1=0.144	sigs.ID13=0.129	gene.NRAS.monoall=0.049	mut_load.dbs=0.053	sigs.DBS1=0.049	sigs.SBS28=0.035	sigs.SBS7=0.023	sv.LINEs=0.02	gene.KMT2D.monoall=0.027	gene.CDKN2A.deep_del=0.011	mut_load.snv=0.01	sv.LINEs=0.006	sv.DEL_[0,300)=0.004
CV	HMF004187A	Mesothelium	1	Mesothelium	Gastroesophageal	Thyroid	0.698	0.022	0.021	gene.NF2.deep_del=0.175	gene.SETD2.deep_del=0.088	sigs.SBS86=0.012	sigs.ID5=0.008	sigs.SBS24=0.008	rmd.Pancreas.1=0.073	rmd.HeadAndNeck_Other.1=0.028	sigs.ID1=0.013	sv.DUP_[1e+04,1e+05)=0.008	sv.DEL_[1e+03,1e+04)=0.005	mut_load.indel=0.053	sigs.SBS84=0.025	sigs.ID3=0.019	sigs.ID11=0.018	sigs.ID8=0.01
CV	HMF000550A	Mesothelium	1	Mesothelium	Thyroid	HeadAndNeck_SalivaryGland	1	0.011	0.008	rmd.Mesothelium.1=0.366	gene.BAP1.biall=0.083	sigs.ID8=0.04	sigs.SBS16=0.029	sigs.SBS21=0.015	genome.ploidy=0.032	mut_load.snv=0.029	sigs.ID8=0.008	chrom_arm.loss.8q=0.006	mut_load.dbs=0.006	sigs.DBS9=0.007	sigs.SBS16=0.004	sigs.ID8=0.004	sigs.SBS40=0.003	sigs.SBS31=0.002
CV	HMF004167A	Skin_Melanoma	1	Skin_Melanoma	Urothelial	HeadAndNeck_SalivaryGland	1	0.001	0	rmd.Skin_Melanoma.1=0.216	sigs.SBS7=0.176	sigs.DBS1=0.138	sigs.ID13=0.125	sigs.SBS38=0.051	gene.FGFR3.monoall=0.062	gene.TERT.monoall=0.062	mut_load.snv=0.007	gene.CDKN2A.deep_del=0.005	sv.DUP_[1e+05,1e+06)=0.001	sigs.SBS1=0.002	mut_load.indel=0	sigs.SBS89=0	gender.gender=0	chrom_arm.loss.5q=0
CV	HMF004047A	Prostate	1	Prostate	Lung_NonSmallCell	Thyroid	0.988	0.004	0.004	rmd.Prostate.1=0.282	fusion.TMPRSS2_ERG=0.249	gene.AR.amp=0.177	gene.PTEN.deep_del=0.074	sigs.SBS15=0.033	chrom_arm.gain.14q=0.006	sigs.SBS92=0.005	sv.COMPLEX.largest_cluster=0.005	sigs.SBS18=0.005	chrom_arm.gain.2p=0.005	mut_load.dbs=0.045	chrom_arm.loss.7q=0.006	chrom_arm.loss.7p=0.005	chrom_arm.loss.1q=0.001	chrom_arm.loss.18p=0.001
CV	HMF004217A	Skin_Melanoma	1	Skin_Melanoma	HeadAndNeck_Other	Skin_Carcinoma	1	0.002	0.001	rmd.Skin_Melanoma.1=0.209	sigs.SBS7=0.167	sigs.DBS1=0.131	sigs.ID13=0.106	gene.BRAF.monoall=0.046	sigs.ID4=0.01	sv.DEL_[1e+05,1e+06)=0.003	sigs.DBS11=0.001	sv.DEL_[1e+04,1e+05)=0.001	sv.DEL_[1e+03,1e+04)=0	sigs.DBS1=0.056	sigs.SBS7=0.023	sigs.SBS11=0.009	sigs.SBS38=0.003	sigs.SBS28=0.002
CV	HMF003976A	Kidney_ClearCell	1	Kidney_ClearCell	Urothelial	Liver	0.987	0.005	0.002	rmd.Kidney_ClearCell.1=0.196	sigs.SBS40=0.14	gene.VHL.biall=0.137	sigs.ID5=0.13	gene.PBRM1.biall=0.095	gene.TERT.monoall=0.068	rmd.Urothelial.2=0.013	gene.ZFP36L1.biall=0.009	gene.CDKN2A.deep_del=0.005	sigs.DBS2=0.005	sigs.SBS22=0.052	sigs.SBS4=0.031	sigs.SBS24=0.027	sigs.ID5=0.014	sigs.SBS44=0.008
CV	HMF003862A	Prostate	1	Prostate	Kidney_ClearCell	Mesothelium	0.912	0.037	0.012	rmd.Prostate.1=0.407	sigs.SBS40=0.069	sigs.SBS21=0.047	gender.gender=0.032	sv.COMPLEX_[0,25)=0.029	sigs.SBS40=0.297	sigs.SBS22=0.017	sigs.ID11=0.011	sigs.DBS4=0.004	sigs.SBS11=0.003	sigs.ID6=0.014	sv.DEL_[1e+03,1e+04)=0.013	sigs.SBS16=0.012	sigs.ID5=0.011	sigs.SBS21=0.009
CV	HMF004531A	Urothelial	1	Urothelial	Lung_NonSmallCell	Pancreas	1	0.007	0.007	rmd.Urothelial.1=0.402	rmd.Urothelial.2=0.161	gene.TERT.monoall=0.074	gene.CDKN1A.monoall=0.012	sigs.DBS2=0.011	sigs.DBS2=0.04	sigs.SBS29=0.018	sigs.SBS13=0.007	genome.diploid_proportion=0.004	sigs.SBS22=0.004	sigs.ID1=0.039	gene.CDKN2A.deep_del=0.017	sigs.SBS34=0.017	sigs.SBS15=0.006	sigs.SBS19=0.005
CV	HMF000156A	Colorectal	1	Colorectal	Ovarian	Gastroesophageal	1	0.002	0.002	rmd.Colorectal.1=0.151	rmd.Colorectal.3=0.132	sigs.ID14=0.115	sigs.SBS93=0.069	gene.APC.biall=0.058	sigs.SBS35=0.028	gender.gender=0.008	sv.DUP_[1e+05,1e+06)=0.007	sigs.SBS5=0.007	sigs.DBS5=0.005	sv.LINEs=0.034	rmd.Colorectal.1=0.012	sv.DUP_[1e+04,1e+05)=0.011	mut_load.indel=0.011	sigs.ID14=0.01
CV	HMF001368A	Skin_Melanoma	1	Skin_Melanoma	Mesothelium	HeadAndNeck_SalivaryGland	1	0.012	0	rmd.Skin_Melanoma.1=0.209	sigs.SBS7=0.153	sigs.DBS1=0.124	sigs.ID13=0.104	gene.BRAF.monoall=0.048	gene.NF2.biall=0.129	sigs.SBS22=0.006	sv.DEL_[0,300)=0.005	sigs.ID6=0.004	mut_load.indel=0.003	mut_load.indel=0.001	sigs.SBS1=0.001	sigs.SBS89=0	gender.gender=0	chrom_arm.loss.5q=0
CV	HMF002574A	Pancreas	7	Sarcoma_Other	Liver	NET_Pancreas	0.145	0.114	0.054	rmd.Sarcoma_Lipo.1=0.113	sigs.SBS8=0.018	rmd.Sarcoma_GIST.1=0.017	chrom_arm.gain.4p=0.016	sigs.SBS39=0.01	rmd.Liver.2=0.15	sigs.DBS2=0.046	sigs.SBS4=0.022	sigs.SBS40=0.015	sigs.DBS4=0.009	chrom_arm.gain.5q=0.045	chrom_arm.gain.9q=0.042	sigs.SBS8=0.036	chrom_arm.gain.4p=0.035	chrom_arm.gain.12q=0.023
CV	HMF001141A	HeadAndNeck_Other	1	HeadAndNeck_Other	Lung_NonSmallCell	Urothelial	0.842	0.009	0.008	rmd.HeadAndNeck_Other.2=0.32	rmd.HeadAndNeck_Other.1=0.256	viral_ins.HPV=0.064	sigs.ID11=0.037	gender.gender=0.017	chrom_arm.gain.3q=0.033	sigs.SBS2=0.012	sigs.DBS5=0.008	sigs.SBS13=0.007	sigs.ID11=0.005	sigs.SBS13=0.063	sigs.SBS2=0.057	gender.gender=0.014	sigs.ID7=0.01	sigs.SBS35=0.009
CV	HMF001478A	Breast	1	Breast	Uterus	Colorectal	1	0.003	0.003	rmd.Breast.1=0.307	gene.GATA3.monoall=0.071	sigs.ID4=0.06	gender.gender=0.051	sigs.SBS2=0.049	gender.gender=0.023	rmd.Ovarian.3=0.021	sigs.SBS29=0.017	sigs.ID4=0.012	sigs.ID2=0.01	sigs.SBS18=0.033	sigs.ID2=0.024	sigs.SBS93=0.004	chrom_arm.gain.20q=0.004	sv.DEL_[1e+05,1e+06)=0.004
CV	HMF002651A	CNS_Glioma	1	CNS_Glioma	Sarcoma_Other	Liver	1	0.029	0.004	rmd.CNS_Glioma.3=0.265	sigs.SBS1=0.133	sigs.ID4=0.088	gene.TERT.monoall=0.084	sigs.SBS31=0.043	rmd.Sarcoma_Osteo.1=0.074	sigs.SBS12=0.038	sigs.ID9=0.017	rmd.CNS_Glioma.3=0.011	sigs.SBS30=0.01	sigs.SBS12=0.172	sigs.ID5=0.009	sigs.SBS42=0.002	sigs.DBS4=0.002	sigs.SBS30=0.001
CV	HMF001167A	CNS_Glioma	1	CNS_Glioma	CNS_Medullo	Sarcoma_Other	1	0.067	0.007	rmd.CNS_Glioma.3=0.269	rmd.CNS_Glioma.2=0.183	sigs.SBS84=0.041	sigs.SBS12=0.037	gene.ATRX.biall=0.034	sigs.SBS37=0.06	rmd.CNS_Glioma.2=0.05	rmd.CNS_PiloAstro.1=0.048	rmd.NET_Lung.1=0.037	rmd.CNS_Medullo.1=0.034	sigs.SBS12=0.033	sigs.SBS37=0.023	rmd.Sarcoma_Lipo.1=0.019	rmd.CNS_Glioma.3=0.013	sigs.SBS30=0.011
CV	HMF003496A	Ovarian	1	Ovarian	Uterus	Sarcoma_Other	1	0.01	0.008	rmd.Ovarian.1=0.424	sigs.SBS39=0.048	rmd.Ovarian.2=0.034	sigs.SBS5=0.033	sigs.ID9=0.03	sv.DUP_[1e+05,1e+06)=0.069	rmd.Ovarian.1=0.028	rmd.Ovarian.3=0.025	sv.DUP_[1e+04,1e+05)=0.022	gender.gender=0.021	rmd.Sarcoma_GIST.1=0.045	sigs.ID9=0.019	sigs.SBS39=0.015	chrom_arm.loss.20q=0.014	sigs.SBS37=0.008
CV	HMF002429A	Colorectal	1	Colorectal	Gastroesophageal	Lung_NonSmallCell	0.932	0.185	0.007	rmd.Colorectal.1=0.251	rmd.Colorectal.3=0.199	sigs.SBS18=0.049	chrom_arm.gain.13q=0.048	rmd.Colorectal.2=0.041	gene.FHIT.deep_del=0.148	sv.LINEs=0.054	sigs.SBS17=0.053	rmd.Biliary.1=0.029	sv.sv_load=0.023	mut_load.dbs=0.032	sigs.SBS18=0.013	sv.LINEs=0.008	chrom_arm.gain.2p=0.004	mut_load.indel=0.003
CV	HMF002679A	Colorectal	1	Colorectal	Thyroid	Breast	0.98	0.008	0.003	rmd.Colorectal.1=0.179	rmd.Colorectal.3=0.128	sigs.ID14=0.124	sigs.SBS93=0.083	gene.APC.biall=0.065	sigs.SBS84=0.021	chrom_arm.loss.3q=0.007	chrom_arm.loss.20q=0.003	chrom_arm.loss.1q=0.001	chrom_arm.loss.17q=0	gene.GATA3.monoall=0.094	gender.gender=0.045	rmd.Gastroesophageal.2=0.014	sigs.SBS86=0.009	rmd.Urothelial.2=0.009
CV	HMF001271A	Breast	1	Breast	Biliary	HeadAndNeck_SalivaryGland	1	0.011	0.008	rmd.Breast.1=0.224	rmd.Breast.2=0.147	sigs.ID4=0.056	gender.gender=0.053	gene.PIK3CA.monoall=0.044	rmd.Biliary.3=0.084	sigs.SBS40=0.004	sigs.SBS13=0.002	sigs.SBS44=0.002	sigs.SBS12=0.001	sigs.SBS87=0.111	sigs.SBS40=0.01	sigs.SBS32=0.002	chrom_arm.loss.5p=0.001	sigs.SBS16=0.001
CV	HMF003044A	CNS_Glioma	1	CNS_Glioma	Thyroid	Sarcoma_Osteo	1	0.003	0.002	rmd.CNS_Glioma.3=0.185	sigs.SBS1=0.124	gene.EGFR.amp=0.091	sigs.ID4=0.083	gene.TERT.monoall=0.077	mut_load.dbs=0.026	sigs.SBS84=0.018	sigs.ID4=0.018	genome.ploidy=0.006	chrom_arm.loss.8q=0.005	rmd.Sarcoma_Other.1=0.016	sv.COMPLEX.largest_cluster=0.005	sigs.SBS14=0.001	mut_load.snv=0	gender.gender=0
CV	HMF000852A	Colorectal	1	Colorectal	Gastroesophageal	Skin_Carcinoma	1	0.002	0	rmd.Colorectal.1=0.196	sigs.ID14=0.122	rmd.Colorectal.3=0.09	gene.APC.monoall=0.076	sigs.SBS93=0.067	rmd.Colorectal.1=0.017	gene.ERBB2.amp=0.014	sigs.ID14=0.009	sigs.SBS41=0.008	sv.DEL_[1e+05,1e+06)=0.006	sigs.SBS28=0.002	gender.gender=0	chrom_arm.loss.19q=0	gene.ACVR1.biall=0	rmd.HeadAndNeck_SalivaryGland.1=0
CV	HMF002657A	Breast	1	Breast	Sarcoma_Osteo	Urothelial	0.988	0.01	0.008	rmd.Breast.2=0.329	sigs.SBS13=0.1	gender.gender=0.061	sigs.DBS11=0.058	sigs.SBS2=0.055	sigs.ID9=0.048	chrom_arm.gain.1p=0.012	chrom_arm.gain.22q=0.008	sigs.SBS13=0.008	chrom_arm.gain.2q=0.003	sigs.SBS13=0.086	sigs.SBS2=0.064	mut_load.snv=0.018	sigs.DBS11=0.017	chrom_arm.gain.19q=0.009
CV	HMF001533A	Breast	1	Breast	Uterus	Lung_NonSmallCell	1	0.003	0.003	rmd.Breast.1=0.218	rmd.Breast.2=0.148	gender.gender=0.058	sigs.ID4=0.055	sigs.SBS2=0.043	sigs.SBS87=0.08	gender.gender=0.023	sigs.ID4=0.013	sigs.SBS88=0.01	sigs.ID2=0.009	sigs.SBS2=0.007	chrom_arm.gain.17q=0.006	sigs.SBS29=0.006	sigs.SBS13=0.005	genome.ploidy=0.003
CV	HMF002744A	Breast	1	Breast	Uterus	HeadAndNeck_SalivaryGland	0.978	0.037	0.008	rmd.Breast.1=0.222	rmd.Breast.2=0.122	sigs.ID4=0.058	gender.gender=0.052	gene.PIK3CA.monoall=0.049	rmd.Uterus.1=0.116	gender.gender=0.023	rmd.Ovarian.3=0.021	sigs.SBS31=0.017	rmd.Biliary.3=0.004	sigs.SBS91=0.022	sigs.SBS30=0.013	sigs.SBS31=0.007	sigs.SBS16=0.005	mut_load.dbs=0.003
CV	HMF003219A	Lung_SmallCell	2	Lung_NonSmallCell	Lung_SmallCell	Thyroid	0.959	0.034	0.032	rmd.Lung_NonSmallCell.1=0.21	sigs.SBS4=0.173	sigs.ID3=0.13	sigs.DBS2=0.07	mut_load.dbs=0.047	gene.RB1.biall=0.074	sigs.SBS92=0.063	rmd.CNS_Glioma.3=0.028	sigs.SBS4=0.015	rmd.Lung_NonSmallCell.1=0.015	rmd.Thyroid.1=0.027	chrom_arm.loss.5p=0.009	chrom_arm.loss.3q=0.009	genome.ploidy=0.009	sigs.ID3=0.008
CV	HMF003590A	NET_Pancreas	10	Breast	Uterus	Lung_SmallCell	0.17	0.017	0.011	rmd.Breast.2=0.094	gender.gender=0.063	sv.COMPLEX.largest_cluster=0.036	rmd.Gastroesophageal.2=0.027	sigs.ID6=0.022	rmd.Ovarian.3=0.02	gender.gender=0.019	sigs.DBS10=0.012	rmd.Biliary.3=0.004	sigs.ID12=0.004	rmd.NET_Lung.1=0.031	rmd.Gastroesophageal.2=0.018	rmd.CNS_Glioma.1=0.001	chrom_arm.loss.7p=0.001	chrom_arm.gain.18p=0.001
CV	HMF002995A	Breast	1	Breast	Lymphoid	Lung_NonSmallCell	0.933	0.025	0.007	rmd.Breast.1=0.298	gene.ZNF703.amp=0.089	sigs.ID4=0.057	gender.gender=0.054	sigs.SBS2=0.046	fusion.@IGH_*=0.365	sigs.SBS30=0.002	sigs.SBS33=0.001	chrom_arm.loss.20q=0.001	chrom_arm.loss.10p=0	sigs.SBS2=0.012	sigs.SBS13=0.009	chrom_arm.gain.2p=0.005	sigs.SBS29=0.004	genome.diploid_proportion=0.003
CV	HMF000149A	Skin_Melanoma	1	Skin_Melanoma	HeadAndNeck_SalivaryGland	Skin_Carcinoma	1	0.003	0.002	rmd.Skin_Melanoma.1=0.203	sigs.SBS7=0.159	sigs.DBS1=0.124	sigs.ID13=0.115	sigs.SBS38=0.049	sigs.SBS1=0.009	sigs.ID10=0.005	sigs.ID8=0.002	mut_load.dbs=0.001	genome.diploid_proportion=0.001	mut_load.dbs=0.058	sigs.DBS1=0.05	sigs.SBS7=0.024	sigs.SBS11=0.007	chrom_arm.loss.19q=0.003
CV	HMF002295A	Colorectal	1	Colorectal	Gastroesophageal	Skin_Melanoma	0.756	0.033	0.015	rmd.Colorectal.1=0.293	sigs.ID14=0.149	gene.APC.biall=0.08	rmd.Colorectal.2=0.036	sv.LINEs=0.026	sv.DEL_[300,1e+03)=0.037	sv.LINEs=0.034	rmd.Colorectal.1=0.023	sv.DEL_[1e+03,1e+04)=0.019	sv.sv_load=0.018	gene.EIF1AX.biall=0.073	sigs.ID8=0.004	sigs.ID14=0.004	sigs.DBS11=0.001	sigs.SBS28=0
CV	HMF003061A	Colorectal	1	Colorectal	NET_Pancreas	Urothelial	1	0.002	0.002	rmd.Colorectal.1=0.174	rmd.Colorectal.3=0.15	sigs.ID14=0.11	gene.APC.monoall=0.087	rmd.Colorectal.2=0.044	sigs.ID10=0.013	sigs.SBS8=0.002	chrom_arm.gain.19q=0.002	chrom_arm.loss.1q=0.001	sigs.SBS16=0.001	gene.CDKN1A.monoall=0.041	mut_load.snv=0.008	sv.DEL_[1e+05,1e+06)=0.006	sv.LINEs=0.005	sv.DEL_[1e+07,Inf)=0.002
CV	HMF002290A	Breast	1	Breast	Lung_NonSmallCell	HeadAndNeck_Other	1	0.004	0.001	rmd.Breast.1=0.221	rmd.Breast.2=0.153	sigs.ID4=0.058	gender.gender=0.056	sigs.SBS2=0.048	sigs.SBS2=0.011	sigs.SBS13=0.008	chrom_arm.gain.2p=0.005	chrom_arm.gain.14q=0.004	chrom_arm.gain.1q=0.002	sigs.SBS2=0.01	sigs.SBS13=0.009	chrom_arm.loss.1q=0.002	sigs.DBS11=0.002	chrom_arm.gain.3q=0.001
CV	HMF001323A	Breast	1	Breast	HeadAndNeck_SalivaryGland	Uterus	0.77	0.256	0.003	rmd.Breast.1=0.269	rmd.Breast.2=0.131	sigs.ID4=0.062	gender.gender=0.052	chrom_arm.gain.16p=0.045	rmd.HeadAndNeck_SalivaryGland.1=0.499	sigs.SBS91=0.012	sigs.SBS40=0	gender.gender=0	chrom_arm.loss.5q=0	sigs.SBS29=0.025	gender.gender=0.021	sigs.DBS10=0.014	sigs.SBS1=0.014	sigs.SBS88=0.011
CV	HMF000499A	Skin_Carcinoma	1	Skin_Carcinoma	HeadAndNeck_Other	Skin_Melanoma	0.518	0.168	0.107	rmd.Skin_Carcinoma.1=0.365	mut_load.dbs=0.096	sigs.DBS1=0.085	rmd.HeadAndNeck_Other.1=0.072	gene.NOTCH1.biall=0.069	rmd.HeadAndNeck_Other.2=0.307	rmd.HeadAndNeck_Other.1=0.231	gene.NOTCH1.biall=0.073	chrom_arm.gain.3q=0.015	sigs.SBS2=0.011	sigs.SBS7=0.169	sigs.ID13=0.117	sigs.DBS1=0.079	sigs.SBS11=0.045	mut_load.dbs=0.039
CV	HMF003175A	Pancreas	1	Pancreas	Gastroesophageal	Biliary	0.752	0.061	0.012	rmd.Pancreas.2=0.24	rmd.Pancreas.1=0.172	gene.KRAS.monoall=0.154	sigs.SBS17=0.028	sigs.SBS34=0.026	rmd.Pancreas.1=0.151	sv.sv_load=0.023	mut_load.indel=0.021	rmd.Pancreas.2=0.013	chrom_arm.gain.20q=0.012	sigs.SBS20=0.022	rmd.Pancreas.1=0.018	rmd.Pancreas.3=0.006	sigs.SBS14=0.006	rmd.Pancreas.2=0.004
CV	HMF001957A	Colorectal	5	Gastroesophageal	Pancreas	Lung_NonSmallCell	0.187	0.158	0.044	sigs.SBS17=0.095	sv.LINEs=0.032	rmd.Skin_Melanoma.1=0.025	rmd.Pancreas.2=0.023	sigs.SBS21=0.019	rmd.Pancreas.2=0.22	gene.KRAS.monoall=0.113	sigs.SBS10=0.018	sigs.DBS9=0.011	sigs.SBS41=0.005	rmd.Lung_NonSmallCell.1=0.195	chrom_arm.gain.7p=0.023	sv.COMPLEX.largest_cluster=0.009	chrom_arm.gain.2q=0.008	chrom_arm.gain.3q=0.007
CV	HMF001035A	Biliary	1	Biliary	Pancreas	HeadAndNeck_SalivaryGland	1	0.005	0.002	rmd.Biliary.1=0.348	rmd.Biliary.2=0.326	rmd.Biliary.3=0.089	gene.IDH1.monoall=0.03	sigs.SBS16=0.014	sigs.ID1=0.029	rmd.Biliary.1=0.024	sigs.SBS10=0.022	sigs.DBS4=0.007	sigs.SBS21=0.003	sigs.DBS4=0.021	sigs.SBS40=0.004	sigs.SBS12=0.004	gender.gender=0	chrom_arm.loss.5q=0
CV	HMF000584A	Skin_Melanoma	1	Skin_Melanoma	HeadAndNeck_Other	Skin_Carcinoma	1	0.008	0.002	rmd.Skin_Melanoma.1=0.212	sigs.SBS7=0.18	sigs.DBS1=0.143	sigs.ID13=0.122	sigs.SBS38=0.051	gene.HLA-A.deep_del=0.046	sigs.SBS19=0.003	chrom_arm.loss.1q=0.002	sv.sv_load=0.002	sv.DEL_[1e+04,1e+05)=0.001	sigs.DBS1=0.055	mut_load.dbs=0.052	sigs.SBS28=0.033	sigs.SBS7=0.018	sigs.SBS11=0.013
CV	HMF003693A	Pancreas	1	Pancreas	Gastroesophageal	Biliary	0.88	0.02	0.007	rmd.Pancreas.1=0.265	gene.KRAS.monoall=0.154	rmd.Pancreas.2=0.096	sigs.SBS1=0.072	sigs.ID1=0.042	rmd.Pancreas.1=0.142	sv.DUP_[1e+04,1e+05)=0.031	rmd.Colorectal.1=0.012	sigs.ID14=0.01	rmd.Pancreas.2=0.009	rmd.Pancreas.1=0.013	rmd.Pancreas.3=0.009	sv.DUP_[1e+04,1e+05)=0.008	sigs.ID1=0.004	sigs.SBS10=0.004
CV	HMF003802A	Breast	1	Breast	Thyroid	HeadAndNeck_Other	1	0.055	0.002	rmd.Breast.2=0.308	sigs.SBS13=0.098	gender.gender=0.064	sigs.SBS2=0.059	sigs.DBS11=0.028	sigs.ID9=0.135	sigs.ID3=0.009	chrom_arm.loss.8q=0.007	genome.ploidy=0.004	chrom_arm.loss.20q=0.001	sigs.SBS13=0.016	sigs.SBS2=0.014	sigs.SBS30=0.003	sigs.SBS19=0.002	sigs.DBS11=0.001
CV	HMF001405A	Breast	1	Breast	Ovarian	HeadAndNeck_SalivaryGland	0.973	0.031	0.008	rmd.Breast.1=0.176	rmd.Breast.2=0.169	gender.gender=0.06	sigs.ID4=0.056	sigs.SBS2=0.046	rmd.Ovarian.2=0.268	gender.gender=0.009	sigs.SBS84=0.007	sigs.SBS87=0.006	chrom_arm.gain.10p=0.005	sigs.SBS87=0.102	sigs.DBS4=0.027	sigs.SBS30=0.021	sigs.ID4=0.007	chrom_arm.loss.5p=0.001
CV	HMF003245A	Ovarian	1	Ovarian	Kidney_Chromophobe	Biliary	0.522	0.039	0.011	rmd.Ovarian.1=0.37	sigs.SBS31=0.068	rmd.Ovarian.3=0.038	sigs.SBS35=0.029	gender.gender=0.014	mut_load.snv=0.112	mut_load.indel=0.06	sigs.SBS40=0.054	sigs.ID11=0.028	sigs.SBS32=0.007	sigs.SBS20=0.025	rmd.Pancreas.2=0.016	sigs.SBS40=0.007	rmd.Pancreas.3=0.005	sigs.DBS5=0.003
CV	HMF000389A	Skin_Melanoma	1	Skin_Melanoma	Colorectal	Breast	1	0.003	0.001	rmd.Skin_Melanoma.1=0.201	sigs.SBS7=0.16	sigs.DBS1=0.122	sigs.ID13=0.102	gene.BRAF.monoall=0.047	gene.APC.biall=0.097	mut_load.indel=0.019	mut_load.snv=0.009	sigs.SBS10=0.005	mut_load.dbs=0.003	gene.GATA3.monoall=0.11	gender.gender=0.048	sigs.ID8=0.005	rmd.Ovarian.3=0.004	sigs.DBS11=0.003
CV	HMF000704A	Gastroesophageal	1	Gastroesophageal	Colorectal	Pancreas	1	0.026	0.007	rmd.Pancreas.1=0.189	sigs.SBS17=0.179	sv.LINEs=0.047	rmd.HeadAndNeck_Other.1=0.036	sigs.SBS28=0.027	rmd.Colorectal.1=0.237	rmd.Colorectal.3=0.114	chrom_arm.gain.13q=0.051	sigs.ID2=0.031	sv.LINEs=0.024	rmd.Pancreas.1=0.185	rmd.Pancreas.2=0.007	gene.CDKN2A.deep_del=0.007	sigs.SBS13=0.006	sigs.SBS2=0.003
CV	HMF002249A	Lung_NonSmallCell	1	Lung_NonSmallCell	Biliary	Breast	0.965	0.004	0.004	rmd.Lung_NonSmallCell.1=0.339	rmd.Lung_NonSmallCell.2=0.337	gene.EGFR.monoall=0.112	sigs.SBS29=0.021	sigs.SBS13=0.017	rmd.Pancreas.3=0.011	sigs.SBS2=0.004	sigs.ID1=0.004	sigs.SBS17=0.004	sigs.SBS13=0.001	gender.gender=0.062	gene.PIK3CA.monoall=0.059	sigs.SBS2=0.055	sigs.SBS13=0.045	sv.COMPLEX.largest_cluster=0.022
CV	HMF003930A	Skin_Melanoma	1	Skin_Melanoma	Colorectal	Skin_Carcinoma	1	0.01	0.003	rmd.Skin_Melanoma.1=0.24	sigs.SBS7=0.174	sigs.DBS1=0.14	sigs.ID13=0.137	mut_load.snv=0.032	gene.APC.monoall=0.087	mut_load.snv=0.071	mut_load.indel=0.024	sigs.ID14=0.01	gene.ZFP36L2.monoall=0.003	mut_load.dbs=0.101	sigs.DBS1=0.049	sigs.SBS7=0.025	chrom_arm.loss.19q=0.004	sigs.ID10=0.003
CV	HMF003921A	Breast	1	Breast	Biliary	Thyroid	1	0.005	0.003	rmd.Breast.1=0.241	rmd.Breast.2=0.08	sigs.ID4=0.06	gene.GATA3.monoall=0.055	gender.gender=0.052	rmd.Biliary.2=0.028	chrom_arm.loss.20p=0.001	chrom_arm.loss.16p=0	chrom_arm.loss.20q=0	sv.DUP_[1e+04,1e+05)=0	mut_load.snv=0.022	mut_load.indel=0.021	sigs.ID4=0.015	mut_load.dbs=0.009	chrom_arm.loss.1q=0.005
CV	HMF001201A	Urothelial	1	Urothelial	Lung_NonSmallCell	Cervix	1	0.009	0.009	rmd.Urothelial.1=0.39	gene.TERT.monoall=0.111	sigs.SBS13=0.092	rmd.Urothelial.2=0.084	sigs.SBS2=0.026	sigs.DBS2=0.05	gene.SMARCA4.biall=0.026	sigs.SBS2=0.016	sigs.SBS26=0.015	sigs.SBS13=0.014	sigs.SBS2=0.028	sigs.SBS13=0.025	sigs.SBS19=0.015	sigs.SBS6=0.014	gender.gender=0.006
CV	HMF000330A	Sarcoma_Leiomyo	1	Sarcoma_Leiomyo	Sarcoma_Other	Sarcoma_Osteo	0.646	0.408	0.01	rmd.Sarcoma_Other.1=0.164	rmd.Sarcoma_Osteo.1=0.09	rmd.Sarcoma_Lipo.1=0.064	gene.RB1.deep_del=0.053	sigs.ID18=0.035	rmd.Sarcoma_Other.1=0.19	rmd.Sarcoma_Lipo.1=0.083	rmd.Sarcoma_Osteo.1=0.04	sigs.DBS2=0.034	sigs.SBS37=0.017	rmd.Sarcoma_Other.1=0.027	sigs.SBS8=0.023	rmd.Sarcoma_Lipo.1=0.012	chrom_arm.gain.1p=0.009	chrom_arm.gain.4q=0.009
CV	HMF000776A	Ovarian	1	Ovarian	Breast	Uterus	0.953	0.009	0.006	rmd.Ovarian.1=0.332	rmd.Ovarian.3=0.166	sigs.ID6=0.04	sigs.SBS8=0.032	sigs.SBS39=0.021	gene.ZNF703.amp=0.091	gender.gender=0.054	gene.FGFR1.amp=0.053	sigs.ID6=0.051	chrom_arm.gain.1q=0.022	rmd.Ovarian.1=0.044	sv.DUP_[1e+04,1e+05)=0.027	gender.gender=0.018	rmd.Ovarian.3=0.011	sigs.SBS31=0.011
CV	HMF001714A	Biliary	1	Biliary	Breast	Pancreas	0.432	0.065	0.049	rmd.Biliary.3=0.082	rmd.Biliary.1=0.061	rmd.Biliary.2=0.02	sigs.SBS2=0.013	rmd.Pancreas.3=0.011	gender.gender=0.065	sigs.ID6=0.062	sigs.SBS13=0.055	sigs.SBS2=0.051	sv.DEL_[300,1e+03)=0.048	rmd.Pancreas.2=0.144	rmd.Biliary.1=0.026	rmd.Pancreas.3=0.02	genome.ploidy=0.005	sigs.SBS17=0.004
CV	HMF002367A	Urothelial	4	Breast	Cervix	HeadAndNeck_Other	0.551	0.143	0.017	rmd.Breast.1=0.084	sigs.ID4=0.076	sigs.SBS2=0.067	gender.gender=0.058	sigs.SBS13=0.049	rmd.Cervix.1=0.246	sigs.SBS2=0.051	sigs.SBS6=0.023	sigs.SBS13=0.021	sigs.ID1=0.02	sigs.SBS2=0.018	sigs.DBS4=0.014	rmd.Cervix.1=0.013	sigs.SBS6=0.011	sigs.SBS13=0.01
CV	HMF003569A	NET_Gastrointestinal	1	NET_Gastrointestinal	NET_Pancreas	HeadAndNeck_SalivaryGland	0.649	0.144	0.008	rmd.NET_Gastrointestinal.1=0.439	sigs.SBS85=0.02	chrom_arm.gain.4p=0.014	chrom_arm.gain.4q=0.011	sigs.SBS22=0.01	rmd.NET_Pancreas.1=0.163	chrom_arm.gain.4p=0.034	sigs.SBS85=0.015	sigs.SBS86=0.007	chrom_arm.loss.8q=0.005	sigs.ID10=0.032	sigs.DBS9=0.009	sigs.SBS12=0.005	sigs.SBS16=0.004	sigs.SBS89=0.002
CV	HMF003332A	Uterus	1	Uterus	Colorectal	HeadAndNeck_SalivaryGland	0.769	0.017	0.008	rmd.Uterus.1=0.456	gene.PIK3R1.monoall=0.117	sigs.SBS87=0.088	gender.gender=0.023	sigs.SBS32=0.018	rmd.Colorectal.3=0.072	sigs.SBS18=0.051	gene.TCF7L2.monoall=0.048	sigs.ID2=0.03	sv.LINEs=0.026	sigs.SBS87=0.101	sigs.DBS4=0.009	mut_load.indel=0.006	sigs.SBS32=0.003	chrom_arm.loss.5p=0
CV	HMF001568A	Sarcoma_Leiomyo	1	Sarcoma_Leiomyo	Sarcoma_Other	Sarcoma_Osteo	0.729	0.05	0.007	rmd.Sarcoma_Lipo.1=0.092	rmd.Sarcoma_GIST.1=0.091	gene.RB1.deep_del=0.054	sigs.ID9=0.025	rmd.CNS_Glioma.3=0.024	rmd.Sarcoma_Lipo.1=0.114	rmd.Sarcoma_GIST.1=0.016	rmd.CNS_Glioma.3=0.015	sigs.ID9=0.013	sigs.SBS12=0.011	sigs.ID9=0.038	sv.COMPLEX.largest_cluster=0.007	sv.COMPLEX_[50,100)=0.006	rmd.Sarcoma_Lipo.1=0.006	sigs.SBS8=0.005
CV	HMF003148A	Gastroesophageal	1	Gastroesophageal	Urothelial	Colorectal	0.718	0.111	0.014	sigs.ID2=0.122	rmd.Colorectal.1=0.034	sv.DUP_[1e+05,1e+06)=0.033	sv.DUP_[1e+04,1e+05)=0.033	sv.sv_load=0.026	rmd.Urothelial.1=0.481	mut_load.snv=0.01	sigs.ID13=0.004	sv.LINEs=0.003	chrom_arm.gain.1p=0.002	sigs.ID2=0.031	chrom_arm.gain.13q=0.028	sigs.SBS17=0.024	rmd.Colorectal.2=0.021	mut_load.indel=0.013
CV	HMF000406A	Gastroesophageal	1	Gastroesophageal	Colorectal	Pancreas	1	0.012	0.007	sigs.SBS17=0.152	rmd.Pancreas.1=0.128	gene.FHIT.deep_del=0.105	sigs.ID2=0.087	sigs.SBS28=0.063	sigs.ID14=0.167	sigs.SBS93=0.062	sv.LINEs=0.024	mut_load.indel=0.016	sigs.ID2=0.013	rmd.Pancreas.1=0.156	gene.SMAD4.deep_del=0.052	gene.CDKN2A.biall=0.021	rmd.Pancreas.3=0.017	rmd.Biliary.1=0.006
CV	HMF001772A	Sarcoma_Other	2	Lymphoid	Sarcoma_Other	Biliary	0.667	0.048	0.011	rmd.Lymphoid.1=0.369	genome.diploid_proportion=0.051	sigs.SBS8=0.014	sigs.SBS37=0.013	rmd.Liver.1=0.005	mut_load.dbs=0.026	rmd.CNS_Glioma.3=0.026	sigs.SBS37=0.023	mut_load.indel=0.021	rmd.Sarcoma_GIST.1=0.017	rmd.Biliary.1=0.022	rmd.Pancreas.1=0.008	sigs.SBS1=0.005	sigs.SBS12=0.002	chrom_arm.loss.20q=0.002
CV	HMF003864A	Skin_Melanoma	1	Skin_Melanoma	Skin_Carcinoma	Colorectal	1	0.001	0.001	rmd.Skin_Melanoma.1=0.203	sigs.SBS7=0.156	sigs.DBS1=0.116	sigs.ID13=0.116	mut_load.dbs=0.043	sigs.DBS1=0.055	mut_load.dbs=0.039	sigs.SBS7=0.022	sigs.ID10=0.009	sigs.SBS11=0.004	mut_load.snv=0.01	sigs.SBS10=0.003	sigs.SBS8=0.001	sv.DEL_[0,300)=0.001	mut_load.dbs=0.001
CV	HMF000416A	Sarcoma_Other	1	Sarcoma_Other	Sarcoma_Leiomyo	Thyroid	0.479	0.183	0.027	rmd.Sarcoma_Other.1=0.422	rmd.Sarcoma_Lipo.1=0.083	rmd.Sarcoma_Osteo.1=0.031	sigs.SBS37=0.021	sigs.DBS2=0.02	rmd.Sarcoma_Other.1=0.143	rmd.Sarcoma_Osteo.1=0.105	rmd.Sarcoma_Lipo.1=0.074	rmd.Sarcoma_GIST.1=0.038	sigs.ID9=0.03	sigs.SBS30=0.07	mut_load.dbs=0.049	sigs.ID3=0.027	mut_load.indel=0.027	sigs.SBS84=0.017
CV	HMF002155A	Lymphoid	1	Lymphoid	Colorectal	Gastroesophageal	1	0.002	0.002	rmd.Lymphoid.1=0.234	fusion.@IGH_*=0.207	gene.IGLL5.deep_del=0.188	sigs.SBS9=0.173	sigs.ID2=0.049	sigs.ID2=0.027	sigs.SBS17=0.022	sigs.SBS10=0.009	mut_load.snv=0.009	sigs.SBS6=0.008	sigs.ID2=0.098	rmd.Biliary.1=0.04	sigs.SBS28=0.033	sv.sv_load=0.006	sigs.ID12=0.005
CV	HMF003478A	Prostate	1	Prostate	HeadAndNeck_SalivaryGland	Lung_NonSmallCell	0.962	0.008	0.003	rmd.Prostate.1=0.414	gene.PTEN.deep_del=0.106	sigs.SBS21=0.057	gender.gender=0.035	gene.SPOP.monoall=0.032	sigs.SBS91=0.022	sigs.SBS31=0.005	sigs.SBS12=0.005	mut_load.dbs=0.004	sigs.SBS40=0.003	sigs.SBS29=0.011	sigs.DBS5=0.005	genome.ploidy=0.003	chrom_arm.gain.14q=0.003	chrom_arm.gain.11q=0.003
CV	HMF003687A	Biliary	3	Pancreas	HeadAndNeck_SalivaryGland	Biliary	0.941	0.008	0.008	rmd.Pancreas.1=0.168	rmd.Pancreas.2=0.164	gene.KRAS.monoall=0.125	rmd.Pancreas.3=0.12	sigs.SBS1=0.046	sigs.SBS91=0.021	sigs.SBS32=0.003	mut_load.dbs=0.002	chrom_arm.loss.5p=0	chrom_arm.loss.5q=0	rmd.Pancreas.1=0.011	rmd.Pancreas.3=0.01	sigs.SBS10=0.006	sigs.ID1=0.005	sigs.SBS19=0.005
CV	HMF003444A	Colorectal	1	Colorectal	Biliary	Gastroesophageal	1	0.021	0.006	rmd.Colorectal.1=0.226	sigs.ID14=0.107	sigs.SBS93=0.084	gene.APC.biall=0.076	sigs.SBS18=0.028	rmd.Biliary.2=0.064	sigs.SBS20=0.018	sigs.SBS17=0.016	sigs.DBS5=0.002	sigs.SBS21=0.002	sv.LINEs=0.027	rmd.Urothelial.1=0.025	chrom_arm.gain.20q=0.017	rmd.Colorectal.1=0.016	sigs.SBS7=0.015
CV	HMF001839A	Prostate	1	Prostate	Kidney_ClearCell	Colorectal	0.956	0.022	0.007	rmd.Prostate.1=0.354	gene.AR.amp=0.214	gene.CHD1.deep_del=0.113	sigs.SBS21=0.052	sigs.SBS40=0.04	sigs.SBS40=0.18	chrom_arm.gain.5q=0.01	sigs.SBS91=0.005	mut_load.snv=0.005	sigs.DBS4=0.003	gene.APC.biall=0.102	sigs.ID2=0.03	sv.LINEs=0.025	mut_load.indel=0.021	sigs.SBS6=0.017
CV	HMF000174A	Prostate	1	Prostate	Biliary	Liver	1	0.006	0.002	rmd.Prostate.1=0.431	gene.CHD1.deep_del=0.157	sigs.SBS21=0.055	gene.SPOP.monoall=0.046	sigs.SBS40=0.038	sigs.SBS21=0.011	sigs.SBS16=0.003	sigs.SBS40=0.002	sigs.DBS5=0.001	sigs.ID1=0	sigs.SBS16=0.081	sigs.DBS2=0.042	sigs.SBS24=0.03	sigs.ID5=0.011	sigs.SBS33=0.008
CV	HMF001929A	Sarcoma_Leiomyo	1	Sarcoma_Leiomyo	Sarcoma_Other	Thyroid	0.736	0.468	0.031	rmd.Sarcoma_Other.1=0.184	rmd.Sarcoma_GIST.1=0.11	rmd.Sarcoma_Lipo.1=0.099	sigs.ID18=0.036	sigs.SBS12=0.035	rmd.Sarcoma_Other.1=0.135	rmd.Sarcoma_Lipo.1=0.103	sigs.SBS12=0.036	sigs.SBS39=0.022	sigs.ID9=0.017	sigs.ID3=0.015	chrom_arm.loss.8q=0.008	sigs.ID8=0.006	mut_load.indel=0.004	chrom_arm.loss.1q=0.001
CV	HMF001897A	Prostate	1	Prostate	Sarcoma_Osteo	Colorectal	1	0.002	0.002	rmd.Prostate.1=0.268	fusion.TMPRSS2_ERG=0.233	gene.AR.amp=0.14	gene.PTEN.deep_del=0.073	sigs.SBS15=0.037	gene.TP53.deep_del=0.043	chrom_arm.gain.1p=0.005	sigs.SBS37=0.002	sigs.SBS2=0.001	mut_load.snv=0	sv.LINEs=0.029	sigs.SBS18=0.021	sigs.SBS1=0.013	sigs.SBS15=0.004	sigs.SBS10=0.003
CV	HMF003004A	Ovarian	1	Ovarian	Uterus	Mesothelium	1	0.016	0.013	rmd.Ovarian.1=0.388	rmd.Ovarian.3=0.183	sigs.SBS31=0.067	sigs.SBS35=0.049	rmd.Ovarian.2=0.031	sigs.SBS35=0.064	rmd.Ovarian.1=0.051	sigs.SBS31=0.03	rmd.Ovarian.3=0.021	gender.gender=0.021	sigs.SBS35=0.091	sigs.SBS31=0.011	sigs.ID8=0.008	sigs.ID11=0.005	sigs.SBS28=0.004
CV	HMF002438A	CNS_Glioma	1	CNS_Glioma	NET_Pancreas	Liver	1	0.008	0.008	rmd.CNS_Glioma.3=0.261	rmd.CNS_Glioma.2=0.212	gene.IDH1.monoall=0.09	sigs.SBS84=0.037	sigs.SBS88=0.034	mut_load.dbs=0.039	chrom_arm.gain.12p=0.034	sigs.SBS33=0.023	sigs.SBS23=0.023	gene.ATRX.biall=0.013	sigs.SBS12=0.266	sigs.SBS42=0.007	sigs.SBS33=0.007	sigs.SBS16=0.007	sigs.DBS10=0.002
CV	HMF003103A	Prostate	1	Prostate	Pancreas	NET_Pancreas	1	0.006	0.001	rmd.Prostate.1=0.251	fusion.TMPRSS2_ERG=0.247	gene.AR.amp=0.155	gene.PTEN.deep_del=0.069	sigs.SBS21=0.036	sigs.SBS1=0.039	sigs.ID1=0.033	sigs.SBS34=0.019	gene.TP53.biall=0.009	sigs.ID2=0.006	chrom_arm.gain.9q=0.042	mut_load.dbs=0.02	chrom_arm.loss.2p=0.004	chrom_arm.loss.1q=0.002	sigs.SBS88=0.001
CV	HMF002198A	Prostate	1	Prostate	Colorectal	Lung_NonSmallCell	1	0.007	0.003	rmd.Prostate.1=0.371	gene.AR.amp=0.226	sigs.SBS15=0.049	sigs.SBS40=0.039	sigs.SBS21=0.032	sigs.SBS93=0.058	sv.LINEs=0.034	sigs.ID2=0.026	mut_load.indel=0.019	sigs.SBS1=0.017	sigs.SBS92=0.018	sigs.SBS29=0.011	chrom_arm.gain.14q=0.004	sigs.SBS26=0.002	sigs.SBS89=0.002
CV	HMF000693B	Breast	1	Breast	Gastroesophageal	Colorectal	0.968	0.041	0.015	rmd.Breast.1=0.265	rmd.Breast.2=0.152	gender.gender=0.056	gene.ZNF703.amp=0.055	gene.GATA3.monoall=0.048	sigs.SBS17=0.202	sigs.ID14=0.016	sigs.DBS7=0.009	rmd.Pancreas.2=0.009	sigs.DBS3=0.008	sigs.ID14=0.199	sigs.SBS17=0.04	sigs.SBS90=0.021	gene.PARK2.deep_del=0.011	mut_load.snv=0.009
CV	HMF000645A	Pancreas	1	Pancreas	Biliary	Gastroesophageal	0.978	0.006	0.002	rmd.Pancreas.1=0.259	gene.KRAS.monoall=0.149	rmd.Pancreas.2=0.111	sigs.SBS1=0.074	gene.CDKN2A.biall=0.06	rmd.Pancreas.1=0.014	sigs.SBS34=0.006	sigs.ID1=0.005	sigs.SBS16=0.003	rmd.Pancreas.2=0.003	rmd.Pancreas.1=0.129	rmd.HeadAndNeck_Other.1=0.027	sigs.SBS41=0.006	sigs.ID14=0.005	sv.DUP_[1e+03,1e+04)=0.005
CV	HMF003599A	Breast	1	Breast	Uterus	Biliary	0.961	0.02	0.011	rmd.Breast.1=0.257	rmd.Breast.2=0.174	gender.gender=0.06	sigs.ID4=0.056	sigs.SBS2=0.048	gene.PTEN.monoall=0.158	sigs.SBS87=0.093	gender.gender=0.021	sigs.SBS88=0.015	sigs.ID4=0.011	rmd.Biliary.2=0.037	sigs.SBS14=0.011	sigs.SBS16=0.003	sigs.SBS34=0.003	chrom_arm.loss.16p=0.002
CV	HMF000930A	Colorectal	1	Colorectal	Pancreas	Ovarian	1	0.007	0.001	rmd.Colorectal.1=0.195	rmd.Colorectal.3=0.147	sigs.ID14=0.104	gene.APC.monoall=0.079	sigs.SBS93=0.065	gene.KRAS.monoall=0.123	sigs.SBS1=0.03	sigs.SBS10=0.016	sigs.SBS34=0.015	mut_load.dbs=0.014	gender.gender=0.007	sigs.SBS88=0.007	sv.COMPLEX_[0,25)=0.003	sigs.DBS5=0.003	sv.LINEs=0.003
CV	HMF001119A	HeadAndNeck_SalivaryGland	2	Breast	HeadAndNeck_SalivaryGland	Colorectal	0.52	0.248	0.01	rmd.Breast.2=0.3	sigs.SBS13=0.042	sigs.SBS2=0.034	sigs.ID6=0.026	chrom_arm.gain.1q=0.02	fusion.CTNNB1_PLAG1=0.162	sigs.SBS88=0.003	sigs.ID8=0	chrom_arm.loss.5q=0	gender.gender=0	sigs.ID14=0.14	sigs.SBS93=0.053	sigs.SBS17=0.018	mut_load.snv=0.009	sv.DEL_[1e+05,1e+06)=0.007
CV	HMF003562A	Breast	1	Breast	Skin_Carcinoma	Ovarian	0.979	0.022	0.003	rmd.Breast.1=0.327	gene.ZNF703.amp=0.09	gender.gender=0.057	sigs.SBS2=0.05	sigs.SBS13=0.045	gene.PTCH1.biall=0.231	sigs.ID10=0.01	sigs.SBS7=0.004	rmd.Ovarian.1=0.004	chrom_arm.loss.19q=0.001	rmd.Ovarian.2=0.084	sigs.SBS32=0.009	gender.gender=0.009	sv.COMPLEX_[0,25)=0.008	sigs.SBS6=0.005
CV	HMF002113A	Kidney_ClearCell	1	Kidney_ClearCell	Mesothelium	Lung_NonSmallCell	0.964	0.012	0.003	rmd.Kidney_ClearCell.1=0.251	gene.VHL.biall=0.18	sigs.SBS40=0.175	sigs.ID5=0.14	sigs.SBS22=0.048	gene.SETD2.deep_del=0.108	sigs.ID5=0.004	sigs.SBS40=0.002	sigs.SBS3=0.002	sv.DEL_[0,300)=0.001	chrom_arm.gain.5p=0.016	sigs.ID11=0.008	sigs.SBS18=0.004	chrom_arm.gain.17q=0.004	sigs.SBS29=0.004
CV	HMF000731A	Breast	1	Breast	Ovarian	Sarcoma_Other	0.894	0.122	0.011	rmd.Breast.2=0.33	gender.gender=0.064	sigs.ID6=0.063	sigs.ID8=0.049	sigs.SBS13=0.039	sigs.SBS39=0.038	sigs.ID6=0.035	sv.DUP_[1e+03,1e+04)=0.035	sv.DEL_[0,300)=0.031	sigs.SBS8=0.03	rmd.Sarcoma_GIST.1=0.028	sigs.ID9=0.017	sigs.ID8=0.013	sigs.SBS39=0.011	sigs.ID6=0.007
CV	HMF002393A	CNS_Glioma	1	CNS_Glioma	Lymphoid	Thyroid	1	0.043	0.004	rmd.CNS_Glioma.3=0.254	gene.EGFR.amp=0.124	fusion.EGFR_EGFR=0.072	sigs.ID4=0.07	gene.TERT.monoall=0.066	rmd.Lymphoid.1=0.335	sigs.SBS9=0.142	sigs.SBS30=0.011	sigs.SBS19=0.01	sigs.SBS84=0.007	mut_load.dbs=0.071	mut_load.indel=0.024	sigs.ID4=0.018	chrom_arm.loss.8q=0.005	sigs.ID9=0.003
CV	HMF001975A	Gastroesophageal	1	Gastroesophageal	Colorectal	Urothelial	1	0.018	0.008	sigs.SBS17=0.173	sigs.ID2=0.115	sigs.SBS28=0.066	sv.LINEs=0.052	sigs.SBS7=0.033	rmd.Colorectal.3=0.193	chrom_arm.gain.13q=0.033	mut_load.indel=0.025	sv.LINEs=0.024	sigs.ID2=0.023	rmd.Urothelial.1=0.169	sv.LINEs=0.006	sv.DEL_[0,300)=0.004	sv.DEL_[1e+03,1e+04)=0.003	gender.gender=0.003
CV	HMF000068A	Biliary	4	Gastroesophageal	Pancreas	Colorectal	0.667	0.062	0.02	rmd.Pancreas.1=0.182	sigs.ID2=0.111	rmd.Biliary.1=0.057	sv.LINEs=0.044	sigs.SBS41=0.022	rmd.Pancreas.1=0.181	gene.SMAD4.deep_del=0.057	mut_load.dbs=0.034	sigs.SBS1=0.033	gene.CDKN2A.biall=0.033	rmd.Colorectal.2=0.125	sv.LINEs=0.043	sigs.SBS1=0.029	sigs.ID2=0.028	sigs.SBS17=0.023
CV	HMF003923A	Prostate	1	Prostate	Pancreas	HeadAndNeck_SalivaryGland	1	0.001	0.001	rmd.Prostate.1=0.342	fusion.TMPRSS2_ERG=0.323	sigs.SBS40=0.051	sigs.SBS15=0.047	gender.gender=0.028	sigs.SBS1=0.028	sigs.ID1=0.027	sigs.SBS34=0.012	sigs.SBS15=0.004	chrom_arm.loss.7q=0.004	sigs.DBS9=0.009	sigs.SBS40=0.003	sigs.SBS32=0.001	chrom_arm.loss.5q=0	gender.gender=0
CV	HMF003214A	Gastroesophageal	1	Gastroesophageal	Colorectal	Pancreas	1	0.009	0.007	rmd.Pancreas.1=0.155	sigs.SBS17=0.151	sigs.ID2=0.097	gene.DMD.deep_del=0.062	sv.LINEs=0.057	sigs.ID14=0.088	sigs.SBS93=0.077	sigs.SBS18=0.038	sv.LINEs=0.026	sigs.ID2=0.023	rmd.Pancreas.1=0.181	sigs.DBS9=0.026	mut_load.dbs=0.012	rmd.Biliary.1=0.008	sigs.SBS16=0.005
CV	HMF001598A	NET_Gastrointestinal	24	Colorectal	Pancreas	Gastroesophageal	0.862	0.165	0.016	rmd.Colorectal.3=0.237	gene.APC.monoall=0.108	sigs.SBS18=0.064	sigs.SBS1=0.043	rmd.Colorectal.1=0.034	rmd.Pancreas.2=0.282	gene.KRAS.monoall=0.119	sigs.SBS1=0.038	rmd.Biliary.1=0.013	mut_load.dbs=0.012	sigs.ID2=0.094	rmd.Colorectal.1=0.02	sv.DUP_[1e+04,1e+05)=0.02	rmd.Biliary.1=0.02	rmd.Pancreas.2=0.018
CV	HMF001461B	Breast	1	Breast	Ovarian	Lung_NonSmallCell	1	0.032	0.004	rmd.Breast.1=0.257	gene.ZNF703.amp=0.078	sigs.ID4=0.057	gender.gender=0.051	sigs.SBS2=0.046	rmd.Ovarian.2=0.272	sigs.ID9=0.011	gender.gender=0.009	gene.TP53.biall=0.003	chrom_arm.gain.12p=0.002	sigs.SBS2=0.016	mut_load.snv=0.012	sigs.SBS13=0.011	chrom_arm.gain.5p=0.011	chrom_arm.gain.17q=0.007
CV	HMF003058A	Colorectal	1	Colorectal	Lung_NonSmallCell	Gastroesophageal	1	0.003	0.002	rmd.Colorectal.1=0.207	sigs.ID14=0.12	gene.APC.monoall=0.08	sigs.SBS93=0.06	rmd.Colorectal.2=0.039	sigs.DBS5=0.009	sv.DEL_[1e+03,1e+04)=0.003	chrom_arm.gain.11q=0.002	sv.DUP_[1e+03,1e+04)=0.002	sigs.SBS18=0.002	rmd.Colorectal.1=0.022	rmd.HeadAndNeck_Other.1=0.009	sigs.ID14=0.007	sigs.SBS18=0.007	rmd.Colorectal.3=0.006
CV	HMF002153A	Skin_Melanoma	1	Skin_Melanoma	Colorectal	Lung_NonSmallCell	1	0.001	0.001	rmd.Skin_Melanoma.1=0.226	sigs.SBS7=0.175	sigs.DBS1=0.142	sigs.ID13=0.14	mut_load.dbs=0.047	gene.APC.monoall=0.094	gene.AMER1.biall=0.013	mut_load.snv=0.007	sv.DEL_[1e+04,1e+05)=0	sv.sv_load=0	mut_load.dbs=0.029	mut_load.snv=0.011	chrom_arm.gain.11q=0.003	sv.DEL_[1e+03,1e+04)=0.002	sv.DEL_[1e+05,1e+06)=0.001
CV	HMF001254A	Skin_Melanoma	1	Skin_Melanoma	Skin_Carcinoma	Thyroid	1	0.001	0.001	rmd.Skin_Melanoma.1=0.213	sigs.SBS7=0.159	sigs.DBS1=0.128	sigs.ID13=0.121	sigs.SBS11=0.05	sigs.DBS1=0.057	sigs.SBS7=0.027	sigs.ID10=0.008	sigs.SBS11=0.003	chrom_arm.loss.19q=0.001	sigs.ID3=0.005	sigs.ID8=0.003	chrom_arm.loss.20q=0.001	chrom_arm.loss.6p=0.001	chrom_arm.loss.3q=0
CV	HMF002280A	Breast	1	Breast	Lung_NonSmallCell	HeadAndNeck_SalivaryGland	1	0.005	0.004	rmd.Breast.1=0.252	rmd.Breast.2=0.172	gender.gender=0.059	sigs.ID4=0.046	sigs.SBS2=0.044	chrom_arm.gain.5p=0.01	sigs.SBS2=0.008	sigs.SBS18=0.008	sigs.SBS13=0.007	sigs.SBS22=0.007	sigs.ID8=0.005	sigs.DBS9=0.004	mut_load.indel=0.001	chrom_arm.loss.5q=0	sigs.SBS89=0
CV	HMF002202A	Skin_Melanoma	1	Skin_Melanoma	Skin_Carcinoma	Colorectal	1	0.003	0.001	rmd.Skin_Melanoma.1=0.209	sigs.SBS7=0.166	sigs.DBS1=0.113	sigs.ID13=0.112	gene.BRAF.monoall=0.047	sigs.DBS1=0.119	mut_load.dbs=0.042	sigs.SBS7=0.024	sigs.SBS11=0.008	gender.gender=0	gene.APC.monoall=0.093	mut_load.snv=0.007	sv.sv_load=0.002	sigs.ID18=0.001	mut_load.dbs=0
CV	HMF002218A	Skin_Melanoma	1	Skin_Melanoma	Lung_NonSmallCell	NET_Pancreas	1	0.001	0.001	rmd.Skin_Melanoma.1=0.208	sigs.SBS7=0.168	sigs.DBS1=0.127	sigs.ID13=0.118	gene.BRAF.monoall=0.053	mut_load.dbs=0.031	mut_load.snv=0.013	chrom_arm.gain.7p=0.006	chrom_arm.gain.17q=0.005	chrom_arm.gain.2p=0.005	chrom_arm.gain.4q=0.037	chrom_arm.gain.4p=0.031	chrom_arm.gain.7q=0.011	chrom_arm.gain.13q=0.008	chrom_arm.gain.18p=0.003
CV	HMF002809A	Breast	1	Breast	Uterus	HeadAndNeck_SalivaryGland	1	0.014	0.008	rmd.Breast.1=0.28	gene.GATA3.monoall=0.059	sigs.ID4=0.058	gender.gender=0.051	sigs.SBS2=0.047	sv.DUP_[1e+05,1e+06)=0.104	sigs.SBS87=0.081	gender.gender=0.024	sigs.ID4=0.022	sv.DUP_[1e+04,1e+05)=0.019	sigs.SBS87=0.014	chrom_arm.loss.5p=0.003	sigs.SBS40=0.002	sigs.ID8=0.002	sigs.SBS1=0.001
CV	HMF003619A	Colorectal	1	Colorectal	Gastroesophageal	Biliary	0.836	0.187	0.006	rmd.Colorectal.3=0.344	sigs.SBS18=0.064	sigs.SBS1=0.061	sigs.ID2=0.036	gene.RNF43.biall=0.034	rmd.Pancreas.1=0.059	sv.LINEs=0.046	sigs.ID2=0.04	sv.DEL_[1e+05,1e+06)=0.022	rmd.Urothelial.1=0.021	rmd.Pancreas.1=0.016	rmd.Pancreas.3=0.004	rmd.Pancreas.2=0.001	sigs.SBS19=0.001	sigs.SBS12=0.001
CV	HMF000080A	Ovarian	14	Sarcoma_Other	Urothelial	HeadAndNeck_SalivaryGland	0.375	0.04	0.008	rmd.Sarcoma_Lipo.1=0.068	rmd.Sarcoma_Other.1=0.05	sigs.DBS2=0.032	sigs.SBS12=0.03	mut_load.dbs=0.022	rmd.Urothelial.1=0.22	sigs.SBS31=0.016	genome.diploid_proportion=0.013	sigs.DBS2=0.013	sv.LINEs=0.008	sigs.SBS30=0.027	sigs.SBS32=0.017	sigs.DBS9=0.014	sigs.SBS87=0.009	mut_load.dbs=0.009
CV	HMF001170A	Lung_NonSmallCell	1	Lung_NonSmallCell	Gastroesophageal	Colorectal	0.965	0.034	0.007	rmd.Lung_NonSmallCell.1=0.342	rmd.Lung_NonSmallCell.2=0.238	gene.STK11.biall=0.088	mut_load.dbs=0.016	sigs.SBS29=0.013	sv.LINEs=0.051	sigs.ID2=0.046	sigs.SBS28=0.04	rmd.Biliary.1=0.039	rmd.Lung_NonSmallCell.1=0.011	sigs.ID2=0.031	sv.LINEs=0.028	sigs.SBS17=0.026	sigs.DBS5=0.021	sigs.SBS90=0.017
CV	HMF001911A	Gastroesophageal	1	Gastroesophageal	Breast	Thyroid	0.53	0.25	0.029	gene.FHIT.deep_del=0.147	rmd.Biliary.1=0.049	sv.LINEs=0.033	rmd.HeadAndNeck_Other.1=0.033	rmd.Pancreas.1=0.019	rmd.Breast.1=0.315	rmd.Breast.2=0.067	sigs.SBS2=0.035	sigs.SBS13=0.03	chrom_arm.gain.16p=0.022	genome.ploidy=0.111	gender.gender=0.002	chrom_arm.loss.13q=0.001	chrom_arm.loss.16p=0.001	chrom_arm.loss.3q=0
CV	HMF000546A	Cervix	1	Cervix	Urothelial	HeadAndNeck_Other	0.783	0.099	0.013	rmd.Cervix.1=0.357	viral_ins.HPV=0.306	sigs.SBS2=0.031	gender.gender=0.018	chrom_arm.gain.19q=0.011	rmd.Urothelial.2=0.294	gene.TERT.monoall=0.107	sigs.SBS13=0.088	sigs.SBS2=0.055	sigs.DBS11=0.02	viral_ins.HPV=0.072	sigs.SBS2=0.024	sigs.SBS13=0.013	rmd.Cervix.1=0.012	sigs.DBS11=0.009
CV	HMF002614A	NET_Pancreas	1	NET_Pancreas	Kidney_ClearCell	Uterus	0.143	0.036	0.021	rmd.NET_Pancreas.1=0.069	sigs.SBS84=0.019	mut_load.snv=0.019	sigs.DBS4=0.018	mut_load.dbs=0.017	gene.PBRM1.biall=0.123	gene.SETD2.biall=0.097	sigs.DBS9=0.023	sigs.DBS4=0.009	sigs.ID8=0.008	sigs.ID7=0.086	rmd.Uterus.1=0.025	gender.gender=0.022	rmd.Ovarian.3=0.018	sigs.SBS87=0.013
CV	HMF000840B	Prostate	1	Prostate	Gastroesophageal	Colorectal	0.988	0.008	0.005	rmd.Prostate.1=0.392	fusion.TMPRSS2_ERG=0.352	gene.TMPRSS2.deep_del=0.047	gender.gender=0.022	sv.DEL_[1e+06,1e+07)=0.018	sigs.ID2=0.086	rmd.Urothelial.1=0.015	sigs.SBS18=0.01	genome.diploid_proportion=0.01	genome.ploidy=0.009	sigs.SBS18=0.035	sigs.ID2=0.029	sigs.SBS1=0.012	sigs.SBS90=0.007	sigs.SBS15=0.004
CV	HMF002593A	Prostate	1	Prostate	Colorectal	Breast	0.98	0.005	0.004	rmd.Prostate.1=0.616	gene.PTEN.deep_del=0.071	gender.gender=0.021	gene.TP53.deep_del=0.006	sigs.DBS9=0.005	gene.APC.biall=0.094	sigs.SBS8=0.008	rmd.Kidney_Chromophobe.1=0.001	sigs.SBS26=0.001	rmd.Pancreas.1=0.001	sigs.ID6=0.052	chrom_arm.gain.16p=0.033	rmd.Ovarian.2=0.018	sv.DUP_[1e+07,Inf)=0.015	sigs.DBS9=0.006
CV	HMF002363A	Breast	1	Breast	Biliary	Liver	1	0.007	0.002	rmd.Breast.1=0.358	gene.CDH1.biall=0.079	gender.gender=0.058	sigs.SBS2=0.045	chrom_arm.gain.16p=0.035	sigs.SBS34=0.007	sigs.DBS5=0.004	sigs.SBS16=0.003	rmd.Pancreas.2=0.002	sigs.SBS1=0.001	sigs.SBS16=0.063	sigs.DBS2=0.04	sigs.SBS4=0.028	sigs.ID5=0.017	sigs.SBS26=0.006
CV	HMF003933A	Urothelial	1	Urothelial	Lung_NonSmallCell	HeadAndNeck_Other	1	0.009	0.008	rmd.Urothelial.2=0.238	gene.SOX4.amp=0.108	gene.TERT.monoall=0.079	sigs.SBS2=0.073	sigs.SBS13=0.069	mut_load.dbs=0.04	sigs.SBS2=0.014	mut_load.snv=0.014	sigs.DBS5=0.011	sigs.SBS13=0.01	sigs.ID11=0.036	sigs.SBS2=0.015	sv.LINEs=0.013	sigs.SBS13=0.011	gender.gender=0.006
CV	HMF003929A	Kidney_ClearCell	1	Kidney_ClearCell	Thyroid	Uterus	0.869	0.013	0.006	rmd.Kidney_ClearCell.1=0.211	gene.VHL.biall=0.154	sigs.SBS40=0.145	sigs.ID5=0.127	gene.PBRM1.biall=0.102	genome.diploid_proportion=0.102	sigs.ID3=0.016	genome.ploidy=0.011	sigs.SBS84=0.011	chrom_arm.loss.8q=0.007	gene.PPP2R1A.monoall=0.113	rmd.Ovarian.3=0.017	gender.gender=0.017	sv.COMPLEX_[0,25)=0.006	chrom_arm.loss.7p=0.003
CV	HMF001868A	Breast	1	Breast	Urothelial	Sarcoma_Osteo	0.988	0.045	0.002	rmd.Breast.2=0.148	rmd.Breast.1=0.146	gender.gender=0.05	gene.ZNF703.amp=0.049	sigs.SBS13=0.038	rmd.Urothelial.2=0.325	sigs.SBS13=0.073	sigs.SBS2=0.059	mut_load.snv=0.015	sigs.SBS41=0.01	sigs.ID9=0.034	sigs.SBS13=0.006	sv.COMPLEX.largest_cluster=0.005	sigs.SBS41=0.004	sv.COMPLEX_[50,100)=0.004
CV	HMF003187A	Colorectal	1	Colorectal	Pancreas	Urothelial	1	0.007	0.007	rmd.Colorectal.1=0.177	rmd.Colorectal.3=0.135	sigs.ID14=0.116	gene.APC.monoall=0.08	sigs.SBS93=0.074	gene.KRAS.monoall=0.119	gene.SMAD4.biall=0.025	sigs.ID1=0.024	sigs.SBS10=0.018	rmd.Pancreas.3=0.012	gene.FGFR3.monoall=0.074	mut_load.snv=0.012	sv.LINEs=0.008	sigs.SBS31=0.006	sv.DEL_[1e+05,1e+06)=0.005
CV	HMF003408A	Lung_NonSmallCell	1	Lung_NonSmallCell	HeadAndNeck_Other	Lung_SmallCell	0.954	0.098	0.002	rmd.Lung_NonSmallCell.1=0.219	sigs.SBS4=0.196	sigs.ID3=0.135	mut_load.dbs=0.049	sigs.DBS2=0.026	rmd.HeadAndNeck_Other.1=0.283	gene.FGF3.amp=0.017	gene.CCND1.amp=0.012	sigs.DBS4=0.006	sigs.SBS22=0.005	sigs.SBS92=0.051	sigs.SBS4=0.015	rmd.CNS_Glioma.3=0.008	sigs.ID18=0.007	rmd.Lung_NonSmallCell.1=0.006
CV	HMF003337A	Breast	1	Breast	Ovarian	Sarcoma_Osteo	0.944	0.074	0.011	rmd.Breast.1=0.283	rmd.Breast.2=0.182	gender.gender=0.055	sigs.ID4=0.052	chrom_arm.gain.16p=0.04	rmd.Ovarian.2=0.079	sigs.SBS8=0.043	sigs.SBS39=0.035	sv.DUP_[1e+05,1e+06)=0.033	sigs.SBS5=0.022	gene.TP53.deep_del=0.087	sigs.ID9=0.029	sigs.SBS8=0.022	chrom_arm.gain.22q=0.017	sv.COMPLEX.largest_cluster=0.016
CV	HMF001775A	Breast	1	Breast	Lung_NonSmallCell	Thyroid	1	0.009	0.003	rmd.Breast.2=0.205	sigs.SBS2=0.089	sigs.SBS13=0.084	gene.CDH1.biall=0.073	sigs.DBS11=0.06	gene.EGFR.monoall=0.094	sigs.SBS2=0.022	sigs.SBS13=0.019	sv.DUP_[1e+05,1e+06)=0.003	gender.gender=0.003	genome.ploidy=0.012	sigs.ID9=0.007	chrom_arm.loss.8q=0.006	sigs.ID11=0.001	chrom_arm.loss.20p=0.001
CV	HMF002523A	Pancreas	16	NET_Pancreas	Ovarian	Thyroid	0.862	0.034	0.03	rmd.NET_Pancreas.1=0.488	genome.ploidy=0.184	sigs.SBS30=0.046	gene.TSC2.biall=0.044	sigs.SBS86=0.008	rmd.Ovarian.3=0.177	sigs.SBS31=0.055	gender.gender=0.01	sigs.DBS4=0.007	sigs.SBS32=0.006	sigs.SBS30=0.113	mut_load.indel=0.045	genome.ploidy=0.027	sigs.ID3=0.016	chrom_arm.loss.8q=0.006
CV	HMF003749A	Lung_NonSmallCell	1	Lung_NonSmallCell	Colorectal	Lung_SmallCell	0.98	0.004	0.003	rmd.Lung_NonSmallCell.1=0.192	sigs.SBS4=0.188	sigs.ID3=0.139	sigs.DBS2=0.073	mut_load.dbs=0.042	sv.LINEs=0.024	mut_load.indel=0.022	gene.KRAS.monoall=0.018	rmd.Colorectal.2=0.016	sigs.SBS18=0.009	rmd.Lung_NonSmallCell.1=0.029	sigs.ID3=0.024	sigs.SBS4=0.013	rmd.Colorectal.2=0.007	sigs.SBS18=0.004
CV	HMF000202A	Colorectal	1	Colorectal	Biliary	Lung_NonSmallCell	1	0.006	0.002	rmd.Colorectal.1=0.193	rmd.Colorectal.3=0.152	gene.APC.monoall=0.083	sigs.SBS93=0.076	sigs.SBS18=0.036	sigs.DBS5=0.007	sigs.ID1=0.005	sigs.SBS10=0.003	sigs.SBS44=0.002	sv.DUP_[1e+04,1e+05)=0.001	sigs.DBS5=0.019	mut_load.dbs=0.007	mut_load.indel=0.004	sigs.SBS18=0.003	chrom_arm.gain.6p=0.001
CV	HMF002864B	Colorectal	1	Colorectal	Pancreas	Gastroesophageal	1	0.007	0.002	rmd.Colorectal.1=0.194	rmd.Colorectal.3=0.174	gene.APC.biall=0.067	rmd.Colorectal.2=0.062	sigs.ID14=0.049	gene.KRAS.monoall=0.132	sigs.ID1=0.035	sigs.SBS1=0.027	rmd.Biliary.1=0.024	sigs.SBS10=0.021	rmd.Biliary.1=0.05	sv.LINEs=0.029	rmd.HeadAndNeck_Other.1=0.019	mut_load.indel=0.016	sigs.ID12=0.01
CV	HMF003388A	Colorectal	1	Colorectal	Pancreas	Lung_NonSmallCell	1	0.007	0.004	rmd.Colorectal.1=0.208	rmd.Colorectal.3=0.189	sigs.ID14=0.123	gene.APC.monoall=0.092	rmd.Colorectal.2=0.055	sigs.SBS10=0.026	gene.SMAD4.biall=0.025	sigs.SBS1=0.024	gene.KRAS.biall=0.023	mut_load.dbs=0.008	sigs.SBS18=0.012	chrom_arm.gain.17q=0.004	sv.COMPLEX.largest_cluster=0.003	sigs.SBS14=0.002	sv.LINEs=0.002
CV	HMF000801A	Pancreas	1	Pancreas	Breast	Biliary	0.914	0.007	0.005	rmd.Pancreas.1=0.197	rmd.Pancreas.2=0.191	gene.KRAS.monoall=0.149	mut_load.snv=0.034	sigs.SBS17=0.03	rmd.Breast.2=0.07	sigs.SBS13=0.053	sigs.ID6=0.049	sigs.SBS2=0.019	sigs.SBS3=0.018	rmd.Pancreas.1=0.014	rmd.Pancreas.2=0.007	sigs.SBS13=0.003	sigs.SBS14=0.002	chrom_arm.loss.16p=0
CV	HMF000482A	Prostate	1	Prostate	Lung_NonSmallCell	Thyroid	0.959	0.015	0.004	rmd.Prostate.1=0.321	fusion.TMPRSS2_ERG=0.312	gene.PTEN.deep_del=0.083	sigs.SBS21=0.04	sv.DEL_[1e+06,1e+07)=0.027	rmd.Lung_NonSmallCell.1=0.194	sigs.DBS2=0.007	chrom_arm.gain.7q=0.004	sigs.SBS89=0.003	sigs.SBS29=0.003	mut_load.indel=0.043	mut_load.dbs=0.023	mut_load.snv=0.022	sigs.SBS84=0.012	genome.ploidy=0.007
CV	HMF003470A	Colorectal	1	Colorectal	Pancreas	Ovarian	1	0.005	0.003	rmd.Colorectal.1=0.174	rmd.Colorectal.3=0.15	sigs.ID14=0.116	sigs.SBS93=0.085	gene.APC.monoall=0.077	gene.KRAS.monoall=0.102	gene.SMAD4.deep_del=0.064	sigs.DBS10=0.01	sigs.SBS16=0.006	sigs.SBS41=0.004	sigs.SBS35=0.033	gender.gender=0.009	sv.DUP_[1e+03,1e+04)=0.004	sv.DEL_[1e+05,1e+06)=0.003	sigs.DBS5=0.003
CV	HMF003292A	Ovarian	1	Ovarian	Breast	NET_Pancreas	0.912	0.009	0.008	rmd.Ovarian.2=0.324	rmd.Ovarian.1=0.118	sigs.ID6=0.052	sv.DEL_[0,300)=0.035	sv.DUP_[1e+03,1e+04)=0.034	gender.gender=0.062	sigs.ID6=0.054	sv.DEL_[300,1e+03)=0.04	sigs.ID8=0.039	sv.COMPLEX.largest_cluster=0.038	sigs.SBS8=0.091	chrom_arm.gain.14q=0.039	chrom_arm.gain.7p=0.013	chrom_arm.gain.12p=0.012	chrom_arm.loss.2p=0.007
CV	HMF002310A	Prostate	1	Prostate	Breast	Colorectal	1	0.003	0.001	rmd.Prostate.1=0.335	gene.AR.amp=0.211	gene.CHD1.deep_del=0.12	sigs.SBS40=0.04	gene.SPOP.monoall=0.037	gene.FGFR1.amp=0.061	chrom_arm.gain.16p=0.032	sv.COMPLEX.largest_cluster=0.019	sigs.SBS2=0.012	mut_load.dbs=0.01	sv.LINEs=0.022	sigs.SBS6=0.007	sigs.DBS8=0.004	sv.DEL_[1e+03,1e+04)=0.003	sigs.SBS10=0.002
CV	HMF004374A	Prostate	1	Prostate	Liver	HeadAndNeck_Other	1	0.002	0.001	rmd.Prostate.1=0.376	gene.AR.amp=0.248	sv.DUP_[1e+06,1e+07)=0.062	sigs.SBS40=0.038	gender.gender=0.026	sigs.DBS2=0.051	sigs.SBS4=0.02	sigs.SBS36=0.013	sigs.SBS40=0.01	sigs.SBS33=0.007	sigs.SBS6=0.003	sigs.SBS38=0.002	gender.gender=0	sigs.ID1=0	sigs.SBS39=0
CV	HMF000136A	Colorectal	1	Colorectal	Uterus	Pancreas	1	0.01	0.007	rmd.Colorectal.3=0.222	sigs.ID14=0.121	gene.APC.monoall=0.1	sigs.SBS88=0.033	sv.LINEs=0.025	gene.PPP2R1A.monoall=0.115	gender.gender=0.024	sigs.SBS88=0.01	sigs.DBS3=0.01	sigs.ID2=0.005	gene.KRAS.monoall=0.117	gene.SMAD4.biall=0.025	sigs.DBS9=0.007	mut_load.dbs=0.007	sigs.DBS10=0.007
CV	HMF000523B	Colorectal	1	Colorectal	Lung_NonSmallCell	Ovarian	1	0.004	0.002	rmd.Colorectal.1=0.177	rmd.Colorectal.3=0.113	sigs.ID14=0.108	sigs.SBS93=0.075	gene.APC.monoall=0.069	sigs.DBS5=0.007	chrom_arm.gain.7p=0.007	chrom_arm.gain.14q=0.006	chrom_arm.gain.17q=0.005	chrom_arm.gain.11q=0.005	sigs.SBS35=0.034	gender.gender=0.009	sigs.DBS5=0.006	sigs.SBS88=0.005	chrom_arm.gain.3q=0.005
CV	HMF000400A	Colorectal	1	Colorectal	Gastroesophageal	Lung_NonSmallCell	0.965	0.033	0.009	rmd.Colorectal.1=0.269	gene.APC.monoall=0.115	chrom_arm.gain.13q=0.036	sigs.ID2=0.029	mut_load.indel=0.029	sigs.SBS17=0.199	sv.LINEs=0.03	mut_load.indel=0.011	sigs.DBS3=0.007	sigs.ID14=0.007	rmd.Lung_NonSmallCell.2=0.071	mut_load.snv=0.014	genome.ploidy=0.012	sigs.DBS5=0.012	chrom_arm.gain.7p=0.004
CV	HMF003523A	Gastroesophageal	1	Gastroesophageal	Pancreas	Skin_Melanoma	1	0.057	0.018	sigs.SBS17=0.148	gene.FHIT.deep_del=0.108	sigs.ID2=0.094	rmd.Pancreas.1=0.084	sigs.SBS28=0.067	rmd.Pancreas.2=0.206	gene.KRAS.monoall=0.134	rmd.Pancreas.1=0.058	gene.GATA6.amp=0.022	sigs.DBS9=0.011	rmd.Skin_Melanoma.1=0.176	mut_load.snv=0.02	chrom_arm.gain.6p=0.01	chrom_arm.loss.5p=0.002	sigs.ID12=0.002
CV	HMF003560A	Ovarian	1	Ovarian	Uterus	Breast	1	0.007	0.005	rmd.Ovarian.1=0.302	rmd.Ovarian.2=0.257	sigs.ID6=0.037	sigs.SBS39=0.033	sv.DEL_[0,300)=0.03	rmd.Ovarian.1=0.055	gender.gender=0.019	sigs.SBS87=0.015	sigs.SBS88=0.012	sv.COMPLEX_[0,25)=0.007	sigs.ID6=0.065	gender.gender=0.06	sv.DEL_[300,1e+03)=0.031	chrom_arm.gain.1q=0.027	sv.DEL_[0,300)=0.017
CV	HMF000696A	Prostate	1	Prostate	Colorectal	HeadAndNeck_SalivaryGland	0.979	0.011	0.006	rmd.Prostate.1=0.376	gene.AR.amp=0.233	gene.PTEN.deep_del=0.079	sigs.SBS21=0.043	gender.gender=0.028	sigs.SBS93=0.148	sv.LINEs=0.02	sigs.SBS1=0.005	sigs.ID1=0.004	sigs.SBS10=0.003	sigs.SBS30=0.021	sigs.DBS9=0.006	mut_load.dbs=0.005	sigs.SBS88=0.004	chrom_arm.loss.5q=0
CV	HMF000821A	Colorectal	1	Colorectal	NET_Pancreas	Gastroesophageal	1	0.003	0.002	rmd.Colorectal.1=0.181	rmd.Colorectal.3=0.126	sigs.ID14=0.117	sigs.SBS93=0.106	gene.APC.monoall=0.07	chrom_arm.gain.9q=0.036	sigs.SBS88=0.01	chrom_arm.gain.9p=0.006	chrom_arm.loss.2p=0.003	rmd.Sarcoma_Lipo.2=0.002	sigs.SBS28=0.071	sv.LINEs=0.03	rmd.Colorectal.1=0.015	chrom_arm.gain.20p=0.013	mut_load.indel=0.012
CV	HMF002535A	Breast	1	Breast	HeadAndNeck_SalivaryGland	Lung_NonSmallCell	1	0.008	0.002	rmd.Breast.1=0.222	rmd.Breast.2=0.151	sigs.ID4=0.053	sigs.SBS2=0.049	gender.gender=0.048	sigs.SBS91=0.025	sigs.SBS30=0.018	sigs.SBS16=0.005	mut_load.dbs=0.004	genome.diploid_proportion=0.003	sigs.SBS2=0.008	sigs.SBS18=0.002	sv.DUP_[0,300)=0.001	chrom_arm.gain.16p=0.001	sigs.DBS6=0.001
CV	HMF002430A	Gastroesophageal	1	Gastroesophageal	Pancreas	Biliary	1	0.034	0.007	rmd.Pancreas.1=0.167	gene.FHIT.deep_del=0.11	sigs.ID2=0.094	sigs.SBS17=0.091	rmd.Biliary.1=0.062	rmd.Pancreas.1=0.187	gene.SMAD4.deep_del=0.056	gene.CDKN2A.biall=0.028	sigs.SBS34=0.021	sigs.SBS15=0.009	rmd.Biliary.1=0.013	rmd.Pancreas.1=0.012	sigs.SBS26=0.007	chrom_arm.loss.20q=0.002	sigs.SBS44=0.001
CV	HMF003539A	Colorectal	1	Colorectal	Pancreas	Liver	1	0.007	0.002	rmd.Colorectal.1=0.196	rmd.Colorectal.3=0.16	gene.APC.biall=0.077	rmd.Colorectal.2=0.071	sigs.ID14=0.045	gene.KRAS.monoall=0.127	sigs.SBS1=0.036	sigs.ID1=0.032	sigs.SBS5=0.016	sigs.SBS40=0.007	sigs.DBS2=0.036	sigs.SBS5=0.011	sigs.SBS36=0.01	sigs.SBS40=0.006	sigs.SBS91=0.003
CV	HMF001947A	Breast	1	Breast	Colorectal	Lung_NonSmallCell	1	0.012	0.004	rmd.Breast.1=0.308	gene.PIK3CA.monoall=0.053	gender.gender=0.051	sigs.SBS2=0.039	gene.FGF3.amp=0.032	sigs.ID2=0.03	mut_load.indel=0.03	chrom_arm.gain.13q=0.029	sigs.SBS18=0.022	sigs.SBS10=0.015	chrom_arm.gain.5p=0.01	sigs.SBS29=0.006	chrom_arm.gain.17q=0.006	mut_load.indel=0.005	genome.ploidy=0.005
CV	HMF003710A	Biliary	2	Breast	Biliary	Mesothelium	0.261	0.171	0.104	rmd.Breast.1=0.246	gender.gender=0.059	sigs.SBS2=0.053	rmd.Ovarian.2=0.012	sigs.ID10=0.007	rmd.Biliary.3=0.083	rmd.Biliary.1=0.064	gene.EPHA2.biall=0.055	rmd.Pancreas.1=0.027	sigs.SBS14=0.016	gene.NF2.deep_del=0.191	sigs.SBS19=0.005	sigs.SBS22=0.004	sigs.ID10=0.003	sv.DEL_[1e+04,1e+05)=0.002
CV	HMF001055A	Breast	1	Breast	Lung_NonSmallCell	Urothelial	1	0.019	0.002	rmd.Breast.2=0.173	gender.gender=0.064	sigs.ID4=0.063	sigs.SBS2=0.061	sigs.SBS13=0.055	rmd.Lung_NonSmallCell.2=0.166	sigs.SBS13=0.012	sigs.SBS2=0.011	sigs.SBS22=0.004	sigs.SBS26=0.003	sigs.SBS13=0.076	sigs.SBS2=0.059	gene.KMT2D.monoall=0.025	sigs.DBS11=0.014	mut_load.snv=0.013
CV	HMF000766A	Breast	1	Breast	Gastroesophageal	Ovarian	0.799	0.089	0.033	rmd.Breast.1=0.342	gene.ZNF703.amp=0.093	sigs.ID4=0.048	gender.gender=0.048	chrom_arm.gain.16p=0.041	sigs.SBS17=0.148	sigs.ID2=0.138	sv.DUP_[1e+05,1e+06)=0.029	sv.DUP_[1e+04,1e+05)=0.024	sv.sv_load=0.022	rmd.Ovarian.2=0.241	sv.DUP_[1e+05,1e+06)=0.021	sv.DUP_[1e+04,1e+05)=0.013	gender.gender=0.01	chrom_arm.gain.3q=0.009
CV	HMF002159A	Lung_NonSmallCell	2	HeadAndNeck_Other	Lung_NonSmallCell	Urothelial	0.391	0.19	0.009	rmd.HeadAndNeck_Other.2=0.332	rmd.HeadAndNeck_Other.1=0.309	gene.FGF3.amp=0.023	gene.CCND1.amp=0.017	sigs.SBS2=0.016	rmd.Lung_NonSmallCell.1=0.321	sigs.ID3=0.028	sigs.SBS29=0.024	sigs.SBS13=0.023	mut_load.snv=0.019	sigs.SBS13=0.071	gene.KMT2D.monoall=0.039	sigs.SBS31=0.023	sigs.SBS2=0.02	sv.LINEs=0.019
CV	HMF000221A	Breast	1	Breast	Ovarian	Uterus	1	0.005	0.002	rmd.Breast.1=0.176	rmd.Breast.2=0.168	gender.gender=0.06	sigs.ID4=0.051	sigs.SBS13=0.039	rmd.Ovarian.2=0.152	gender.gender=0.009	sigs.SBS32=0.007	chrom_arm.gain.10p=0.003	chrom_arm.gain.5p=0.001	gender.gender=0.025	sigs.ID4=0.015	sigs.ID2=0.01	sigs.SBS1=0.01	sv.COMPLEX_[0,25)=0.007
CV	HMF000591A	Urothelial	1	Urothelial	Cervix	Lung_NonSmallCell	1	0.024	0.009	rmd.Urothelial.1=0.312	rmd.Urothelial.2=0.169	gene.TERT.monoall=0.103	sigs.SBS13=0.076	sigs.SBS2=0.074	sigs.SBS2=0.049	sigs.SBS35=0.037	sigs.DBS5=0.025	sigs.SBS13=0.023	sigs.SBS19=0.014	sigs.DBS5=0.02	chrom_arm.gain.5p=0.018	sigs.SBS2=0.013	sigs.SBS13=0.012	sigs.ID11=0.005
CV	HMF000635A	Prostate	1	Prostate	Colorectal	Pancreas	0.97	0.013	0.007	rmd.Prostate.1=0.417	gene.AR.amp=0.241	fusion.*_ETV1/4/5=0.073	sigs.SBS15=0.04	gender.gender=0.027	gene.APC.biall=0.109	sigs.SBS18=0.041	sigs.ID2=0.027	sv.LINEs=0.022	sigs.SBS1=0.016	sigs.ID1=0.042	sigs.SBS1=0.032	sigs.SBS5=0.025	sigs.SBS34=0.012	sigs.ID2=0.01
CV	HMF001339A	Breast	1	Breast	Ovarian	Uterus	0.899	0.088	0.02	rmd.Breast.1=0.315	rmd.Breast.2=0.147	sigs.ID4=0.06	gender.gender=0.059	chrom_arm.gain.1q=0.029	rmd.Ovarian.1=0.077	rmd.Ovarian.2=0.048	sigs.SBS5=0.027	sv.DUP_[1e+05,1e+06)=0.021	sv.DUP_[1e+04,1e+05)=0.019	sigs.SBS87=0.098	sv.DUP_[1e+05,1e+06)=0.091	rmd.Ovarian.1=0.038	gender.gender=0.022	sigs.SBS84=0.021
CV	HMF000467A	Colorectal	1	Colorectal	Pancreas	HeadAndNeck_SalivaryGland	1	0.007	0.003	rmd.Colorectal.1=0.244	rmd.Colorectal.3=0.168	gene.APC.monoall=0.102	rmd.Colorectal.2=0.071	chrom_arm.gain.13q=0.039	gene.KRAS.monoall=0.148	sigs.ID1=0.037	sigs.SBS1=0.03	sigs.SBS34=0.029	sigs.SBS10=0.015	sigs.SBS87=0.01	sigs.SBS12=0.007	sigs.SBS88=0.004	mut_load.indel=0.002	sigs.ID8=0.002
CV	HMF001971A	Breast	1	Breast	Gastroesophageal	Uterus	0.96	0.069	0.01	rmd.Breast.1=0.257	rmd.Breast.2=0.108	sigs.ID4=0.065	gender.gender=0.057	sigs.SBS13=0.035	sigs.SBS17=0.19	rmd.Colorectal.1=0.019	rmd.Urothelial.1=0.019	mut_load.indel=0.018	sigs.DBS3=0.016	sv.DUP_[1e+05,1e+06)=0.097	gender.gender=0.027	sv.DUP_[1e+04,1e+05)=0.022	sigs.DBS3=0.022	sigs.ID4=0.018
CV	HMF002875A	Gastroesophageal	1	Gastroesophageal	Breast	Pancreas	0.717	0.127	0.05	sigs.SBS17=0.187	rmd.Pancreas.1=0.136	gene.FHIT.deep_del=0.115	sigs.ID2=0.095	sigs.SBS28=0.065	rmd.Breast.1=0.324	gender.gender=0.056	gene.PIK3CA.monoall=0.056	sigs.SBS2=0.049	sigs.SBS13=0.044	rmd.Pancreas.1=0.292	gene.KRAS.monoall=0.187	rmd.Pancreas.3=0.01	sigs.SBS13=0.01	sigs.SBS2=0.009
CV	HMF003306A	Breast	1	Breast	Lung_NonSmallCell	HeadAndNeck_Other	0.884	0.365	0.002	rmd.Breast.1=0.304	sigs.ID4=0.068	gene.GATA3.monoall=0.066	gender.gender=0.052	sigs.SBS2=0.046	rmd.Lung_NonSmallCell.2=0.576	sigs.SBS2=0.011	sigs.SBS40=0.005	sv.DEL_[0,300)=0.005	sigs.DBS6=0.005	sigs.SBS2=0.012	sigs.SBS6=0.007	sigs.SBS18=0.006	rmd.Gastroesophageal.2=0.002	sigs.SBS19=0.002
CV	HMF000587A	Colorectal	1	Colorectal	Pancreas	Gastroesophageal	1	0.002	0.002	rmd.Colorectal.1=0.197	rmd.Colorectal.3=0.14	sigs.ID14=0.123	gene.APC.monoall=0.084	chrom_arm.gain.13q=0.034	gene.KRAS.monoall=0.11	gene.SMAD4.biall=0.024	sigs.SBS2=0.008	sigs.SBS10=0.006	sigs.SBS15=0.006	sv.LINEs=0.024	rmd.Colorectal.1=0.014	mut_load.indel=0.013	sigs.SBS41=0.007	sv.sv_load=0.007
CV	HMF000436A	Colorectal	1	Colorectal	Pancreas	Biliary	0.981	0.027	0.005	rmd.Colorectal.1=0.293	rmd.Colorectal.3=0.157	rmd.Colorectal.2=0.088	sigs.SBS18=0.05	sv.LINEs=0.044	gene.SMAD4.deep_del=0.076	sigs.SBS1=0.047	sigs.ID1=0.031	sigs.SBS10=0.019	sigs.SBS34=0.017	rmd.Pancreas.1=0.018	sigs.ID1=0.005	sigs.DBS5=0.003	rmd.Pancreas.2=0.002	sigs.SBS34=0.001
CV	HMF005050A	Pancreas	1	Pancreas	Gastroesophageal	Colorectal	0.746	0.188	0.016	rmd.Pancreas.2=0.311	rmd.Pancreas.3=0.223	gene.KRAS.monoall=0.113	rmd.Pancreas.1=0.032	sigs.ID1=0.029	sigs.SBS17=0.17	rmd.Pancreas.1=0.104	sigs.SBS28=0.056	sv.LINEs=0.046	mut_load.snv=0.022	sigs.ID14=0.155	gene.KRAS.monoall=0.033	sv.LINEs=0.03	sigs.ID2=0.026	mut_load.indel=0.022
CV	HMF000096B	Colorectal	1	Colorectal	Breast	Lung_NonSmallCell	0.717	0.049	0.009	sigs.ID14=0.193	sigs.SBS93=0.185	rmd.Colorectal.1=0.181	gene.APC.monoall=0.075	sigs.SBS90=0.041	rmd.Breast.1=0.152	rmd.Breast.2=0.094	gender.gender=0.055	sigs.SBS13=0.055	sigs.SBS3=0.03	gene.STK11.biall=0.118	mut_load.dbs=0.032	sigs.SBS29=0.019	mut_load.snv=0.009	sigs.SBS18=0.008
CV	HMF002818B	Gastroesophageal	1	Gastroesophageal	Colorectal	Sarcoma_Osteo	1	0.008	0.005	sigs.SBS17=0.135	rmd.Pancreas.1=0.111	gene.FHIT.deep_del=0.089	sigs.ID2=0.082	sigs.SBS28=0.058	sigs.ID14=0.081	sigs.SBS18=0.033	chrom_arm.gain.13q=0.029	sigs.ID2=0.024	mut_load.indel=0.023	rmd.Sarcoma_Other.1=0.021	sigs.SBS17=0.012	chrom_arm.gain.22q=0.011	chrom_arm.gain.2q=0.006	chrom_arm.gain.8p=0.002
CV	HMF001471A	Breast	1	Breast	Lung_NonSmallCell	Urothelial	1	0.004	0.001	rmd.Breast.1=0.237	rmd.Breast.2=0.165	gender.gender=0.052	sigs.SBS2=0.049	gene.PIK3CA.monoall=0.047	sigs.SBS2=0.011	sigs.SBS13=0.008	sigs.SBS29=0.007	sigs.SBS89=0.003	genome.ploidy=0.002	sigs.SBS2=0.055	sigs.SBS13=0.053	sv.LINEs=0.005	genome.ploidy=0.004	sigs.SBS19=0.004
CV	HMF001499A	Colorectal	1	Colorectal	Urothelial	Gastroesophageal	0.874	0.019	0.016	rmd.Colorectal.1=0.252	sigs.ID14=0.171	gene.APC.biall=0.098	rmd.Colorectal.2=0.025	chrom_arm.gain.13q=0.022	gene.TERT.monoall=0.109	sigs.SBS13=0.055	sigs.SBS31=0.012	mut_load.snv=0.009	sv.LINEs=0.008	sigs.ID2=0.092	rmd.Urothelial.1=0.027	rmd.Cervix.1=0.024	rmd.Colorectal.1=0.02	sigs.ID14=0.008
CV	HMF002111A	Colorectal	1	Colorectal	Gastroesophageal	Pancreas	0.969	0.033	0.007	rmd.Colorectal.1=0.226	rmd.Colorectal.3=0.204	gene.APC.monoall=0.11	sigs.SBS18=0.044	sigs.SBS1=0.041	sv.LINEs=0.031	rmd.HeadAndNeck_Other.1=0.022	rmd.Colorectal.1=0.018	sigs.SBS7=0.015	sigs.SBS21=0.014	gene.KRAS.monoall=0.13	sigs.SBS1=0.037	sigs.ID1=0.028	sigs.DBS9=0.013	sigs.SBS21=0.011
CV	HMF001198A	Colorectal	1	Colorectal	Gastroesophageal	Lung_NonSmallCell	1	0.011	0.006	rmd.Colorectal.1=0.27	rmd.Colorectal.3=0.196	rmd.Colorectal.2=0.066	chrom_arm.gain.13q=0.053	sigs.SBS17=0.033	sv.LINEs=0.028	rmd.Colorectal.1=0.021	sv.sv_load=0.016	sv.DEL_[1e+03,1e+04)=0.011	genome.ploidy=0.01	mut_load.dbs=0.034	sigs.SBS40=0.007	mut_load.indel=0.006	genome.ploidy=0.005	sigs.SBS29=0.005
CV	HMF001949A	Ovarian	1	Ovarian	Uterus	HeadAndNeck_SalivaryGland	1	0.009	0.008	rmd.Ovarian.1=0.309	rmd.Ovarian.2=0.19	sigs.SBS31=0.088	sigs.DBS5=0.027	sigs.SBS35=0.026	rmd.Ovarian.1=0.059	sigs.SBS31=0.049	rmd.Ovarian.3=0.023	gender.gender=0.019	sigs.SBS88=0.007	sigs.SBS31=0.04	sigs.ID8=0.009	chrom_arm.loss.5q=0	chrom_arm.loss.5p=0	sigs.SBS89=0
CV	HMF003201A	Sarcoma_Other	2	CNS_Medullo	Sarcoma_Other	Thyroid	0.6	0.249	0.033	rmd.CNS_Medullo.1=0.403	sigs.ID12=0.071	mut_load.snv=0.065	mut_load.indel=0.035	rmd.NET_Lung.1=0.021	rmd.Sarcoma_Other.1=0.151	fusion.PAX3_FOXO1=0.045	mut_load.dbs=0.024	sigs.ID9=0.018	sigs.SBS37=0.013	sigs.SBS30=0.143	mut_load.indel=0.048	mut_load.dbs=0.044	mut_load.snv=0.037	sigs.SBS38=0.028
CV	HMF001187B	Lung_SmallCell	12	Lung_NonSmallCell	Breast	Liver	0.822	0.011	0.011	rmd.Lung_NonSmallCell.2=0.356	rmd.Lung_NonSmallCell.1=0.336	sigs.DBS2=0.039	sigs.ID3=0.012	sigs.SBS22=0.008	rmd.Breast.1=0.079	gender.gender=0.057	chrom_arm.gain.16p=0.044	sv.COMPLEX.largest_cluster=0.019	sigs.ID8=0.016	sigs.SBS16=0.075	sigs.DBS2=0.057	sigs.SBS22=0.054	sigs.ID3=0.046	sigs.SBS24=0.036
CV	HMF002792A	Lung_SmallCell	5	Breast	Ovarian	NET_Pancreas	0.324	0.074	0.025	rmd.Breast.2=0.369	sigs.ID8=0.067	gender.gender=0.062	chrom_arm.gain.1q=0.021	chrom_arm.gain.10p=0.015	sigs.SBS31=0.175	sigs.DBS5=0.071	sigs.SBS35=0.03	gender.gender=0.01	chrom_arm.gain.12q=0.008	genome.ploidy=0.212	chrom_arm.gain.12q=0.026	chrom_arm.gain.19p=0.013	chrom_arm.gain.18q=0.013	chrom_arm.gain.12p=0.011
CV	HMF002977A	Lung_NonSmallCell	1	Lung_NonSmallCell	Lung_SmallCell	Gastroesophageal	0.977	0.004	0.002	rmd.Lung_NonSmallCell.1=0.178	sigs.SBS4=0.164	sigs.ID3=0.12	sigs.DBS2=0.071	gene.KEAP1.biall=0.044	sigs.DBS2=0.033	rmd.Lung_NonSmallCell.1=0.031	sigs.ID3=0.023	sigs.SBS89=0.011	sigs.SBS18=0.01	mut_load.indel=0.011	chrom_arm.gain.8q=0.005	chrom_arm.gain.10q=0.004	chrom_arm.gain.2p=0.004	mut_load.snv=0.003
CV	HMF003865A	Urothelial	1	Urothelial	Colorectal	Lung_NonSmallCell	1	0.007	0.005	rmd.Urothelial.1=0.247	rmd.Urothelial.2=0.227	gene.TERT.monoall=0.099	sigs.SBS13=0.077	sigs.SBS2=0.069	sigs.ID1=0.016	sv.LINEs=0.016	mut_load.snv=0.014	mut_load.indel=0.009	sigs.SBS8=0.008	sigs.SBS2=0.011	sigs.SBS13=0.008	chrom_arm.gain.17q=0.006	chrom_arm.gain.2p=0.005	chrom_arm.gain.14q=0.003
CV	HMF004051A	Colorectal	22	Liver	NET_Lung	NET_Gastrointestinal	0.429	0.047	0.035	rmd.Liver.2=0.416	sigs.ID3=0.041	sigs.SBS24=0.033	sigs.SBS33=0.025	sigs.ID5=0.018	sigs.SBS85=0.039	sigs.SBS42=0.027	gene.MEN1.biall=0.021	sigs.SBS16=0.011	sigs.SBS8=0.008	rmd.NET_Gastrointestinal.1=0.071	sigs.SBS85=0.02	sigs.SBS8=0.018	sigs.SBS42=0.01	sigs.SBS26=0.006
CV	HMF002760A	Gastroesophageal	2	Colorectal	Gastroesophageal	Biliary	0.459	0.043	0.015	mut_load.indel=0.142	rmd.Colorectal.2=0.133	gene.APC.monoall=0.095	gene.FBXW7.monoall=0.044	sigs.ID2=0.025	mut_load.indel=0.055	sigs.SBS26=0.022	sigs.SBS41=0.013	rmd.Colorectal.1=0.012	sigs.ID12=0.011	sigs.SBS26=0.042	sigs.SBS34=0.013	sigs.SBS20=0.012	sigs.ID1=0.007	sigs.SBS21=0.006
CV	DO1011	Breast	1	Breast	Ovarian	Lung_NonSmallCell	1	0.003	0.002	rmd.Breast.1=0.309	rmd.Breast.2=0.223	gender.gender=0.063	sigs.ID6=0.044	sv.DEL_[300,1e+03)=0.025	sigs.ID6=0.044	sigs.SBS39=0.026	sv.DEL_[0,300)=0.023	sv.DEL_[300,1e+03)=0.018	sigs.SBS8=0.016	mut_load.indel=0.004	sigs.SBS29=0.003	genome.diploid_proportion=0.002	sv.DEL_[1e+03,1e+04)=0.002	sigs.SBS89=0.001
CV	DO13132	CNS_Glioma	1	CNS_Glioma	Lung_NonSmallCell	Thyroid	1	0.002	0.001	rmd.CNS_Glioma.3=0.168	sigs.SBS1=0.11	rmd.CNS_Glioma.2=0.108	sigs.ID4=0.074	gene.EGFR.amp=0.074	gene.EGFR.monoall=0.072	chrom_arm.gain.7p=0.004	sigs.SBS39=0.002	sigs.SBS22=0.001	sigs.ID13=0.001	sigs.SBS84=0.024	sigs.ID4=0.013	chrom_arm.loss.7q=0.005	chrom_arm.loss.8q=0.005	sigs.ID9=0.002
CV	DO14204	HeadAndNeck_Other	1	HeadAndNeck_Other	Lung_NonSmallCell	Skin_Carcinoma	0.836	0.004	0.004	rmd.HeadAndNeck_Other.2=0.413	rmd.HeadAndNeck_Other.1=0.267	sigs.DBS4=0.02	sigs.ID4=0.017	chrom_arm.loss.1q=0.013	sigs.SBS2=0.006	chrom_arm.gain.3q=0.006	sigs.SBS26=0.004	sigs.DBS6=0.002	sv.DUP_[0,300)=0.001	rmd.HeadAndNeck_Other.1=0.058	sigs.SBS28=0.026	chrom_arm.gain.9p=0.014	sigs.ID13=0.011	sigs.SBS38=0.005
CV	DO14232	HeadAndNeck_Other	1	HeadAndNeck_Other	Colorectal	HeadAndNeck_SalivaryGland	0.513	0.019	0.008	rmd.HeadAndNeck_Other.1=0.37	sigs.SBS6=0.016	sigs.ID11=0.013	sigs.DBS4=0.009	sigs.DBS11=0.007	rmd.Colorectal.3=0.185	sigs.SBS93=0.068	sigs.ID2=0.02	mut_load.snv=0.015	sigs.SBS18=0.015	sigs.SBS32=0.012	sigs.SBS16=0.008	sigs.ID8=0.002	chrom_arm.loss.5q=0	chrom_arm.loss.5p=0
CV	DO15591	HeadAndNeck_Other	1	HeadAndNeck_Other	Gastroesophageal	Lung_NonSmallCell	0.814	0.018	0.006	rmd.HeadAndNeck_Other.1=0.31	rmd.HeadAndNeck_Other.2=0.277	gene.AJUBA.biall=0.044	sigs.ID11=0.042	gene.FGF3.amp=0.019	rmd.HeadAndNeck_Other.1=0.067	sv.LINEs=0.041	rmd.Colorectal.1=0.017	gene.ERBB2.amp=0.011	sigs.SBS2=0.007	sigs.SBS92=0.02	sigs.SBS2=0.008	sigs.SBS18=0.007	sigs.SBS13=0.007	chrom_arm.gain.7q=0.004
CV	DO16110	Kidney_ClearCell	1	Kidney_ClearCell	Kidney_Papillary	Uterus	0.885	0.027	0.009	rmd.Kidney_ClearCell.1=0.26	gene.VHL.biall=0.172	sigs.SBS40=0.168	sigs.ID5=0.142	sigs.SBS22=0.05	sigs.ID5=0.076	sigs.SBS40=0.072	sigs.DBS9=0.044	genome.diploid_proportion=0.007	rmd.CNS_Glioma.2=0.004	gene.PTEN.monoall=0.152	gender.gender=0.017	rmd.Ovarian.3=0.006	rmd.CNS_Glioma.1=0.003	chrom_arm.loss.9q=0
CV	DO16233	Kidney_ClearCell	1	Kidney_ClearCell	Kidney_Papillary	Liver	0.876	0.032	0.002	rmd.Kidney_ClearCell.1=0.231	sigs.SBS40=0.179	gene.VHL.biall=0.178	sigs.ID5=0.141	sigs.SBS22=0.048	sigs.SBS40=0.058	sigs.SBS22=0.032	sigs.ID5=0.029	sigs.SBS93=0.019	rmd.Urothelial.2=0.012	sigs.SBS22=0.065	sigs.ID5=0.012	sigs.SBS40=0.01	sigs.SBS91=0.005	sigs.DBS4=0.003
CV	DO16881	Kidney_ClearCell	1	Kidney_ClearCell	Thyroid	Liver	1	0.003	0.002	rmd.Kidney_ClearCell.1=0.233	gene.VHL.biall=0.174	sigs.SBS40=0.156	sigs.ID5=0.139	gene.PBRM1.biall=0.097	sigs.ID3=0.011	genome.ploidy=0.007	chrom_arm.loss.8q=0.006	sigs.ID9=0.005	sigs.ID8=0.004	sigs.SBS22=0.05	sigs.SBS4=0.021	sigs.SBS33=0.021	sigs.ID5=0.014	sigs.SBS36=0.013
CV	DO20770	Kidney_Papillary	1	Kidney_Papillary	CNS_Medullo	Kidney_ClearCell	0.5	0.225	0.037	sigs.SBS40=0.096	sigs.ID5=0.079	sigs.SBS22=0.056	chrom_arm.gain.17p=0.053	sigs.DBS9=0.049	rmd.CNS_Medullo.1=0.489	rmd.Kidney_Papillary.1=0.013	chrom_arm.gain.17q=0.008	rmd.Urothelial.2=0.007	sigs.SBS7=0.003	sigs.SBS40=0.238	sigs.ID5=0.167	sigs.SBS22=0.048	rmd.Kidney_Papillary.1=0.048	sigs.DBS9=0.026
CV	DO2084	Breast	1	Breast	HeadAndNeck_SalivaryGland	Sarcoma_Osteo	0.956	0.008	0.004	rmd.Breast.1=0.383	sigs.ID4=0.073	chrom_arm.gain.16p=0.062	gender.gender=0.06	sigs.SBS2=0.035	sigs.SBS42=0.028	sigs.SBS30=0.02	sigs.SBS16=0.012	mut_load.dbs=0.008	sigs.SBS1=0.007	mut_load.indel=0.007	sv.COMPLEX.largest_cluster=0.006	sigs.SBS8=0.005	mut_load.snv=0.005	sv.COMPLEX_[50,100)=0.004
CV	DO217887	Breast	1	Breast	HeadAndNeck_SalivaryGland	Thyroid	1	0.008	0.004	rmd.Breast.1=0.293	gene.ZNF703.amp=0.095	sigs.ID4=0.053	gene.FGFR1.amp=0.053	gender.gender=0.052	sigs.SBS91=0.025	sigs.SBS12=0.005	mut_load.snv=0.003	sigs.SBS40=0	chrom_arm.loss.5p=0	mut_load.indel=0.038	sigs.SBS84=0.017	mut_load.snv=0.015	chrom_arm.loss.1q=0.001	chrom_arm.loss.20q=0.001
CV	DO217907	Breast	1	Breast	Sarcoma_Other	Colorectal	0.923	0.008	0.004	rmd.Breast.1=0.314	gene.ZNF703.amp=0.084	gene.GATA3.monoall=0.073	gender.gender=0.051	sigs.SBS2=0.045	rmd.Sarcoma_Lipo.1=0.121	sigs.SBS12=0.015	sigs.SBS39=0.011	chrom_arm.loss.8q=0.007	sigs.ID5=0.006	rmd.Colorectal.2=0.029	sigs.SBS6=0.007	sigs.SBS10=0.007	sigs.SBS90=0.006	sv.DEL_[1e+04,1e+05)=0.006
CV	DO218159	Breast	1	Breast	Colorectal	Thyroid	1	0.007	0.004	rmd.Breast.1=0.292	rmd.Breast.2=0.149	gender.gender=0.058	sigs.SBS2=0.052	sigs.ID4=0.026	sv.LINEs=0.02	gene.FLT3.amp=0.019	sigs.SBS18=0.017	rmd.Colorectal.2=0.016	sigs.ID14=0.014	mut_load.snv=0.03	genome.ploidy=0.01	chrom_arm.loss.8q=0.007	sigs.ID11=0.004	sigs.ID8=0.004
CV	DO218411	Biliary	1	Biliary	Thyroid	Gastroesophageal	0.143	0.033	0.028	gene.EPHA2.biall=0.058	rmd.Biliary.1=0.044	rmd.Pancreas.1=0.023	sigs.SBS20=0.017	sigs.SBS40=0.016	chrom_arm.loss.3q=0.008	chrom_arm.loss.8q=0.006	chrom_arm.loss.20p=0.001	chrom_arm.loss.20q=0.001	genome.ploidy=0.001	sigs.SBS28=0.041	rmd.Biliary.1=0.039	gene.ERBB2.amp=0.014	mut_load.snv=0.011	rmd.Pancreas.3=0.006
CV	DO218502	Breast	1	Breast	Pancreas	Liver	0.96	0.059	0.001	rmd.Breast.1=0.363	sigs.ID4=0.063	gender.gender=0.058	gene.PIK3CA.monoall=0.051	sigs.SBS13=0.042	rmd.Pancreas.2=0.251	sigs.SBS1=0.031	sigs.SBS34=0.01	sigs.SBS2=0.009	gene.TP53.biall=0.008	sigs.SBS24=0.024	sigs.SBS42=0.016	sigs.SBS40=0.007	chrom_arm.gain.1q=0.005	sigs.SBS19=0.001
CV	DO218709	Breast	1	Breast	Ovarian	Lung_NonSmallCell	0.957	0.075	0.007	rmd.Breast.1=0.265	rmd.Breast.2=0.159	gender.gender=0.062	sigs.SBS13=0.048	sigs.SBS2=0.044	rmd.Ovarian.2=0.261	sigs.ID6=0.042	sv.DEL_[300,1e+03)=0.015	gender.gender=0.01	mut_load.indel=0.007	sigs.SBS13=0.012	sigs.SBS40=0.009	sigs.SBS22=0.009	sigs.SBS2=0.008	chrom_arm.gain.17q=0.008
CV	DO219945	Sarcoma_Lipo	1	Sarcoma_Lipo	Thyroid	Breast	1	0.005	0.002	rmd.Sarcoma_Lipo.1=0.381	rmd.Sarcoma_Lipo.2=0.227	gene.CDK4.amp=0.069	gene.MDM2.amp=0.041	sigs.ID9=0.032	mut_load.indel=0.046	mut_load.snv=0.037	sigs.ID11=0.011	sigs.ID8=0.01	chrom_arm.loss.8q=0.008	sigs.ID4=0.044	sigs.SBS13=0.042	sigs.SBS2=0.041	sv.COMPLEX.largest_cluster=0.034	rmd.Gastroesophageal.2=0.017
CV	DO220352	Kidney_Chromophobe	1	Kidney_Chromophobe	Colorectal	HeadAndNeck_SalivaryGland	1	0.022	0.008	mut_load.snv=0.116	sigs.SBS40=0.06	mut_load.indel=0.058	sigs.SBS89=0.054	mut_load.dbs=0.013	rmd.Colorectal.1=0.217	genome.diploid_proportion=0.008	sigs.SBS6=0.006	sv.DEL_[1e+03,1e+04)=0.004	sigs.DBS5=0.002	mut_load.snv=0.038	sigs.SBS40=0.008	sigs.SBS89=0.007	mut_load.dbs=0.004	sigs.SBS12=0.003
CV	DO220525	Kidney_Chromophobe	1	Kidney_Chromophobe	Lung_NonSmallCell	Thyroid	1	0.366	0.01	rmd.Kidney_Chromophobe.1=0.276	sigs.ID11=0.1	genome.ploidy=0.079	mut_load.snv=0.069	mut_load.indel=0.056	rmd.Lung_NonSmallCell.2=0.596	sigs.SBS40=0.009	sigs.SBS2=0.007	sigs.SBS13=0.006	sigs.SBS29=0.004	mut_load.indel=0.053	sigs.ID11=0.038	mut_load.snv=0.03	mut_load.dbs=0.022	sigs.ID4=0.022
CV	DO220851	Skin_Melanoma	1	Skin_Melanoma	Biliary	NET_Pancreas	1	0.011	0.005	rmd.Skin_Melanoma.1=0.236	sigs.SBS7=0.184	sigs.DBS1=0.144	sigs.ID13=0.134	mut_load.dbs=0.043	gene.EPHA2.biall=0.06	sigs.SBS2=0.007	sigs.SBS44=0.004	sigs.SBS19=0.002	rmd.Pancreas.2=0.002	gene.MEN1.biall=0.205	sigs.SBS86=0.005	gender.gender=0.003	chrom_arm.loss.16p=0.001	sigs.ID8=0.001
CV	DO220871	Skin_Melanoma	1	Skin_Melanoma	Breast	Sarcoma_Osteo	0.816	0.192	0.003	rmd.Skin_Melanoma.1=0.505	sigs.SBS38=0.247	sv.COMPLEX.largest_cluster=0.021	sigs.ID10=0.016	chrom_arm.gain.6p=0.015	rmd.Breast.1=0.344	gender.gender=0.062	gene.RSF1.amp=0.041	sv.COMPLEX.largest_cluster=0.033	gene.CCND1.amp=0.026	sigs.SBS37=0.009	chrom_arm.gain.8p=0.006	sv.COMPLEX.largest_cluster=0.005	sigs.SBS32=0.005	sigs.ID9=0.005
CV	DO220875	Skin_Melanoma	1	Skin_Melanoma	Skin_Carcinoma	Lung_NonSmallCell	1	0.002	0.001	rmd.Skin_Melanoma.1=0.212	sigs.SBS7=0.179	sigs.DBS1=0.139	sigs.ID13=0.127	gene.BRAF.monoall=0.052	mut_load.dbs=0.05	sigs.DBS1=0.047	sigs.SBS7=0.024	chrom_arm.gain.14q=0.013	chrom_arm.loss.19q=0.006	mut_load.dbs=0.029	mut_load.snv=0.011	sv.sv_load=0.005	chrom_arm.gain.14q=0.004	sv.COMPLEX.largest_cluster=0.002
CV	DO220878	Skin_Melanoma	1	Skin_Melanoma	Uterus	Skin_Carcinoma	1	0.019	0.002	rmd.Skin_Melanoma.1=0.293	sigs.SBS7=0.212	sigs.DBS1=0.165	gene.NRAS.monoall=0.043	mut_load.dbs=0.041	sigs.ID12=0.065	sigs.ID2=0.049	rmd.Ovarian.3=0.029	gender.gender=0.022	sigs.ID4=0.013	sigs.DBS1=0.057	mut_load.dbs=0.049	sigs.SBS7=0.032	sigs.ID13=0.031	chrom_arm.loss.19q=0.005
CV	DO220899	Skin_Melanoma	1	Skin_Melanoma	Skin_Carcinoma	Colorectal	1	0.002	0.001	rmd.Skin_Melanoma.1=0.235	sigs.SBS7=0.184	sigs.DBS1=0.157	sigs.ID13=0.143	mut_load.dbs=0.055	mut_load.dbs=0.049	sigs.DBS1=0.048	sigs.SBS7=0.029	sv.LINEs=0.019	chrom_arm.loss.19q=0.003	mut_load.indel=0.018	sv.LINEs=0.016	mut_load.snv=0.011	sigs.SBS8=0.002	genome.ploidy=0.002
CV	DO22295	CNS_Glioma	1	CNS_Glioma	Liver	Uterus	0.777	0.011	0.01	gene.IDH1.monoall=0.109	rmd.CNS_Glioma.2=0.094	rmd.CNS_Glioma.1=0.085	sigs.ID4=0.083	sigs.SBS88=0.047	sigs.SBS12=0.256	sigs.SBS24=0.031	sigs.SBS42=0.015	sigs.SBS33=0.009	rmd.Biliary.3=0.006	sigs.ID12=0.042	gender.gender=0.023	sigs.SBS29=0.022	rmd.Ovarian.3=0.021	sigs.DBS3=0.017
CV	DO22524	CNS_Glioma	1	CNS_Glioma	Biliary	HeadAndNeck_SalivaryGland	1	0.011	0.008	rmd.CNS_Glioma.2=0.177	rmd.CNS_Glioma.1=0.1	gene.TERT.monoall=0.081	gene.IDH1.monoall=0.081	gene.CIC.biall=0.079	gene.IDH1.monoall=0.04	sigs.SBS16=0.017	sigs.SBS19=0.008	sigs.SBS44=0.005	sigs.SBS26=0.002	genome.diploid_proportion=0.021	sigs.SBS32=0.012	sigs.SBS16=0.011	sigs.DBS9=0.008	sigs.SBS1=0.007
CV	DO22896	Liver	1	Liver	Lung_NonSmallCell	Biliary	0.972	0.009	0.006	rmd.Liver.1=0.199	rmd.Liver.2=0.171	sigs.SBS12=0.127	sigs.SBS92=0.063	sigs.SBS22=0.059	sigs.SBS92=0.023	sv.DUP_[1e+04,1e+05)=0.01	chrom_arm.gain.17q=0.007	sigs.SBS22=0.006	sv.sv_load=0.005	rmd.Biliary.3=0.016	sv.DUP_[1e+04,1e+05)=0.009	sigs.SBS12=0.002	sigs.SBS26=0.002	sigs.ID1=0
CV	DO23510	Liver	1	Liver	Biliary	Thyroid	0.973	0.086	0.001	rmd.Liver.1=0.222	rmd.Liver.2=0.17	sigs.SBS12=0.136	sigs.SBS92=0.063	sigs.SBS22=0.057	rmd.Biliary.2=0.094	rmd.Biliary.3=0.03	rmd.Pancreas.3=0.023	sigs.SBS1=0.009	sigs.SBS12=0.009	genome.ploidy=0.01	sigs.ID3=0.007	sigs.ID8=0.003	chrom_arm.loss.20q=0.001	chrom_arm.loss.7p=0.001
CV	DO23520	Liver	1	Liver	Thyroid	Biliary	1	0.003	0.001	rmd.Liver.1=0.192	rmd.Liver.2=0.138	sigs.SBS12=0.134	sigs.SBS16=0.065	sigs.SBS92=0.061	sigs.ID11=0.01	sigs.ID3=0.008	chrom_arm.loss.8q=0.006	genome.ploidy=0.006	sigs.ID8=0.004	sigs.SBS12=0.012	sigs.SBS16=0.003	sv.DUP_[1e+04,1e+05)=0.003	sigs.DBS5=0.003	sigs.SBS34=0.001
CV	DO23535	Liver	1	Liver	Biliary	Thyroid	1	0.006	0.003	rmd.Liver.1=0.235	rmd.Liver.2=0.172	sigs.SBS12=0.144	sigs.SBS92=0.069	sigs.SBS22=0.056	sigs.SBS12=0.02	sigs.SBS19=0.001	chrom_arm.loss.20q=0	sigs.SBS1=0	sigs.SBS17=0	sigs.ID3=0.009	chrom_arm.loss.7q=0.003	chrom_arm.loss.13q=0.002	chrom_arm.loss.17q=0	sigs.ID8=0
CV	DO23584	Lung_NonSmallCell	1	Lung_NonSmallCell	Biliary	Breast	0.968	0.011	0.003	rmd.Lung_NonSmallCell.2=0.324	rmd.Lung_NonSmallCell.1=0.32	gene.EGFR.monoall=0.102	sigs.SBS29=0.017	sigs.SBS13=0.011	rmd.Biliary.2=0.037	sigs.SBS26=0.009	sigs.SBS40=0.007	sigs.SBS16=0.003	sigs.SBS19=0.001	gender.gender=0.057	sigs.ID4=0.053	sigs.SBS13=0.041	sv.COMPLEX.largest_cluster=0.029	chrom_arm.gain.1q=0.017
CV	DO2455	Breast	1	Breast	Urothelial	Gastroesophageal	0.941	0.013	0.008	rmd.Breast.1=0.372	sigs.ID4=0.066	gender.gender=0.057	sigs.SBS2=0.053	sigs.SBS13=0.045	sigs.SBS2=0.049	sigs.SBS13=0.046	rmd.Urothelial.1=0.031	sv.DEL_[1e+05,1e+06)=0.014	sigs.SBS19=0.012	sigs.ID2=0.046	sv.sv_load=0.017	gene.ERBB2.amp=0.015	rmd.Cervix.1=0.014	sv.DUP_[1e+04,1e+05)=0.013
CV	DO25622	Lung_NonSmallCell	1	Lung_NonSmallCell	Gastroesophageal	Urothelial	0.957	0.069	0.009	rmd.Lung_NonSmallCell.1=0.364	gene.KEAP1.biall=0.068	rmd.Lung_NonSmallCell.2=0.045	sigs.DBS2=0.041	gene.SMARCA4.biall=0.024	sigs.SBS17=0.082	sigs.SBS28=0.057	rmd.Urothelial.1=0.018	rmd.Colorectal.1=0.013	mut_load.snv=0.012	sigs.SBS2=0.053	sigs.SBS13=0.051	gender.gender=0.012	mut_load.snv=0.012	sigs.ID3=0.011
CV	DO2593	Breast	1	Breast	HeadAndNeck_SalivaryGland	Thyroid	0.889	0.245	0.026	rmd.Breast.1=0.261	rmd.Breast.2=0.175	gender.gender=0.056	sigs.SBS2=0.051	sigs.SBS13=0.048	sigs.ID4=0.3	sigs.ID10=0.009	sigs.DBS9=0.005	sigs.SBS12=0.004	mut_load.indel=0.002	sigs.ID4=0.13	sigs.ID8=0.003	chrom_arm.loss.1q=0.002	chrom_arm.loss.2q=0.001	chrom_arm.loss.7p=0.001
CV	DO26280	Lung_NonSmallCell	1	Lung_NonSmallCell	Urothelial	Breast	0.951	0.018	0.005	rmd.Lung_NonSmallCell.2=0.409	rmd.Lung_NonSmallCell.1=0.272	sigs.SBS2=0.017	sigs.SBS13=0.012	chrom_arm.gain.17q=0.007	gene.TERT.monoall=0.105	sigs.SBS13=0.082	sigs.SBS2=0.078	gene.ELF3.monoall=0.053	sigs.DBS11=0.015	sigs.ID4=0.068	sigs.SBS2=0.065	gender.gender=0.058	sigs.SBS13=0.039	chrom_arm.gain.16p=0.029
CV	DO26463	Lung_NonSmallCell	1	Lung_NonSmallCell	Lung_SmallCell	Colorectal	0.976	0.017	0.004	rmd.Lung_NonSmallCell.1=0.187	sigs.SBS4=0.167	sigs.ID3=0.135	sigs.DBS2=0.074	sigs.SBS92=0.048	sigs.DBS2=0.03	sigs.ID3=0.029	sigs.SBS4=0.019	sigs.SBS39=0.011	rmd.Colorectal.2=0.005	sv.LINEs=0.021	mut_load.indel=0.016	rmd.Colorectal.2=0.012	mut_load.snv=0.007	gene.ZFP36L2.monoall=0.006
CV	DO2706	Breast	1	Breast	Lung_NonSmallCell	Uterus	0.99	0.009	0.008	rmd.Breast.1=0.251	rmd.Breast.2=0.139	gender.gender=0.059	gene.GATA3.monoall=0.039	sigs.ID6=0.023	gene.FOXA1.amp=0.086	rmd.Lung_NonSmallCell.2=0.028	chrom_arm.gain.5p=0.013	chrom_arm.gain.1q=0.004	sv.COMPLEX_[0,25)=0.003	sv.DUP_[1e+05,1e+06)=0.104	gender.gender=0.026	sigs.ID12=0.022	sv.DUP_[1e+04,1e+05)=0.014	rmd.CNS_Glioma.1=0.014
CV	DO27326	Lung_NonSmallCell	1	Lung_NonSmallCell	HeadAndNeck_Other	Lung_SmallCell	0.76	0.149	0.032	rmd.Lung_NonSmallCell.1=0.198	sigs.SBS4=0.172	sigs.ID3=0.137	sigs.DBS2=0.055	mut_load.dbs=0.049	rmd.HeadAndNeck_Other.2=0.303	rmd.HeadAndNeck_Other.1=0.29	sigs.SBS13=0.01	sigs.SBS30=0.009	sv.DEL_[1e+05,1e+06)=0.004	chrom_arm.gain.18q=0.076	rmd.HeadAndNeck_Other.2=0.047	sigs.ID3=0.032	sigs.SBS4=0.019	rmd.Lung_NonSmallCell.1=0.018
CV	DO27588	Lung_NonSmallCell	1	Lung_NonSmallCell	HeadAndNeck_Other	Liver	0.365	0.342	0.011	rmd.Lung_NonSmallCell.1=0.294	sigs.DBS2=0.076	gene.MAP3K13.amp=0.031	sigs.SBS92=0.023	sigs.SBS13=0.021	rmd.HeadAndNeck_Other.2=0.404	rmd.HeadAndNeck_Other.1=0.239	chrom_arm.gain.3q=0.01	sv.DEL_[1e+03,1e+04)=0.009	sv.sv_load=0.005	sigs.SBS92=0.073	sigs.SBS22=0.061	sigs.DBS2=0.057	sigs.ID3=0.041	sigs.SBS24=0.035
CV	DO27747	Lung_NonSmallCell	1	Lung_NonSmallCell	Breast	Lung_SmallCell	0.961	0.005	0.003	rmd.Lung_NonSmallCell.1=0.207	sigs.SBS4=0.177	sigs.ID3=0.142	sigs.DBS2=0.071	mut_load.dbs=0.051	rmd.Breast.2=0.106	gene.PIK3CA.monoall=0.039	sigs.SBS2=0.035	sigs.SBS13=0.033	sv.DEL_[300,1e+03)=0.03	sigs.ID3=0.024	sigs.SBS4=0.016	rmd.Ovarian.1=0.01	rmd.Lung_NonSmallCell.1=0.01	sigs.SBS39=0.006
CV	DO27797	Lymphoid	1	Lymphoid	HeadAndNeck_Other	Thyroid	1	0.001	0	rmd.Lymphoid.1=0.247	fusion.@IGH_*=0.234	sigs.SBS9=0.157	sigs.ID2=0.067	sigs.SBS84=0.042	sv.sv_load=0.002	sigs.ID11=0	gender.gender=0	sigs.SBS22=0	sv.DEL_[300,1e+03)=0	sigs.SBS84=0.023	chrom_arm.loss.8q=0.005	genome.ploidy=0.005	sigs.ID11=0.002	gender.gender=0.001
CV	DO27799	Lymphoid	1	Lymphoid	Gastroesophageal	Sarcoma_Osteo	0.903	0.028	0.006	rmd.Lymphoid.1=0.457	sigs.ID2=0.07	sigs.DBS7=0.062	sigs.SBS84=0.06	sigs.SBS22=0.019	sigs.ID2=0.103	sigs.SBS17=0.066	sigs.SBS28=0.033	sv.sv_load=0.028	rmd.Pancreas.2=0.01	sigs.DBS7=0.018	sigs.SBS41=0.006	sigs.SBS39=0.003	mut_load.indel=0.002	mut_load.snv=0.001
CV	DO27823	Lymphoid	1	Lymphoid	CNS_Medullo	Thyroid	0.96	0.004	0.004	rmd.Lymphoid.1=0.367	gene.IGLL5.deep_del=0.299	sigs.ID2=0.047	sigs.DBS7=0.026	sigs.SBS30=0.019	mut_load.snv=0.049	sigs.DBS3=0.03	rmd.CNS_Glioma.2=0.024	sigs.ID12=0.019	sigs.DBS7=0.014	mut_load.snv=0.041	genome.ploidy=0.008	chrom_arm.loss.8q=0.006	chrom_arm.loss.1q=0.001	chrom_arm.loss.3q=0
CV	DO27833	Lymphoid	1	Lymphoid	NET_Pancreas	Lung_NonSmallCell	1	0.003	0.003	rmd.Lymphoid.1=0.37	sigs.SBS9=0.249	gene.IGLL5.monoall=0.141	sigs.ID2=0.05	sigs.DBS7=0.035	chrom_arm.gain.9q=0.039	chrom_arm.gain.18q=0.035	sigs.SBS5=0.006	chrom_arm.loss.2p=0.004	chrom_arm.loss.1q=0.004	rmd.Lung_NonSmallCell.1=0.008	chrom_arm.gain.7q=0.002	sigs.SBS22=0.001	chrom_arm.gain.3q=0.001	genome.ploidy=0.001
CV	DO32860	Pancreas	1	Pancreas	Lung_NonSmallCell	Colorectal	0.967	0.008	0.007	rmd.Pancreas.1=0.231	gene.KRAS.monoall=0.138	rmd.Pancreas.2=0.096	sigs.SBS1=0.071	gene.SMAD4.deep_del=0.058	rmd.Lung_NonSmallCell.2=0.048	sigs.DBS6=0.003	sigs.SBS26=0.002	sigs.SBS22=0.002	chrom_arm.gain.6p=0.001	chrom_arm.gain.13q=0.034	gene.RNF43.biall=0.031	sigs.ID2=0.026	gene.KRAS.monoall=0.011	sigs.SBS90=0.011
CV	DO33376	Pancreas	1	Pancreas	Biliary	Gastroesophageal	0.959	0.008	0.002	rmd.Pancreas.1=0.18	rmd.Pancreas.2=0.176	rmd.Pancreas.3=0.144	gene.KRAS.monoall=0.125	sigs.SBS1=0.055	rmd.Pancreas.1=0.014	rmd.Pancreas.3=0.011	sigs.SBS10=0.009	sigs.SBS19=0.009	sigs.ID1=0.005	rmd.Pancreas.1=0.104	sigs.SBS25=0.012	rmd.Pancreas.2=0.009	sigs.DBS8=0.008	chrom_arm.gain.15q=0.005
CV	DO33960	Pancreas	1	Pancreas	Biliary	Colorectal	1	0.006	0.004	rmd.Pancreas.1=0.225	rmd.Pancreas.2=0.183	gene.KRAS.monoall=0.136	sigs.SBS1=0.065	sigs.ID1=0.04	rmd.Pancreas.1=0.011	sigs.SBS34=0.006	rmd.Pancreas.3=0.005	sigs.ID1=0.005	rmd.Pancreas.2=0.002	sigs.ID2=0.025	rmd.Colorectal.2=0.014	gene.KRAS.monoall=0.011	sigs.SBS10=0.009	sigs.ID1=0.007
CV	DO3500	Breast	1	Breast	Colorectal	Uterus	0.99	0.006	0.003	rmd.Breast.1=0.251	rmd.Breast.2=0.149	gender.gender=0.054	sigs.ID4=0.039	gene.PIK3CA.monoall=0.037	sigs.SBS18=0.025	sv.LINEs=0.018	sigs.SBS10=0.017	sigs.DBS7=0.013	sv.sv_load=0.009	gender.gender=0.022	sigs.DBS7=0.021	rmd.Ovarian.3=0.02	sigs.SBS29=0.008	sigs.DBS10=0.008
CV	DO35098	Pancreas	1	Pancreas	Biliary	Colorectal	0.538	0.014	0.014	rmd.Pancreas.2=0.329	gene.KRAS.monoall=0.112	gene.SMAD4.deep_del=0.052	mut_load.snv=0.029	sigs.DBS10=0.014	sigs.SBS19=0.026	rmd.Pancreas.1=0.016	rmd.Pancreas.2=0.011	sigs.SBS10=0.007	sigs.SBS16=0.003	sigs.ID14=0.18	gene.KRAS.monoall=0.019	sigs.SBS35=0.012	sigs.SBS6=0.011	sigs.SBS1=0.007
CV	DO35118	Pancreas	1	Pancreas	CNS_Glioma	Colorectal	0.235	0.073	0.013	gene.KRAS.monoall=0.141	rmd.Pancreas.3=0.032	sigs.SBS7=0.023	rmd.Biliary.1=0.023	sigs.SBS10=0.022	rmd.CNS_Glioma.2=0.195	sigs.ID12=0.023	sigs.SBS88=0.02	sigs.ID2=0.011	sigs.DBS10=0.007	rmd.Colorectal.3=0.143	sigs.ID2=0.026	gene.KRAS.monoall=0.013	sigs.SBS10=0.013	rmd.Pancreas.1=0.005
CV	DO35360	Pancreas	1	Pancreas	Biliary	HeadAndNeck_SalivaryGland	0.939	0.006	0.006	rmd.Pancreas.1=0.265	rmd.Pancreas.2=0.249	gene.KRAS.monoall=0.142	sigs.SBS1=0.051	mut_load.snv=0.031	rmd.Pancreas.1=0.013	sigs.SBS2=0.003	rmd.Pancreas.2=0.003	sigs.SBS34=0.002	chrom_arm.loss.20q=0.001	sigs.DBS9=0.006	sigs.SBS1=0.005	sigs.ID8=0.004	mut_load.indel=0.001	genome.diploid_proportion=0
CV	DO35406	Pancreas	1	Pancreas	Gastroesophageal	Colorectal	0.721	0.022	0.012	rmd.Pancreas.1=0.204	gene.KRAS.monoall=0.17	rmd.Pancreas.2=0.093	mut_load.snv=0.044	sigs.SBS17=0.03	rmd.Pancreas.1=0.117	rmd.HeadAndNeck_Other.1=0.034	sigs.ID14=0.025	sigs.ID1=0.017	rmd.Pancreas.2=0.007	sigs.ID14=0.168	gene.KRAS.monoall=0.021	sigs.SBS1=0.011	sigs.SBS35=0.008	sigs.ID2=0.005
CV	DO35584	CNS_Medullo	1	CNS_Medullo	HeadAndNeck_SalivaryGland	Thyroid	1	0.008	0.004	rmd.CNS_Medullo.1=0.263	sigs.ID1=0.155	sigs.ID12=0.052	mut_load.snv=0.051	sigs.SBS37=0.045	sigs.SBS87=0.095	mut_load.snv=0.034	genome.diploid_proportion=0.025	sigs.SBS91=0.018	mut_load.dbs=0.001	genome.diploid_proportion=0.099	mut_load.indel=0.053	mut_load.snv=0.038	mut_load.dbs=0.027	genome.ploidy=0.017
CV	DO35621	CNS_Medullo	2	Thyroid	CNS_Medullo	Sarcoma_Other	0.335	0.213	0.027	rmd.Thyroid.1=0.25	mut_load.indel=0.059	mut_load.dbs=0.049	mut_load.snv=0.04	sigs.SBS38=0.025	sigs.ID1=0.182	mut_load.snv=0.078	sigs.SBS37=0.063	mut_load.indel=0.053	rmd.CNS_Glioma.2=0.048	rmd.Sarcoma_Lipo.1=0.101	mut_load.dbs=0.026	sigs.SBS37=0.026	rmd.CNS_Glioma.3=0.026	sigs.SBS39=0.015
CV	DO35725	CNS_Medullo	1	CNS_Medullo	NET_Pancreas	Kidney_Chromophobe	0.769	0.061	0.023	rmd.CNS_Medullo.1=0.085	sigs.SBS39=0.081	mut_load.snv=0.073	rmd.CNS_Glioma.2=0.071	sigs.ID12=0.061	rmd.NET_Pancreas.1=0.15	mut_load.snv=0.02	sigs.SBS86=0.01	mut_load.indel=0.009	sigs.ID4=0.005	sigs.ID4=0.122	mut_load.snv=0.116	mut_load.indel=0.015	mut_load.dbs=0.014	sigs.SBS23=0.003
CV	DO35737	CNS_Medullo	1	CNS_Medullo	HeadAndNeck_SalivaryGland	Skin_Carcinoma	1	0.008	0.003	rmd.CNS_Medullo.1=0.272	sigs.ID1=0.153	mut_load.snv=0.072	sigs.SBS37=0.05	sigs.SBS39=0.049	mut_load.snv=0.038	sigs.SBS30=0.018	sigs.SBS42=0.01	sigs.SBS91=0.006	sigs.SBS1=0.005	rmd.Skin_Carcinoma.1=0.037	sigs.SBS11=0.014	sigs.ID10=0.001	gender.gender=0.001	chrom_arm.loss.19q=0
CV	DO35979	CNS_PiloAstro	3	CNS_Medullo	CNS_Glioma	CNS_PiloAstro	0.147	0.09	0.082	rmd.CNS_Medullo.1=0.229	sigs.ID12=0.058	rmd.CNS_Glioma.2=0.051	mut_load.snv=0.039	mut_load.indel=0.036	rmd.CNS_Glioma.3=0.25	gene.TERT.monoall=0.087	rmd.CNS_Glioma.2=0.083	sigs.SBS84=0.049	sigs.ID4=0.043	mut_load.indel=0.203	sigs.ID12=0.062	sigs.ID10=0.013	rmd.CNS_Glioma.2=0.012	rmd.CNS_Glioma.3=0.012
CV	DO36015	CNS_PiloAstro	1	CNS_PiloAstro	Thyroid	CNS_Medullo	0.841	0.128	0.051	fusion.KIAA1549_BRAF=0.217	mut_load.indel=0.17	genome.diploid_proportion=0.066	sigs.ID12=0.056	sigs.SBS22=0.024	genome.diploid_proportion=0.196	mut_load.indel=0.079	sigs.ID11=0.021	genome.ploidy=0.021	sigs.ID12=0.02	sigs.SBS39=0.08	rmd.CNS_Glioma.2=0.065	sigs.ID12=0.057	mut_load.indel=0.05	sigs.DBS7=0.029
CV	DO36119	CNS_PiloAstro	1	CNS_PiloAstro	CNS_Medullo	CNS_Glioma	0.729	0.241	0.032	mut_load.indel=0.159	mut_load.snv=0.097	sigs.ID12=0.093	mut_load.dbs=0.02	sigs.SBS38=0.017	rmd.CNS_Medullo.1=0.398	mut_load.snv=0.072	sigs.ID12=0.051	rmd.NET_Lung.1=0.036	mut_load.indel=0.034	rmd.CNS_Glioma.3=0.216	sigs.ID4=0.073	rmd.CNS_Glioma.1=0.069	sigs.SBS84=0.043	sigs.ID12=0.036
CV	DO36572	Colorectal	1	Colorectal	Pancreas	Urothelial	1	0.007	0.001	rmd.Colorectal.1=0.26	rmd.Colorectal.3=0.207	gene.APC.monoall=0.09	sigs.SBS93=0.054	sigs.SBS18=0.043	gene.KRAS.monoall=0.128	sigs.SBS1=0.047	sigs.ID1=0.034	gene.SMAD4.biall=0.024	mut_load.snv=0.017	sv.LINEs=0.006	sv.COMPLEX.largest_cluster=0.001	sigs.SBS26=0.001	sigs.SBS19=0.001	genome.diploid_proportion=0
CV	DO36969	Colorectal	1	Colorectal	Skin_Melanoma	Pancreas	0.971	0.014	0.007	rmd.Colorectal.3=0.195	sigs.ID14=0.116	rmd.Colorectal.2=0.08	gene.APC.biall=0.078	chrom_arm.gain.13q=0.032	gene.NRAS.monoall=0.092	sigs.SBS38=0.021	sigs.SBS11=0.009	sigs.ID14=0.004	sigs.SBS28=0.002	gene.KRAS.monoall=0.108	sigs.SBS10=0.011	rmd.Pancreas.3=0.011	sigs.ID2=0.006	rmd.Biliary.1=0.005
CV	DO38129	Skin_Melanoma	1	Skin_Melanoma	Kidney_ClearCell	Colorectal	1	0.001	0.001	rmd.Skin_Melanoma.1=0.209	sigs.SBS7=0.158	sigs.DBS1=0.129	sigs.ID13=0.107	gene.BRAF.monoall=0.049	gene.SETD2.biall=0.103	sigs.ID8=0.008	mut_load.dbs=0.003	sigs.SBS91=0.003	sigs.SBS11=0.003	mut_load.snv=0.009	sigs.SBS10=0.004	genome.ploidy=0.002	genome.diploid_proportion=0.002	sv.DEL_[0,300)=0
CV	DO38663	Gastroesophageal	3	Colorectal	Uterus	Gastroesophageal	0.324	0.279	0.05	rmd.Colorectal.3=0.225	sigs.ID12=0.035	mut_load.indel=0.034	sigs.SBS17=0.032	chrom_arm.gain.13q=0.03	gene.PTEN.monoall=0.191	sigs.ID12=0.09	sigs.ID2=0.04	sigs.DBS3=0.028	gender.gender=0.025	sigs.ID2=0.112	sigs.SBS28=0.055	sigs.SBS17=0.043	sigs.SBS26=0.022	rmd.Colorectal.1=0.018
CV	DO38671	Gastroesophageal	1	Gastroesophageal	NET_Pancreas	Pancreas	1	0.053	0.014	rmd.Pancreas.1=0.137	sigs.ID2=0.111	gene.FHIT.deep_del=0.107	rmd.Biliary.1=0.042	gene.ERBB2.amp=0.027	rmd.NET_Pancreas.1=0.093	sigs.ID8=0.01	sigs.ID4=0.003	chrom_arm.loss.8q=0.002	chrom_arm.loss.1q=0.002	rmd.Pancreas.1=0.159	mut_load.snv=0.021	mut_load.dbs=0.008	rmd.Biliary.1=0.008	sigs.DBS7=0.002
CV	DO38946	Thyroid	1	Thyroid	NET_Pancreas	Kidney_Chromophobe	1	0.037	0.003	rmd.Thyroid.1=0.372	genome.diploid_proportion=0.198	mut_load.indel=0.06	mut_load.snv=0.041	sigs.ID4=0.023	sigs.SBS5=0.149	mut_load.indel=0.047	sigs.ID11=0.026	mut_load.snv=0.021	sigs.SBS16=0.01	mut_load.snv=0.105	sigs.ID11=0.081	mut_load.indel=0.058	sigs.ID4=0.02	chrom_arm.loss.17q=0.002
CV	DO39216	Thyroid	1	Thyroid	CNS_PiloAstro	HeadAndNeck_SalivaryGland	0.843	0.012	0.008	rmd.Thyroid.1=0.271	sigs.SBS30=0.152	genome.diploid_proportion=0.126	mut_load.indel=0.056	mut_load.snv=0.037	mut_load.indel=0.133	genome.diploid_proportion=0.077	mut_load.snv=0.034	mut_load.dbs=0.018	sigs.SBS8=0.017	mut_load.dbs=0.042	mut_load.snv=0.04	genome.diploid_proportion=0.037	sigs.SBS30=0.026	sigs.DBS9=0.017
CV	DO39684	Thyroid	1	Thyroid	Ovarian	Kidney_Chromophobe	1	0.029	0.012	rmd.Thyroid.1=0.357	genome.diploid_proportion=0.195	mut_load.indel=0.049	mut_load.dbs=0.046	mut_load.snv=0.041	rmd.Ovarian.1=0.13	sigs.SBS8=0.025	gender.gender=0.012	sigs.SBS88=0.01	genome.diploid_proportion=0.01	mut_load.snv=0.11	sigs.SBS89=0.074	mut_load.indel=0.065	sigs.SBS40=0.027	mut_load.dbs=0.015
CV	DO40193	Thyroid	1	Thyroid	CNS_Medullo	Uterus	0.324	0.172	0.01	genome.diploid_proportion=0.218	sigs.ID12=0.085	mut_load.indel=0.062	mut_load.dbs=0.029	mut_load.snv=0.024	rmd.CNS_Glioma.2=0.084	rmd.Kidney_Papillary.1=0.072	sigs.ID12=0.053	sigs.SBS39=0.038	mut_load.indel=0.038	sigs.ID12=0.099	gender.gender=0.024	sigs.DBS3=0.015	rmd.Biliary.3=0.014	rmd.CNS_Glioma.1=0.009
CV	DO40867	Uterus	2	Breast	Uterus	Liver	0.25	0.225	0.002	rmd.Breast.2=0.321	sigs.ID4=0.05	gender.gender=0.049	chrom_arm.gain.1q=0.037	sigs.ID10=0.012	gene.PTEN.monoall=0.143	gene.PIK3R1.monoall=0.118	gender.gender=0.021	sigs.DBS10=0.011	sigs.SBS29=0.01	sigs.SBS22=0.066	chrom_arm.gain.1q=0.017	sigs.SBS33=0.014	chrom_arm.loss.12p=0.001	gender.gender=0.001
CV	DO44528	Kidney_Papillary	1	Kidney_Papillary	Kidney_ClearCell	Liver	0.708	0.409	0.002	rmd.Kidney_Papillary.1=0.12	sigs.ID5=0.098	sigs.SBS40=0.075	chrom_arm.gain.17p=0.05	sigs.SBS22=0.044	sigs.SBS40=0.226	sigs.ID5=0.18	rmd.Kidney_ClearCell.1=0.109	rmd.Kidney_Papillary.1=0.07	sigs.SBS22=0.051	sigs.SBS22=0.062	sigs.ID5=0.011	sigs.SBS40=0.007	mut_load.dbs=0.005	sigs.DBS4=0.003
CV	DO44889	Liver	1	Liver	Pancreas	Lung_NonSmallCell	0.979	0.005	0.003	rmd.Liver.1=0.278	rmd.Liver.2=0.214	sigs.SBS92=0.061	sigs.DBS2=0.057	sigs.SBS12=0.052	gene.SMAD4.deep_del=0.064	rmd.Pancreas.3=0.006	sigs.SBS40=0.006	mut_load.snv=0.003	sigs.SBS5=0.003	sigs.DBS2=0.035	sigs.SBS92=0.024	sigs.SBS29=0.005	sv.DUP_[1e+03,1e+04)=0.003	chrom_arm.gain.11p=0.002
CV	DO45039	Liver	1	Liver	Biliary	Thyroid	0.733	0.054	0.024	rmd.Liver.2=0.21	sigs.SBS12=0.12	sigs.SBS92=0.057	sigs.DBS2=0.041	sigs.SBS24=0.036	sigs.SBS26=0.05	rmd.Biliary.2=0.021	rmd.Pancreas.1=0.018	sigs.SBS12=0.016	sigs.SBS2=0.006	sigs.SBS30=0.127	sigs.ID3=0.011	sigs.ID8=0.01	genome.ploidy=0.008	chrom_arm.loss.8q=0.006
[truncated: 5,694 more rows]

## Sheet: CUP
index	group	sample_id	actual_class	pred_prob.1_ge0.8	proposed_cancer_type	resolved_level	comment	pred_correct	pred_class.1	pred_class.2	pred_class.3	pred_prob.1	pred_prob.2	pred_prob.3	feat_contrib.1.1	feat_contrib.1.2	feat_contrib.1.3	feat_contrib.1.4	feat_contrib.1.5	feat_contrib.2.1	feat_contrib.2.2	feat_contrib.2.3	feat_contrib.2.4	feat_contrib.2.5	feat_contrib.3.1	feat_contrib.3.2	feat_contrib.3.3	feat_contrib.3.4	feat_contrib.3.5
[truncated: 141 more rows]
